# Supplementary material for: Unification of Cas protein families and a simple scenario for the origin and evolution of CRISPR-Cas systems
Source: Biol Direct. 2011 Jul 14;6:38. doi: 10.1186/1745-6150-6-38 (PMC3150331; doi:10.1186/1745-6150-6-38)
Supplement: Additional file 1 — Alignments of RAMP families. Multiple sequence alignments supporting the classification of RAMPs into three groups. [file 1745-6150-6-38-S1.TXT]

This file contains multiple alignments for distinct RAMP families 
(or subfamilies). These families represent all RAMP families which
were descibed before (see Makarova et al., Nat Rev Microbiol. 2011 
Jun;9(6):467-77) and a several new ones that were identified in
this work. 

The alignments and a map of secondary structure elements are shown 
separately for each group; Secondary structure prediction was made
using Jpred program and is shown underneath each alingment (see the 
line started with Jnet and the GI of the sequence used as a query). 
If available the secondary structure for solved structures is also shown. 

The names of a family are given according to Makarova et al. (Nat Rev 
Microbiol. 2011 Jun;9(6):467-77); alternative family
identifiers or comments are given in parentheses

Consensus signature (calculated by 
CONSENSUS program [http://coot.embl.de/Alignment//consensus.html]) is shown 
for selected families; the desciption of the correspondence between amino 
acid groups and the letters in the consensus line could be found in 
here: http://coot.embl.de/cgi/consensus


////////////////////////////////////////////////////////////////////////////////////////////////////////////////////////////////////////////////////////////////////////////////

Cas7  group

RAMPs map                                                                 RRM E1                                                                                                                                                       RRM H1                                                                                                                                                                                                   FG motif                                                    RRM E2                                                                                                                                                                                  RRM E3                                                                                                                                           RRM H2      G-rich loop   RRM E4

Csy3 (y1726)
28901244|Gamma|Vibrio_parahaemolyticus_RIMD_2210633                     MKLPNGLSYMKSIEA-------------------SDVIFLV-NWPDG--------------------------------------------------------------------------------------------RKTPLPYTSRVALGMKEGSKSAYK----YDGQIDAD----------------VTAYSLAQGNP------------------HEIDFCCVPYGAESIECEFSVSFAS------------------------------SLRKPFKCSDPEVKRTLVQLIKLYEEKV------------------------------------GWEELANRFLENICNGRWLWRNNECTYSTSIGIKPWPWEDEKAISPFHDIRKNYAGTNHF----RDHKDWDNLIKLITDAFSQPNGLCIFEVSATFRLG--------------------------------------------------------------------------------------------------------------------------------------------------------TNAPIYPSQVFKDSV-----KGEKNRIYQST---------------------------------------------DVDGESSPILGCYKTGAAIATIDDWYPD---------------ADKPIRISHYGAHREDVYCYRHPNTGK-DLFTLLEKADQYLEQLQATDVLPDEMINDLHFIVANLIKGGLLQQKGT-----
50085562|Gamma|Acinetobacter_sp-_ADP1                                   KKLPGSLSLQRGTVV-------------------SDGAFFN-LFEDG--------------------------------------------------------------------------------------------KQEPLHVMYHGIRGTQNVAGNKEKGAATGNSLAREV----------------TNIQLTESAKL------------------QPNAKLLVKWDFRFIDLSYVLFASA------------------------------SKAGADKTEEYNFRQAFLNFVNRAKESD------------------------------------GLKEVVRRYVRNIVNGRWLWRNRIVAESITIQVTA---QDYPETFSFDALSYNLKSF------AEPSEQEQKLAGILLKGITGESTNAALHIEAIVDFGM-------------------------------------------------------------------------------------------------------------------------------------------------------GGVEVFPSQNYLEDK-----PKGFSRSLYQLTPKKPDHKAN-----------------------------------DNQYLGQAALRDQKIGNALRTIDTWYPSFK---------END--EKPIAIEPNGANLEGQIFYRVGKDK--------VSAFDILKE--IDELDP-S-SEKGMFLISCLIRGGVYSEGE------
215918905|Gamma|Coxiella_burnetii_RSA_493                               IDIASVLSFEKKLIP-------------------SDGYMFGTSWDKKS-------------------------------------------------------------------------------------------EVTPLKLREKAVRGT---ISNRFNKNDSKTFLDDPM----------------KLDADVERPNL------------------QRVDACALDQNQDTLKLCFTLKVLG------------------------------GITNPSACNNALFKQSYKAAAKIYIDTH------------------------------------GFTELATRYAENLANARFLWRNRFGAERIEVRVNASNKTVSQK-WAFDATKFNLHTF------DSSDTSVKELGALIANALSSEDDYLLLDVNCYVQVG--------------------------------------------------------------------------------------------------------------------------------------------------------SSQEVYPSEELVLDKSSSDKKGKKTKILYAV-------------------------------------------------NDIAAMHSQKIGNAIRTIDTWYPDFT---------NQEQTAGPIAIEPYGAVTNLGRSYRTPKDK--------QDFYTFFDAWARGEQLA-R-VEDEHYVMAVLVRGGVFGKSDKKESDK
54292954|Gamma|Legionella_pneumophila_str-_Lens                         EHIASVLAFEKKLVP-------------------SDGYMYGCKWEHKD-------------------------------------------------------------------------------------------KATPLRLNEKSVRGT---ISNRLK----PALQKDPA----------------ALNNEVEKPNL------------------QTVDTCSLGSEEDTLKLYFTLKVLG------------------------------GLKHPSACNNAAFKQSYQQAVSNYLETK------------------------------------GMRELAKRYALNIANARFLWRNRFGAENIQVEVMALNEGAEKS-WNFNALDFNPRDL------ETTTNEVDSLADRIADALASENDFLMLQITCYARIG--------------------------------------------------------------------------------------------------------------------------------------------------------KAQDVYPSEELVLDK----GKGKKSKILYAV-------------------------------------------------DGIAAMHSQKIGNALRTIDTWYPEFS---------DPVSSAGPIAIEPYGAVTNLGKAFRIPADK--------QDFYTFFDTWARGGELS-R-VEDEHYMMAVLVRGGVFGESDK-----
54295751|Gamma|Legionella_pneumophila_str-_Lens                         EHIASVLAFEKKLVP-------------------SDGYMYGCKWEHKD-------------------------------------------------------------------------------------------KATPLRLNEKSVRGT---ISNRLK----PALQRDPA----------------ALNNEVEKPNL------------------QTVDTCSLGSEEDTLKLYFTLKVLG------------------------------GLKHPSACNNAAFKQSYQLAVSNYLETK------------------------------------GMRELAKRYALNIANARFLWRNRFGAENIQVEVRALNEGAEKS-WNFNALDFNPRDL------ETTTNEVDSLADRIADALASDNDFLMLQITCYARIG--------------------------------------------------------------------------------------------------------------------------------------------------------KAQDVYPSEELVLDK----GKGKKSKILYAV-------------------------------------------------DGIAAMHSQKIGNALRTIDTWYPEFS---------DPVSSAGPIAIEPYGAVTNLGKAFRTPADK--------QDFYTFFDTWARGGELS-R-VEDEHYMMAVLVRGGVFGESDK-----
15602172|Gamma|Pasteurella_multocida_m70                                LSTPSVLAFERNLDI-------------------SDAIFAQKDSKNDKD------------------------------------------------------------------------------------------APVPLRIREKSVRGT---ISNRLK----NTITNDPA----------------KLDAETEKANL------------------QRVDVATLDDDKDTLVATFSIKVLP------------------------------FTGRPNVCNDQDYQHQVMTTVAQYLSEQ------------------------------------GMDELAKRYATNIANARWLWRNRMGAEKIKIEVTC---GENTIHFD-DAKQFSLNHF------DHQDDKIHQIAKEIKQGLLGE-KFVILYVTAYANMG--------------------------------------------------------------------------------------------------------------------------------------------------------YGQEVYPSQELVLDN---STNNRKSKILYEI-------------------------------------------------NQKAGMHSQKVGNAIRTIDTWYAE-----------EV---AFPIAAEPYGAVTTLGTAFRQPKTKK-------NDFYTLFDNWLLKGEVP-P-VEQQHYVMSVLIRGGVFGASGKE----
32034425|Gamma|Actinobacillus_pleuropneumoniae                          LTTASVLAFERKLDI-------------------SDATFTQKNSTSSE-------------------------------------------------------------------------------------------PEIAVTIREKSVRGT---ISNRLK----NALANDPA----------------KLDAEIEKANL------------------QRVDVATLNDDYDTLVARFTCKVLP------------------------------FEGKPNVCNDPEYQAKLLSTIQNYLTAH------------------------------------GMSELAKRYATNLANARWLWRNRISAETIQVSIKV---ADDVIVFE-NAKQLPLNSF------EQADEKLQKIASYIEKGLKGE-EFIILEVEAQAKMG--------------------------------------------------------------------------------------------------------------------------------------------------------RGQEVYPSQELVLDT-----GTRKSKILYEI-------------------------------------------------NHKAGMHSQKIGNAIRTIDTWYAE-----------NA---PFPIAAEPYGAVTNLGTAFRQPKEK--------IDFYTLFDNWVLKDVAP-E-LEQQHYVISVLIRGGVFGASGKE----
56543154|Alpha|Zymomonas_mobilis_subsp-_mobilis_ZM4                     LKTASVLSFERKLDP-------------------SDALFFSGNWSNKSD----------------------------------------------------------------------------------------DKAWQPIHLREKSVRGT---ISNRLK-----KGEADPA----------------KLNAAIEKPNL------------------QTVDVATLPFDSDTLKVEFTLRVLG------------------------------GVGEPAACNSMEYRSKLVATISHYIDTH------------------------------------GLDILGNRYAANLANGRFLWRNRLGADAISIQITRLSGDESTLVGVFDALAHPLRQF-EE---KSVSEELEALAKLITAGLAGQ-EHVLLRVKAFIRMG--------------------------------------------------------------------------------------------------------------------------------------------------------EGQEVFPSQELLLDK----GKSTKSRFLYSV---------------------------------------------GQDEKAIAAIHSQKIGNALRTIDTWYPD-----------AEI--NGPIAVEPYGSVTTQGVAYRQPKAK--------KDFYSLLDAWVLKDKEP-T-IEDQHFVAAVLVRGGVFGDAS------
50122604|Gamma|Pectobacterium_atrosepticum_SCRI1043                     LKTASVLAFERKLAN-------------------SDALMYAGNWAQQD-------------------------------------------------------------------------------------------NWTAIAIQEKSVRGT---ISNRLK----NALTSDPA----------------KLDAEIQKANL------------------QKVDVAALPFGADTLKIVFTLRVLG------------------------------NLAQPSVCNDQDYQTALGDIITGYAQEQ------------------------------------GFSTLAARYAENIANGRFLWRNRVGAEAIRVVVT----KKGERSWEFNGEDYSLRQF------SQPAGDLAALTQAIEKGLAGD-ASALFTVEAYVQLG--------------------------------------------------------------------------------------------------------------------------------------------------------NGQEVFPSQELVLDE---KARNGKSKILYQV-------------------------------------------------NDVAAIHSQKIGNALRTIDDWYPA-----------ADE--AGPIAVEPYGSVTSRGKAYRQPREK--------MDFYTLLDNWVIKGDVP-M-PEQQHYVIATLIRGGVFGEKGE-----
37525729|Gamma|Photorhabdus_luminescens_subsp-_laumondii_               IKTASVLAFERKLSN-------------------SDALMFAGNWKQIDG------------------------------------------------------------------------------------------EWKPIAIQEKAVRGT---ISNRLK----NALTSDPA----------------KLDAEIQKANL------------------QRVDVAALPFDADTLKVSFTLRVLG------------------------------NLSTPSVCNDQDYQAELANVINGYIAEH------------------------------------GFKTLAARYAENLANGRFLWRNRVGAEEIKVRVS----GKSGKWWEFDCEDFSLREF------GKVEGKLAELAAEIEEGLAGD-RSTLFNVEAFVRLG--------------------------------------------------------------------------------------------------------------------------------------------------------HGQEIFPSQELVLDS-----NSKKSKVLYQV-------------------------------------------------NEIAALHSQKVGNALRTIDTWYPD-----------ATELGLGPIAVEPYGSVTSRGKAYRQPKAK--------MDFYTLLDNWVVKGKAPEE-VEQQHYVIATLIRGGVFGEKGE-----
22125620|Gamma|Yersinia_pestis_KIM_10                                   IKTASVLAFERKLSN-------------------SDAMMYAGNWGQTD-------------------------------------------------------------------------------------------NWQPIIIKEKAVRGT---ISNRLK----NALASDPA----------------KLDAEIQKANL------------------QRVDVAALPFDTDTLKMSFTLRVLG------------------------------NLATPSVCNDQEYQAELASVINGYISEQ------------------------------------SFSVLAARYAENLANGRFLWRNRVGAEDIKVCITS-----QTKSYQFDSNEFSLRQF------SQPSKELTALAQEIEQGLAGN-GFAFFTVDAFVRLG--------------------------------------------------------------------------------------------------------------------------------------------------------NGQEVFPSQELVLDS-----NSKKSKVLYQI-------------------------------------------------DGIAALHSQKVGNALRTIDDWYPD-----------ATELALGPIAVEPYGSVTSRGKAYRQPKQK--------MDFYTLLDNWVTKGTVP-A-VEQQHYVMATLIRGGVFGEKGE-----
51596827|Gamma|Yersinia_pseudotuberculosis_IP_32953                     IKTASVLAFERKLSN-------------------SDAMMYAGNWGQTD-------------------------------------------------------------------------------------------NWQPIIIKEKAVRGT---ISNRLK----NALASDPV----------------KLDAEIQKANL------------------QRVDVAALPFDTDTLKMSFTLRVLG------------------------------NLATPSVCNDQEYQAELASVINGYISEQ------------------------------------SFSVLAARYAENLANGRFLWRNRVGAEDIKVCITS-----QTKSYQFDSNEFSLRQF------SQPSKELTALAQEIEQGLAGN-GFAFFTVDAFVRLG--------------------------------------------------------------------------------------------------------------------------------------------------------NGQEVFPSQELVLDS-----NSKKSKVLYQI-------------------------------------------------DGIAALHSQKVGNALRTIDDWYPD-----------ATELALGPIAVEPYGSVTSRGKAYRQPKQK--------MDFYTLLDNWVTKGTVP-A-VEQQHYVMATLIRGGVFGEKGE-----
116050368|Gamma|Pseudomonas_aeruginosa_UCBPP-PA14                       LSTASVLAFERKLDP-------------------SDALMSAGAWAQRDA----------------------------------------------------------------------------------------SQEWPAVTVREKSVRGT---ISNRLK-----TKDRDPA----------------KLDASIQSPNL------------------QTVDVANLPSDADTLKVRFTLRVLG------------------------------GAGTPSACNDAAYRDKLLQTVATYVNDQ------------------------------------GFAELARRYAHNLANARFLWRNRVGAEAVEVRINHIRQGEVARAWRFDALAIGLRDF-------KADAELDALAELIASGLSGS-GHVLLEVVAFARIG--------------------------------------------------------------------------------------------------------------------------------------------------------DGQEVFPSQELILDKG--DKKGQKSKTLYSV-------------------------------------------------RDAAAIHSQKIGNALRTIDTWYPD-----------EDG--LGPIAVEPYGSVTSQGKAYRQPKQK--------LDFYTLLDNWVLRDEAP-A-VEQQHYVIANLIRGGVFGEAEEK----
34103063|Betap|Chromobacterium_violaceum_ATCC_12472                     LENPSVLAFERKLDP-------------------SDALFYAGNWDARDA----------------------------------------------------------------------------------------SQTWPHIAIQEKSVRGT---ISNRLK-----TKDQDPA----------------KLDAAIESPNL------------------QTVDVAALPHDADTLKASFTLRVLA------------------------------GAGAPSACNSAAYRAKLLVTVSAYARDI------------------------------------GFGELARRYAHNLANGRFLWRNRVGAEQVEVRIQRLADGQEQAGWTFDAQALRLRDFAAS---GQAASDLDAVAKLIAAGLNGE-QHVLLRVTAFVRIG--------------------------------------------------------------------------------------------------------------------------------------------------------AGQEVFPSQELILDR----QRGDKSKTLYAV---------------------------------------------KQKDGDIAAIHSQKIGNAIRTIDTWYPE-----------ADD--NGPIAIEPYGSVTTQGKAYRQPKQK--------QDFYNLLDNWVLKDEAP-P-LEQQHFVIATLIRGGVFGEAG------
Jnet 51596827                                                           -----HHHHHH--------------------------EEEE------------------------------------------------------------------------------------------------------EEEE--EEE--E-HHHH----HHHH------------------------HHHHHH-----------------------EEEEEE------EEEEEEEEEE------------------------------------------HHHHHHHHHHHHHHHHH--------------------------------------HHHHHHHHHHHHHHHHHHHHH-----EEEEEEE---------------------------------HHHHHHHHHHHHHH-----EEEEEEEEEEEE-----------------------------------------------------------------------------------------------------------------------------------------------------------------EEEEEE-----------EEEEEE---------------------------------------------------HHHH-HHHHH-HHHH-------HHH-----------H-----EE-----------EE----------------HHHHHHHHHH------------EEEEEEEEE--EE----
consensus/85%                                                           .phsusLuap+pl..                   SDuhhhttshtppp.                                                                                        ..t..slhlpEKuVRGTISNRhK.....shttDPs                   tLssplppsNL  ....            QpVDsssLs.stDTLch.Fol+VLu                              shtpPssCNs.taptphhthlptYhppp                                    uhp.LAtRYAtNlANuRaLWRNRhuAEtlplplp.....p..h.atFsu.thshppF......tpsstclptlut.ItpuLsup.t.hhhplpshsphG.                                                                                                                                                       tuQ-VaPSpELlLDp.....pspKS+hLYtl......                                   ........pthAuhHSQKlGNAlRTIDsWYP-.t..         ....tPIAlEPYGuVTs.GhuaRpPp........pK.DFYohhDsWhhts.hs...lEppHalhusLlRGGVFGpts


Csb1 (GSU0053)

219683005|Actin|Bifidobacterium_animalis_subsp-_lactis_AD011            ----MRKLTVQDLNEAAK-------------IGGSNALTEVTSLAPAAGMGSIVAPAKYTA----GNGSTYVYEK--------------------------------------------------------------RWVNDE--CVDTVLIDSRTSQANRLEDYIS-RAIEV----------------------GHPIFSKMPQVRVRYEM---IPGDESSVRYFDDVQLPHRAVDAHIRIAEFSE-------------------------------------------------------------------------------------SDKVKYMAARNSS-LEDLSAMLAISPVTVMFGCWDSTR-----------------------------------------NKNQLRIPASFNGEIYAVLADQTHES-----------------------------------------------------------------------------------------------------------------------------------------------------------PIHRAGARIDPVAAGVHLTKNEAKKIAERIKGTMNDKKL------------------------------------SKFASSGDGSTIVIGAIPPSTD------------ANALDGIAVR-SITRTHVLSFSMLRAMRF-----GK------GPEGDEAIRVLLAAALINAMVGS---NAELHLRENCFLV--EADEPKTVLDRRGGKHDDLEMLTLEDADELLAQAYAQAQKKAGIDWHGQIITVQGDPAVIESASAADDDDR----------------
297625589|Actin|Propionibacterium_freudenreichii_CIRM-BIA1              ----MTDLTYSDLEAACH-------------AGGASVLSSVTELAPAAGPQAGIAPARYVQ----GRDGTYAYET--------------------------------------------------------------RFIGGE--PSSVVVVDSKASQLNRVEDAIS-LAIEE----------------------GDASLSRMPSIRVDY-----------ETLSATDYQLPHRFSDGHIRFGTIDGEV----------------------------------------------------------------------------------TTKYPAYVAARNAS-PANARALLELSPVSLAFGAWDSTR-----------------------------------------KAHQARFRSCLVGEIIGQLADQTEAGRK---------------------------------------------------------------------------------------------------------------------------------------------------------PPRRGSARKDDIAPSVQLNE------KDMLTLLATQEDEM---------------------SPTTVDKITKDAKKAK-NKPTSASVLGLGAIPPSL--------------DGLGFVSCR-RIIRSHVLSFSALRQLRF-----GA------DNAGNVACRALLAALSLHGLALS---DQELELRANCDLV--EAGDPVVTLDGRRGTHTELEPLVPEVTGPILATAIERAVATAGIRWDGQVLEVTGNPIILAGATADADED-----------------
311113781|Actin|Rothia_dentocariosa_ATCC_17931                          ----KANISFEDLKEACA-------------AGGASTLVSVTELKPAAGEHASIAPAKFIE----DSKPVFAFET--------------------------------------------------------------RFIDGK--AARVVLIDSKQSQLNRAEAAIM-QDIRA----------------------NAQPLANIPRIEVSYDAGNVYGGDEEGTLSFTDLELPHRFADGHIRFGTIEGVL----------------------------------------------------------------------------------ATEHESYRALRNAT-PADLSAILSTTPASALFGAWDAHR-----------------------------------------KVRQLRLRSALVGEIIGVLADQEHDGKEQ--------------------------------------------------------------------------------------------------------------------------------------------------------ISHRGGARIDPIAMGIKVGKV-----------------------------------------------------------ERKPSTDGLGGLPPTLD------------NDNLGGVSCS-KIIRSWVLSFATLRQLRF-----GS------DNEKNIVGRALLAALGLVSISRA---ENELYLRANCDLV--EANYPLVTLDARYGHKRDLNPITTGVADDILTEAITEAKKLGVVDWNGQILKVSGNDDLKAAAYEEVKKK-----------------
209965221|Alpha|Rhodospirillum_centenum_SW                              --MTDILSLTDDIIHGWADD-----------PRGPVALSLKQRLLPVEGEGAVFFPPTYA-----DTKNGYAIDE-----------------------------------------------------------------LSD--GTKVVTVDSVGAQANRMEPLFKRAEGDQ---------------------PENPLAALVPQIDVVYG----------NEKTISILEAGHRLGDALIRSTDLQEQA----------------------------------------------------------------------------------------QAAFRHYLDTGDADAIAKLAPTSLVFGAWDS-------------------------------------------RDTQAKLPRIVQSVIRAFDI-----------------------------------------------------------------------------------------------------------------------------------------------------------------DVLHRSAQYNPALDYTALGVF------------DETDKA-----------------------------------KAERDAKSPLAQRGFVHVPSVN--------------AP-GGVIARGGIWRSVTINLVALRQL-------GG--------TNGKALRRYVLGLSLVAATEP---QDG-FLRQGCLLTPDAEAPADWQLVARTGKRQALA-LDADLALAY---ARGAAAAFG-----------VGPDRRATFNPAKAKADVKAKG------------
296123385|Planc|Planctomyces_limnophilus_DSM_3776                       ------MSLSKKIDEFLS-------------LNGPAALVIREHLTPVEGEDGVLFPPTYAAQKS-GEPGGYNIDT-----------------------------------------------------------------DAQ--GQSICLIDSVGAQANRIEPMFEEEPYSS----------------------------LVPQIVVKA-----------GEKEVSIFEAGHRAGDALVRCSELQQTL----------------------------------------------------------------------------------------QDAFKSVL-KGDAEPLAKIAPTSLVFGVWDS-------------------------------------------RDTQAKLPRIIGSTIRAYDV-----------------------------------------------------------------------------------------------------------------------------------------------------------------SRLKRSAQFNPATEYVNEGLL--------------PEPA-------------------------------------DKTAKDAFAERGFIHVPATG--------------SH-GGIIAHGGIRRDATLALTAIRRLFA-----GK------DDAKTLKLRRYILGLSLVAFTK----NPAGDLRQGCNLVLDPSKPREFVEVLPTGERKPVT-FTHEDALAF---AQQAAHDFG--VGESRVVPFDKQRALKDVSPKDKEEKKSKPKAAKS--------
39995164|delta|Geobacter_sulfurreducens_PCA                             -----MNDLVQKYDHWLE-------------NSGPAALVIREQLMPVEGRDGVLFPATFAD-------TGYNID---------------------------------------------------------------KFDDGG----NVCLIDSVGSQANRIEPIFMTKDYAG----------------------------LVPQIVVQA-----------GNKKVNLLEAGHRAGDAIIRCSELQQTL----------------------------------------------------------------------------------------RAAFNNVL-NGNAEPLARIAPTSLVFGVWDS-------------------------------------------RDTQAKLPRLVASTIRAYNV-----------------------------------------------------------------------------------------------------------------------------------------------------------------RPLTRSAQYVPAVDYNAEGLL-----EEPGDLRDAEGKV---------------------------------------KSKHPFAQRGFVHVPATG--------------AL-GGVIATGGIRRDATLHLAALRLLSA-----GQ------DEAKSKALRRYILSLALTAFTVP---VTG-YLRQGCNLVLDPENPLEFKEVFNDGTRNDVG-ITHTEAIVY---AKAVAKEFG-IDPERNLDEKKAPDREVPFDKVLAKKDVSDAGGSKKKAK-----
51244041|delta|Desulfotalea_psychrophila_LSv54                          --------------------------------MSDVAISIKANLKNVNG-SDHIYPPTFA-----GVGHNFVALD-----------------------------------------------------------------KGT-GKAKAVQVDSVGSFANRIEAELA-------------------------------ALGILPEITTSV-----------ANQTLSVNELPHRIYDAILRDSFLGEDS----------------------------------------------------------------------------------WRNSDIGHQLLSST-TKNATALLLMLHDTSLGG-WDSHA---------------------------------------GKSVKGVKISRSVSCEIWGYDVF----------------------------------------------------------------------------------------------------------------------------------------------------------------VAQHTSPKN------------------------------------------------------------------------------------------------------------------------------------------------------------------------------------------------------------------------------------------------------------------------------
159039988|Actin|Salinispora_arenicola_CNS-205                           ---MTGDELAARLIAAVGE------------QRRESGVVVEAVYQPVGGAGGKVMPPTFPVVER--GGSPYLLEE--------------------------------------------------------------RWVDGD--RVGTVVIDQVPSQANRVEEALL-AARDT-------------------------GRLSVPIFEMMV-----------DGLRLTSLQFPHRYADAYLRDSEVDGVR----------------------------------------------------------------------------------FDDSTAGKALRSVT-TRDVRPLYAREPYSLLFGAWDSHR-----------------------------------------RGRWPRFARLYQSMMYGLDPI----------------------------------------------------------------------------------------------------------------------------------------------------------------VGDRRSGRFDPLNLTGGVDNKN----KAETDWRFLPEGQ--------------------------------------KAKGGRLSEIGHGHIAPNP--------------AH-GGVTVR-EVRRSAWISFAGLERLRF-----GE-----VSEEAAGLARAALAALALVGDRLAF-GRPSLSLRSGCELTRITETVAFEVAG---GEKEPVE-VSVGDAVAAFVQLRAQAGAAG-VPMADDVVAVTPIRQLREAMVYARTQAVPDSEE-----------
317121779|Clost|Thermaerobacter_marianensis_DSM_12885                   ---MTTSSLAAELLEACH--------------RGPSAVRCEVRLRPPTD-GAKVFPPTYAPPPG-SQGARYAEEP--------------------------------------------------------------RYVDGE--LASTVLLDSVPSQANRMEQALL-AAYRR-------------------------GDIRMPLLEAQIP----------GHGTVTSLDAPHRVFDAIFRDCLLDGEP----------------------------------------------------------------------------------FPVSPIGRALRDAD-LRNATALFRYAPTALIYGAWDSHT---------------------------------------GRKTRGTKIPRAVVSEIVGIAAQ----------------------------------------------------------------------------------------------------------------------------------------------------------------RGVRTQGRIDPLGIQADVAEIYK---TDQADWGFSAGEA--------------------------KEAAARAGRGAVEPKKSRPSEIGHGNIAPTVQ------------TDA-GGVSIR-YALHTTVISIAQLRQLSFPDE-EGH-----TRPERDAAGRLVLLSLALYAAAALQ--EEGYQLRSRCLLIP-ESRPRWELVGPTAGDQKAFV-LDAADAKRLLDEALALAAHHG-LTWETEPIVLQPSPQLLRLVELNDATMGR---------------
268318348|Bacte|Rhodothermus_marinus_DSM_4252                           -------MDYDKLKRAVA--------------GEASAIRAITRLQPADGPGAKIFPPTY-------EQGRYCIEQ--------------------------------------------------------------RWVDGE--SVTCVLLDSVQSQANRMETALL-DARRS-------------------------GRLSFPDIEVVFPA-----NLDLPFERISVLEAPHRIADAILRDSNLNGTP----------------------------------------------------------------------------------FRDSEVGQQFVRAT-ARNARGVLEISPVSLLFGYWDSTGL--------------------------------------GTGGLGAKFARLIASEIVGYYVE----------------------------------------------------------------------------------------------------------------------------------------------------------------VGQRGAVRVDPLGIQRGIILYEK---GEFPYWTPSPENAV---------------------TDDKGNPKKVARRSGDKKEAGRPSVINHGNILAGI--------------EA-GGVSIR-YALQNSVINFAALRQLYF-----GD---PDPDSEVNQVARTYLAALALCALTALW--ERGYTLRSRCLLQ--PESRNVELLPLHPGKPEPIERLNFEQARKLFDEARDEAIRHG-FDVDGKLIELHPCNELQDLIRENLQRINPLLGPEEEDAES----
288959579|Alpha|Azospirillum_sp-_B510                                   -------MAITTLTRMVA---------------ENAALRRRQTLQPVGGRNDKIFPPTYPGEGR-NAQPTHVYEW--------------------------------------------------------------RRIDGD--DIACVLVDSPQSQVNRLEESLL-AAHRD-------------------------GMVRIPHVVVDFKD-----FDLAGLSELTSLDAPHRVYDAILRDSLLGNEP----------------------------------------------------------------------------------FMDSALGKRLAKAK-PEDASALLETSPNALLFGSWHSTG---------------------------------------EGGGLGAKFARCLVSEIVAIGVPVEGVKNQRTGEIEPRT------------------------------------------------------------------------------------------------------------------------------------------------AGRRTGSRIDPLGVLRKVEVF-----KGPAGWDITADGA------------------------------------GKKSKKVRPSEINHGNIAPSI--------------SA-LGITCD-HLEQTVVISFAALRRLRF-----GS-------PERDAAGRALLAALGLLAIVEQD--AQGYALRSRCDLVC-DGRAPLELV-HPDGTTTAID-LDREGARALYRDAVAAAIKAG-FALPEEPIRLVPQDKLVAIVRRSQELALEGKGGEEDGEGDGASS
262198021|delta|Haliangium_ochraceum_DSM_14365                          ---MSNTLPLETLAQAVA--------------GHASALRCVTEYQPAGGPGDKIFPPTY-------EGGKYATEE--------------------------------------------------------------RVIDGE--RVPCVLVDSVQSQANRMELALL-EAWER-------------------------EQLPLPVITVDFHD-----KDVLKPLRVTSLEAPHRIADAILRDSTLGGKP----------------------------------------------------------------------------------FRKCEPGNSLDLVD-NGYATPLFELCPTALIFGMWDSTG---------------------------------------PRGGLGAKFARAMVSEIIGLHAV----------------------------------------------------------------------------------------------------------------------------------------------------------------AGKRTSSRIDPLQIQRNAGVLYETKGEGGIHWTLDEKQA--------------------------------KSKKAKLGKDGRPSEANHGNVTPSI--------------AD-GGFTIS-KAVQTTVLSLPALRRLRFPVD--GK-----AGLARDDAARTALAALALCAATLSR--AQGCDLRSRCILHA-QDAITWELLGEPGSEPQRFA-LPAADAIALYREALDKARAAG-LPFREQALELEPSAELVTLLRKSQELEVQSAPEAGA--------
162448538|delta|Sorangium_cellulosum_-So_ce_56-                         ----MRSLDLDTLANAVA--------------GGAAAIRTITRLDPAGGPGDKVFPPTYVK-ER-NATTKYATEQ--------------------------------------------------------------RRIDGR--EVSTVLLDSVASQANRLEEALL-DGFRR-------------------------GELPFPIVQVDFSN----EEGLADLEQITALQAPHRIADALLRDSVLGGTP----------------------------------------------------------------------------------FRHTTVGKEVTDAR-PTHATAMYKYCPTALIFGVWDSTG---------------------------------------PKGGLGAKFQRCLVSEIVGIDVA----------------------------------------------------------------------------------------------------------------------------------------------------------------PGVKTASRLDPAGIQTKAGPVFKHK-DPSQDWTVDPKEA----------------------ELAKGKPVEFSRSGGGDGKKGSPSAINHGNIPPSID------------AAA-GGVTMS-HAVQTTVLSLGALRRLRFQTTCSGERLPAEQRDAAEAAARTALAALALAAVVYQR--DQGYDLRSRSTLVA-REPLVFELVSRDGGEPERFS-LSRSEAAALLKGAEQNARRLG-LGWDPKPVTLTPAPKLAGLIRKSRELAASGEAEDEG--------
Jnet 39995164                                                           -------HHHHHHHHHHH------------------EEEEEEEEE-------EEE----------------EEE-------------------------------------------------------------------------EEEEEEEHHHHHHHHHHHHH-------------------------------------EEEEE---------------EEEEEHH--HHH-HH--------HH----------------------------------------------------------------------------------------HHHHHH------HHHHHHH---HHEEEEEE-------------------------------------------------E-HHHH-EEEEEEE-------------------------------------------------------------------------------------------------------------------------------------------------------------------EE----EE-------------------------HHHHH---------------------------------------H------------------------------------EEEEEEEEEEEEE-HHHHHH------------------HHHHHHHHHHHHHHHHHHH----------------EEE-------HEEE--------EE---HHHHHHH---HHHHHHH-----------------------HHHHH-------------------


Cas7 (ygcJ, CT1975)
consensus/85%                                                           lphHhlpshssusLNRDD.G              hsKsh.hGG.                                                                                                          pRhRlSSQshKRthRht.......h.t.        ....huhRotchht.hh.p.....................s.p..tt.h.t..t...............s....................    ........t.p.lhhht.tphtth.....tth.tth............................ct.t.hh.....slshAhFGRMlst..th...                         pl-uAsphAHAhsspts..-.DaaTAVDDh..                                                                                                       ...                                                   .p-tGuuhhs..tasuuhaYhYhslshs.L.tNhtt....st....                                                                                                               .h.pshtthhphhhp..      PsuK.sohushs.s
21674786|Chlor|Chlorobium_tepidum_TLS                                   IEFHILQSFPVTCLNRDDVG--------------APKTAMVGGS----------------------------------------------------------------------------------------------------------TRARVSSQCWKRQVRLE----MHELGVR------------LGIRSKKVADYVA-KACVA----------------LGADDEAAKA-------------CGEKIAAA-------------------------------FSNDTLFFFSETEASAY-----AQYAAEKEFDAAKFNDKE---------------LAKLSKKTLDPAKDGLDIALFGRMVAQAAEL----------------------------NVEAAASFAHAISTHKVSNEVEFFTALDDLA---------------------------------------------------------------------------------------------------------------------------------------------------------------EEPGSAHMGSLEFNSATYYRYVSLDLGQLSANLGGA------------------------------------------------------------------------------------------------------------------------DIADAVEAFTKALFVAV------PSARQTTQSGASPW
16766247|Gamma|Salmonella_enterica_LT2                                  IQLHLLTAYPAANLNRDDTG--------------APKTVVLGGA----------------------------------------------------------------------------------------------------------TRLRISSQSLKRAWRTSE-LFEQALAGH------------IGIRTGRIAREAA-QILVD----------------SGID--AKKAVEYVKNIANC---------FGKVKEDKKPKDE--------------LTNA---ETEQLVHISPAEFEAV-----KALARRL---------AEEKRPATE-----------EEAELLRHDRMAVDIAMFGRMLAKKTDF----------------------------NVEAACQVAHAFGVSETIIEDDFFTAVDDLRQ-----------------------------------------------------------------------------------------------------------------------------------------------------------ASAEDAGAGHLGETGFGSALFYTYICIDKDLLVKNLND----NEEL------------------------------------------------------------------------------------------------------------------ANKTLRAFTEAALKVS------PTGKQNSFASRAYA
78355909|Delta|Desulfovibrio_desulfuricans                              IQLHVLTSYPASNLNRDDLG--------------RPKSVVMGNT----------------------------------------------------------------------------------------------------------TRLRISSQCLKRAWRTSD-IFQNIGAEH------------VGIRTREMGRYIF-KALTEGCTLNEALAGKAGGSLATVK--EKDAVAIARAMAGV---------FGKLKAEYKPKKDDKAEAARTQ----REESL---EIEQLAHFSQEEVNAV-----AALTETC---------RTGGKAPAK-----------EQLALLRKDIKTVDIAMFGRMLAAEKAF----------------------------NVEAAVQVAHAMTVHPVTVDDDFFTAVDDLNR--------------------------------------------------------------------------------------------------------------------------------------------------------------DDSGAGHMGVSEFGAGIFYLYLCIDRGLLKHNLQG----DTEL------------------------------------------------------------------------------------------------------------------TNRALAALLQAVAQVS------PSGKQNSFGSRAYA
72161992|Actin|Thermobifida_fusca_YX                                    VDIHAIQTLPYSNINRDDLG--------------SPKTVVYGGK----------------------------------------------------------------------------------------------------------ERTRVSSQSWKRAVRHE---VEARL-GD------------KAVRTRRIISEIA-KRLRE----------------RGWD--ADLADAGARQVVL---------SVGK-KSGIKLEKEKDSEAPATS----VLFYLPVPAIDELAAIADEHRDAVAKEAAKKTPKGIL---------------------------PADRITEVLKSRNVSVNLFGRMLAELPST----------------------------EVDGAVQFAHAFTVHGTTVEVDFFTAVDDIPK-------------------------------------------------------------------------------------------------------------------------------------------------------------ENDHGSGHMNAGQFSAGTFYRYANVNLDRLVENTG-----DAQT------------------------------------------------------------------------------------------------------------------ARTAVAEFLRAFLSTV------PSGKQNATAAMTLP
16130665|Gamma|Escherichia_coli_str-_K-12_substr-_MG1655                INIHVLISHSPSCLNRDDMN--------------MQKDAIFGGK----------------------------------------------------------------------------------------------------------RRVRISSQSLKRAMRKSG-YYAQNI-G------------ESSLRTIHLAQLRDVLRQK-----------------LGERFDQKIIDKTLALLS------------GKSVDEAEKISAD--------------AVTPWVVGEIAWFCEQVAKAEADNLDDKKLLKVL---------------------------KEDIAAIRVNLQQGVDIALSGRMATSGMMTELG-------------------------KVDGAMSIAHAITTHQVDSDIDWFTAVDDL----------------------------------------------------------------------------------------------------------------------------------------------------------------QEQGSAHLGTQEFSSGVFYRYANINLAQLQENLGGA---SREQ------------------------------------------------------------------------------------------------------------------ALEIATHVVHMLATEV------PGAKQRTYAAFNPA
83591512|Alpha|Rhodospirillum_rubrum                                    LQLHVLTAYAASNLNRDDTG--------------RPKTLNFGGA----------------------------------------------------------------------------------------------------------ERLRVSSQSLKRAFRQSE-LFQSRLPGE------------LGTRSQDFAKALV-SALVA----------------RGVE--EAEAITRAEALIDH-------DKLGKVKKG----------------------KA---QTEQLVHLGPDELAAI-----DALAERL---------ATSA-TLDD-----------KAMLVLKSKPRAVDIAMFGRMLAGNPGF----------------------------NVEAAVQVAHAFTTHRATPEDDYYTTVDDIKN----------------------------------------------------------------------------------------------------------------------------------------------------------ADQEEDRGAGFLGILEYGSGLFYLYICINADLLVDNLAG----DQAL------------------------------------------------------------------------------------------------------------------AAEAAALLIEAACTIS------PTGKQNTFASRARG
226943835|Gamma|Azotobacter vinelandii DJ                               VEFHLIQNFAPSNLNRDDTG--------------APKDALFGGY----------------------------------------------------------------------------------------------------------RRARVSSQCFKRAIRLAAQAHELVAPEH------------CGVRTKKLLGLLL-ERLEH----------------RDPQEARRRIETALGA-------AGLKLK-------------------------------DDGKTEYLLFLGEGEIAGF-----AALIEQHWDELAAAQAGGEKKGKKEAR-ASAPAELVKKAKALLDGGKAVDVALFGRMLADLPEV----------------------------NQDAACQVAHAISTHRVEREFDYFTAVDDEGA-------------------------------------------------------------------------------------------------------------------------------------------------------------PEETGAGMIGQVEFNSATFYRYAVVDAHKLLSNLQG----DREL------------------------------------------------------------------------------------------------------------------TLAALEAFTQAKVRAI------PAGKQNSFAAHNLP
Jnet  226943835                                                         EEEEEEE------------------------------EEEE-------------------------------------------------------------------------------------------------------------EEEEE--HHHHHHHHHHHHHHHHHHHHH------------HHHHHHHHHHHHH-HHHHH------------------HHHHHHHHHHHHH---------------------------------------------------EEEE---HHHHHH-----HHHHHHHHHHHHHHHHHHHH---------HHHHHHHHHHHHHH-----HHHHHHHHHHH----------------------------------HHHEEEEEEE----EEEE---EEEE------------------------------------------------------------------------------------------------------------------------------------------------------------------------------------EEHHHHHHHHHHHHHH--------HHH------------------------------------------------------------------------------------------------------------------HHHHHHHHHHHHHHH-------------------HH

Cas7 (COG3649) 
consensus/85%                                                           h-hhhhhpVp.uNsNGDP.st            NhPR.s.p.s.                                                                                                            s.hoDVtlKRplRshh............                                                                                             ...slahpt.th......p.....t..........                   .................p.tt..t.hhtphhDlR.FGtlhs.t.ht....                   ...thtlpGPlphthupSlp.l...phphTt.hss.........                                                                                               .                                                ..........ppoht.cahlsaulhhhhu.hs.phAtpTGh                                                                                                                     ..opcDhphhhpsl.phhcp.tosu+.. ..sph.hp.lhhh
78222285|Delta|Geobacter metallireducens                                YDFVLFFDVKDGNPNGDPDAG------------NLPRIDPETGH------------------------------------------------------------------------------------------------------------GLVTDVCLKRKVRNYVQLDKELS--------------------------------------------------------------------------------------------------QGYDIFVKEKAILNNLIDEAHEQENV--------------------------------------KAKEKGEKTEAARQFMCGKYFDVRTFGAVMSTG-KN--------------------------AGQVRGPVQLTFARSVDQIVPLEHSITRMAVATPAEA--------------------------------------------------------------------------------------------------------------------------------------------------------EKQDGDNRTMGRKFTVPYALYRCHGFISAPLAAQTGF-----------------------------------------------------------------------------------------------------------------------SEEDLELFWQSLVNMFEHDRSAAR-----GQMSARKLIVFKHDSKMGNAPAHHLFDLVSAEASE---------------TPVRSFDQYDICVPTQENMPT-GVTVVEKL-
83592167|Alpha|Rhodospirillum_rubrum                                    HDFVVLFDVTNGNPNGDPDAG------------NTPRLDPETNH------------------------------------------------------------------------------------------------------------GLVSDVCLKRKIRNYVELAKGED--------------------------------------------------------------------------------------------------SGFHIYVQEGAILNDQHRKAYVALRPDKEKAAKEA----------------------------KLNPQNDDEAKALRAFMCANFFDVRTFGAVMSTG-IN--------------------------CGQVRGPVQFSFARSIEPIVPLEISITRMAATNEKEKTA------------------------------------------------------------------------------------------------------------------------------------------------QREGQEGDERTENRTMGRKHIIPYGLYRAHGFISAKLAERTGF-----------------------------------------------------------------------------------------------------------------------DEGDLDLLLEAVEQMFEHDRSAAR-----GEMAVRKLIVFRHANALGNAPAHSLFDRVTVGRVIDGEVRAVDDPAIDNRPPARSFGDYRVTI-GREGLPE-GVEIIERL-
21673958|Chlor|Chlorobium_tepidum_TLS                                   YDFVVLFDVQDGNPNGDPDAG------------NLPRIDAETGM------------------------------------------------------------------------------------------------------------GLVTDVCLKRKVRNYVQLL-------------------------------------------------------------------------------------------------------GQDIFIKEKAILNNKIDEAYKALNIDLNAAPADS---------------------KDGSKRNKPGVAQGGEVDKGRVQMCTKYYDIRAFGAVMSTG-AN--------------------------AGQVRGPIQMTFARSVEPVVALEHSITRMAVATEAEA--------------------------------------------------------------------------------------------------------------------------------------------------------EKQSGDNRTMGRKYTVPYGLYRAHGFVSANLASQTGF-----------------------------------------------------------------------------------------------------------------------SAEDLDLFWDALLNMFEHDRSAAR-----GLMSTRGLYVFEHSSALGNAPASQLFERITVKRKEDSE------------GPARSFKDYEVLV--DESNLG-EVKLLRKLG
21244564|Gamma|Xanthomonas_axonopodis_pv-_citri_str-_306                YEFVYLFDVANGNPNGDPDAG------------NLPRLDPETNR------------------------------------------------------------------------------------------------------------GLVTDVALKRKIRNYVALEKDNA--------------------------------------------------------------------------------------------------PGYTIYMQEKSVLNNQHKQAYTALGIEHEAKKL---------------------------------PKEGDKARQLTAWMCENFFDVRTFGAVMTTE-VN--------------------------TGQVRGPVQLAFATSVEPVLPLEVSITRVAVTNEKDL------------------------------------------------------------------------------------------------------------------------------------------------------------EKERTMGRKHILPYGLYRAHGFVSAKLAERTGF-----------------------------------------------------------------------------------------------------------------------SEEDLQLLWRALTNLFEHDRSAAR-----GEMAARKLIVFEHEHPMGNAPAHVLFDKVKVERIDQADQ-----------GPARSFSDYRVVI--DHALPA-GVSVTELF-
15612902|Bacil|Bacillus_halodurans_C-125                                IDFAVILSVTKANPNGDPLNG------------NRPRQNYD-GH------------------------------------------------------------------------------------------------------------GEISDVAIKRKIRNRLLD-------------------------------------------------------------------------------------------------------MEEPIFVQSDDRKAD----SFKSLRDRADS----------------------------NPELAKMLKAKNASVDEFAKIACQEWMDVRSFGQVFAFKGSN-------------------------LSVGVRGPVSIHTATSIDPIDIVSTQITKSVNSVTGD------------------------------------------------------------------------------------------------------------------------------------------------------------KRSSDTMGMKHRVDFGVYVFKGSINTQLAEKTGF-----------------------------------------------------------------------------------------------------------------------TNEDAEKIKRALITLFENDSSSARPD---GSMEVHKVYWWEHSSKLGQYSSAKVHRSLKIESKTDTP---------------KSFDDYAVE---LYELDGLGVEVIDGQ-
15644545|Therm|Thermotoga_maritima_MSB8                                 SEVLFIYDVKWANPNGDPLDE------------NRPRFDEETSR------------------------------------------------------------------------------------------------------------LFVTDVRLKRTVRDYLAECYD------------------------------------------------------------------------------------------------------ETLWVTGEAVVPEDRVKELGIKDV---------------------------------------------------NDACQKCIDIRLFGAVIPQSKKG------------------------AMESSITGPVQFRYGTSLHRVKLMTIQGTAAFAT---------------------------------------------------------------------------------------------------------------------------------------------------------------ENSKQRSFREDQVVPYALIAFYGVINQNSAKFTGL-----------------------------------------------------------------------------------------------------------------------TEEDVSKLLEGIWMGTKNLITRSKME-HNPRLLMRVVYKEEKEDEEIRDISELKLDVTELKQVLESLKDKIERIEYSVDNRLKLAENGEEKP--FEEIFG-GFQLVKLEW
21226665|Metha|Methanosarcina_mazei_Go1                                 REYLLVWDSTMANPNGDMLND------------NKPRHDEITGQ------------------------------------------------------------------------------------------------------------LEVSDVRIKRFVRDEWQS-------------------------------------------------------------------------------------------------------RGHNVLVRTKKGDDGKVMSCTALIKEVMEKAKV--------------------------------------KEAELPSHLLNEYIDVRLFGAVITKP-K----------------------------YDITGPLQVMWSKSVNPAEIKFMQGNSAYAGG--------------------------------------------------------------------------------------------------------------------------------------------------------------EGKSQSTIWSKYISPYAIFKTYAVYNDNAAKRQGI---------------------------------------------------------------------------------------------------------------------ETSEKDLNEFTAALINGLINYRSTSKNQ---MPRLLVEVIYKDTEAEEVRDISQVTLDLEKLCKYYDCKKESIDTV--------RIYKHGSVK---VNNLPD-DFKVIDF--
117926796|Proteo|Magnetococcus sp. MC-1                                 IDFAVIFAVKNANPNGDPLNG------------NRPRLTFD-NL------------------------------------------------------------------------------------------------------------GEVSDVALKRKLRDRLLE-------------------------------------------------------------------------------------------------------GGHAIFVQSNDRNN----DGATSLKDRSDK-----------------------------------TLGSKLTSEELAQKACAQWLDVRAFGQLFAWKGTKGAGD--------------------GVSVAIRGPVTFQSAFSIAPVDISSIQITKSVNTEGDS-----------------------------------------------------------------------------------------------------------------------------------------------------------EKKGSDTMGMKHRVDHGIYLFYGSMNPQLAQRTHF-----------------------------------------------------------------------------------------------------------------------SDEDAQLIKQTLPRLFENDESTARPA---GSMEVRKVLWWQHNCAAGQYSSAKVHRSLSVQH------------------------DGSYT---LTNLPGLTPEELDGY-
Jnet  23001015                                                          -EEEEEEEE-----------------------------------------------------------------------------------------------------------------------------------------------EEEEEHHHHHHHHHHHHH----------------------------------------------------------------------------------------------------------EEEEEE----------EEHHHHHHHHH-------------------------------------------HHHHHHHHHHHHHHHHHEEEEEE------------------------------EEEEE--EEEEE------EEEEEEEEEEEE--------------------------------------------------------------------------------------------------------------------------------------------------------------------------EEEEE--EEEEE--------------------------------------------------------------------------------------------------------------------------------------HHHHHHHHHHHHHHHH---------------EEEEEEEE----------------------------------------------------------------------


Cas7 (COG1857, DevR)
20092467|Metha|Methanosarcina_acetivorans_C2A                           VNGFMLIDAPHSALNNAGNDS-------SERTENIVRVK----VIRKGRK----------------------------------------------------------------------------------------------------VYPYVSGQALRYWWRTTLEEKFDWKVSPIEREK------------------------------------------------------------------------------------------------------------------------------------------------------------------KIAFTNANPVEYDDDDVFGYMRALKKA------------------------DGGTVTRLSVLKNSPLVSVTGQ---------------------------------------------------------------------------------------------------------------------------VPTEDFGVMARHE----------------------------------------GDPVPYEHEFYSTVLKGIFSLDLGNIGVFYKSEKTGYKNMYP------------------------------------------------------------------------------------ELEAIAEKNGAAQVESKWVMPAE----VRTKRAKDVLKALPYAL------GGAKQTSHLTDVSPKLLILVGIDGGNHLF-MNLVREENGEASLD--IEALEDVISDYS--DILLTDIYIGRRKGFMEELDPVLKALTEKYAGNSPKVIYGSINETVDSFVQVIPGLMG----
20809006|Clost|Thermoanaerobacter_tengcongensis_MB4                     LALGYLIKVSTGNINASHTEG------------NVVIAKK---VTLPDGS----------------------------------------------------------------------------------------------------SVPYFSGQAKRRMLRDRLEDLGFALSEVAAKVSG-----------------------------------------------------------------------------------------------------------------------------------------------------------------QEVTPPVQPWRYIDEDLFGYMDPS-----------------------------GSRRRTSPVRVSAGIGMFPF---------------------------------------------------------------------------------------------------------------------------QGDRDLGTRSFERFG----------------------------------QAVSAGGNMFETELYANLFKGNMLVELDRVGVFSDLELGDKP----------------------------------------------------------------------------------------KDIPAHLEKIEKNGRVFYVLPLE----ERKKRLKALLEALGLWL------GGGRTARMLSDLSPRFVAYSRLTIKHPVF-LEALQVSYSEGRYELILEPLIS-ALQKF--SNYRQNTLFGLEKGF-FSNEEEIRQNLEPY---------GKVMDLYEAIQEAQKDVESL---
28210837|Clost|Clostridium_tetani_E88                                   KKALTLTVVANMTSNYSEGLG------------NIASVQK---VFKNR-----------------------------------------------------------------------------------------------------KVYTIRSRESLKNAIMVQSGMYDDLQTEVDGATQ------------------------------------------------------------------------------------------------------------------------------------------------------------------KLANKELNASNCRALE-GGYMSTK----------------------------GTTNIRKSSFYLTDAISCESF---------------------------------------------------------------------------------------------------------------------------VNETRFHNNLYLANNAAQAKNI-----------------------NLQEKSSEAGLMPYQYEYDKSLKIYSITIDLEMIGKDENF---------------------------------------------------------------------------------------------------------QQEEDYKEADNK----EKADRVNSILNAIEN--------LSLTVKGNLDNAEPVFVVGGLSNRKTHYF-ENVVKVEEEKLIIS----------EDLK--DKIEKGYHVGLLEGKTLQNEKEIKEQLNP----------ISITKFFDMIRHEVNTYFGI---
47094746|Bacil|Listeria_monocytogenes_serotype_1-2a_str-_F6854          KGLAMTIIFQAESANYGESLG------------NISSLKK---ISRNNGD----------------------------------------------------------------------------------------------------QYTYISRQAIRYNLMDQIGEKEAPVKAEGGGDKK------------------------------------------------------------------------------------------------------------V----------------------------------------------------IQFLSEATITDFPELDFFGYLKTEK--------------------------GSGGQKRSAKVRLSNAISLETF---------------------------------------------------------------------------------------------------------------------------KGDLDFLTNKGQADK------------------------------------LNENMNIAQAEIHKSYYRYTITIDLDQIGI----------------------------------------------------------------------------------------------------------------DGEIALDNK----EKARRVKKLMDTVAF--------LYRDIRGRREDLKPLFVIGGVYDVKNPVF-QNIVDVADNNIVIK--------NIKDLLTYEDIKENTRVGIIDGQ-FANSDEVKVELKA----------ESVPAFFNDIKGKIDAYYESN--
2983045|Aquif|Aquifex_aeolicus_VF5                                      ALTLTIITSKASSLNYGETIG------------NVSVLKK---VSLGDGS----------------------------------------------------------------------------------------------------QITYVSDKALKYEIRRKGKEEKGWKLLDKLIKEYIQ---------------------------------------------------------------------------------NEGRIVIKERESEEKKKKKKKIRVYD----------------------------------------------------VDSLGIDLVKNFEEFDLFGGLFTKIIVNGKEVKKLK--KDKISEEDIYYPEEYDSVKRTSPVKVTYAFSISKF---------------------------------------------------------------------------------------------------------------------------QGDLDFMNNIDAYNRYIKH------------------------------VGEAEEQRIVQTEQHTSHYYYTLTVDLDRVGVWE-----------------------------------------------------------------------------------------------------------KEEGVEEVLSNE----EKAKRVKDLLDIILT--------LSRQIKGRWENLSPVFVIGGVFSVKNPFF-EDGILAKEVDNQLLLNVQRLKD--CAEL--VPEGEEILCGIRSGV-FANEEEIRQELNA----------KSVKEVFEELKKRVEEVYGVSKS
41614815|Nanoa|Nanoarchaeum_equitans_Kin4-M                             QISILARVYG--NVNADETIG------------NRVTIKK---FYSSEG----------------------------------------------------------------------------------------------------EVLPFVSARAIKYSIRQALKERGFEIDPFVAEK-------------------------------------------------------------------------------------------------------------------------------------------------------------------KEMRDSGNPIKYVDNDLFGFMAPYKGK---------------------KKGEGGSVNRQAPIAISYFKALKNT---------------------------------------------------------------------------------------------------------------------------PINVEFGARFPRENTIKIDKEKTE--------------------ESNQESDQTLNPIPFEVEVADFIGRLNVLI-YENVGKFTEEELTNVQ------------------------------------------------------------------------------------------DKNILQNILQKEGKLYVLPEE----ERKKRLKAFLEILLIPSY-----VLPRRTNSLNIPEYALIVLN-KEGVLPIY----QYLDYVKEGVV--NLEKLKRLKEIV--EEAGSEAYIIDYDGW---VEEEIFPK-------------ITVKQAVEKILNHLL--------
75909698|Cyano|Anabaena_variabilis_ATCC_29413                           LFGNILTSYGTAANNRGENEG------------NTTTLQK---LIWKG-----------------------------------------------------------------------------------------------------EVHSTVSSEAIRWALRYYWQNAGYPVNRRWDENAQ--------------------------------------------------------------------------------------------------------PVPDH----------------------------------------------------ILQDPNFDDIRFIDDDVLGFMQAEAAKVEAAVESEVEIQNSTQDEDKKLSQGKEKETAKRKRKEKPKGKITTR---------------------------------------------------------------------------------------------------------------------------RGVLEVTRAVSTIPYAGDLTF-------------------------NAMSGKKGRTSLYSTEVHATRYQYGFALTPNSL-------------------------------------------------------------------------------------------------------------------------------KDKSRINAVLDSLISIGE-----VAGNHARFLYDFSPDSIILRWTHDFSPRL-LYCFEEDELRNIST---PDLVRRVESGD--IDPKELWIGGAISSTLEDLGANVFPGVK-----------TTVEALKQVIIEDLQLSLRSS--
108757654|Delta|Myxococcus_xanthus_DK_1622                              VFAAFVTPLGTAANNRGLTEG------------NITSLQK---LVWNG-----------------------------------------------------------------------------------------------------QVHTTVSAESIRFALRRRLNEQEPCNRTYDDASRANAWKDAAF---------------------------------------------------------------------------------------------------------------------------------------------------------SAWSGKSKEKTYIDDDLLGFMSAEGAK--------------------QEKEKGTAKVRRAVLEVSRAVSLTPW---------------------------------------------------------------------------------------------------------------------------SGDVTFNAASPGATPSA--------------------------------QKKGSNPVPYGTEMHATRYQYGVALTPEAL-------------------------------------------------------------------------------------------------------------------------------RVPARAVTALNQLCALGP-----VAGNHGRFLFDFSPESVVFRLTQEAAPRI-LYAFEPSSRAGGVE--LAALLRKVKSGD--VPAKELVLGGQVVEGLGAEEREVLSGAELH---------TGVVAACRAACKRLEVRKK----
125974786|Clost|Clostridium_thermocellum_ATCC_27405                     ITVTYLTKASYSSLNGADKEA-----------DNIVSIKK---IQMNDG----------------------------------------------------------------------------------------------------KEYPYCSSQAVRRALREQLASMGWELSETTVAKQK------------------------------------------------------------------------------------------------------------K----------------------------------------------------GAASTLCEPSKYIDDDLFGFMNADS---------------------------SKTVKRTSPVRVSPLVALEPY---------------------------------------------------------------------------------------------------------------------------GGGMDFGTNYMSVK-------------------------------------AGGTPNIFETEIHSGYYVGTVLIELDRVGEKSP-----------------------------------------------------------------------------------------------------------GDEYDLSLSQD----EKKKRVNALVDAIQNLW------TVGRQSRFLSDVSPKFVAAAVLKVKNPIF-LECIKIGSSGSVDM----SLVKNTVDDF--HKQIIDYAIGERKGFFAQDSETA----------------LPLGQCFEKIHSWVEEYYKD---
18311780|Therm|Pyrobaculum_aerophilum_str-_IM2                          VRVTARVEVQVSALSGLGAIG------------NYNQVATARILHNGA----------------------------------------------------------------------------------------------------LYEVPVITGNALKHWHAVYAVEAYQALGGNMLNELCKR--------------------------------------------------------------------------------------GIGLRGFTVDSTLKNP---------------------------------------------------------KPVTDECEALKDFCNDLHGFLSPQEE---------------------------KPVKRDSLVKISFAVPVLEE---------------------------------------------------------------------------------------------------------------------------GNLKAVAKFAVQHNRVVPPTVN-------------------------VKQKEGEGMMLFKQEYGTGLYAFALRMDLAHIGNPLF------------------------------------------------------------------------------------------------------------DECNAEFQSD----ERKRRAKASVLALLPLLTG----AGSKQARALPIVAVREVLVAVSEKPMPNL-IHAVYPDYCETSID----TVGAYLNGIG--DTAKFYYYGGRCNADKVGNKINFKKV-------------GSLHELIDAVINDVQSWIR----
11497688|Archa|Archaeoglobus_fulgidus_DSM_4304                          IAILGRATWQLHSLNNEGTVG------------NVTEPRSVRIIDPNTKK--------------------------------------------------------------------------------------------------AVTTDGISGEMLKHIHTEIMWTLDDKNNLCDACKVLN-------------------------------------------------------------------------------------------PEKFNFAIKSKKATPKD----------------------------------------------------VEDALKQALNTCDICDVQGFLLERPT-----------------------------ASRKSTVEFGWALGIPEV---------------------------------------------------------------------------------------------------------------------------YRDIHTHARHALGEKGKREKTEE----------------------SEEEVGGVSTQMVYHRPTRSGVYAIISVFQPWRIGLN------------------------------------------------------------------------------------------------------------EAKQDKYTYDAN--DNARERRYQLALKAYPLLFARP---EGAMTTTRLPHVEDFSGVIVYSTKPIPVPIISPLKSNYVDEVKT--------IVENID--DSLKVAEFNGIAEFA------------------------MKIGELIKNKPYKMEF-------
18892645|Therm|Pyrococcus_furiosus_DSM_3638                             VRISGRIRLNAHSLNAQGGGG-----------TNYIEITKTKVTVRTENG------------------------------------------------------------------------------------------------WTVVEVPAITGNMLKHWHFVGFVDYFKTTPYGVNLTERAL-------------------------------------------------------------------------------------RYNGTRFGQGETTATKANGATV----------------------------------------------------QLNDEATIIKELADADVHGFLAPKTG-----------------------------RRRVSLVKASFILPTEDF---------------------------------------------------------------------------------------------------------------------------IKEVEGERLITAIKHNRVDVDEKG---------------------AIGSSKEGTAQMLFSREYATGLYGFSIVLDLGLVGIPQGLPVKFEEN---------------------------------------------------------------------------------------------------QPRPNIVIDPN----ERKARIESALKALIPMLSGY---IGANLARSFPVFKVEELVAIASEGPIPAL-VHGFYEDYIEANRS------------II--KNARALGFNIEVFTYNVDLGEDIEATKV-----------SSVEELVANLVKMVGGKE-----
15668557|Metha|Methanocaldococcus_jannaschii_DSM_2661                   LRISGRVRLNSHSLNAQGGGG-----------TNYVEITKAKVSIKNDDR------------------------------------------------------------------------------------------------WEILEVPAISGNMVKHWHFVSFVDFFRETDYKDNLTERAL--------------------------------------------------------------------------------------RYNGARFGQETKAKKADGSEV----------------------------------------------------ELKDESEIIKNFADADVHGFLAPKTG-----------------------------VRRVSLVKTSFILPTEDF---------------------------------------------------------------------------------------------------------------------------IKEVDERLVYAVKHNRVDIDEKG----------------------AIKSGEEQTAQMLFNREYATGLYGFEIILDLGFVGV------------------------------------------------------------------------------------------------------------PQSSPSNPVIEDD----ERKARIVSALKALIPMLSGY---IGANLARSFPVFKLEEMIAVVSEKPIPAL-VHGFYEDYVEVSKN------------VV--ENAKKLGFEIEDFGYNVDFGESV----------------SSVEELISKIIEKL---------
5458448|Therm|Pyrococcus_abyssi_GE5                                     LSVGVRFEANVEALNMVETAG------------NYTKHRRVPYLVEEDGK------------------------------------------------------------------------------------------------LKTIYVPAISGESLAHAYQEHLVKEALRMNLPVCEDCHRG--------------------------------------------------------------------------------------EFYKSMNKVHLQKKISPIPND----------------------------------------------------PRKIEEAIIRKCVVEDVGGFLYAEKPP----------------------------VRRSSTFQVSYALPIKSM---------------------------------------------------------------------------------------------------------------------------ALFATAEPQLHARHAQLDTSSK---------------------------KGNVSEQMIYYVETGTALYGFVFNLDLDGIGV-------------------------------------------------------------------------------------------------------------SAITSEPVLGEE----EIKKRREAALMALFRMLSSAQ--FGAKLSRFFPVGGITELVVSVTE--HPFVVTSPIYEGYAEKTEK---------RLEVL--KSFNEDYFYTKTSEDKLPE--------------------EVLKEVIEYIREKEYI-------
15898239|Therm|Sulfolobus solfataricus P2 (SSO1399) HHPRED              ISFSVRYLVNVEDLNNVESAG------------NYVRHRRAPLVFKDKDS------------------------------------------------------------------------------------------------YTVTYVPAVSGEMIAHGYQMNLVELALQRNLPV--DSLAK-------------------------------------------------------------------------------------QGILIKRGSDDKVHEGTKCTDEK---------------------------------------------------GSDYELCVINEDIVEDVAGFMNPNKL-----------------------------VKRTSNVAFSYMVPAIDA---------------------------------------------------------------------------------------------------------------------------VKASTISSQFHVRYANKELMDK---------------------------YKNENIQSLYNIETASASYVLTGYLNVNSVGKTQNYPVKEVD-------------------------------------------------------------------------------------------------------------------KKKDREKAALDALMLTLTQFL--FGAKLTRFKPIVEIEALFVSASEKPFNLPPVTGDIKKYIDLVNS--TTDSFAKILNIK--RPVVKYYLKEEK---------------------------GNVNTPIDAFTVM----------
15898792|Therm|Sulfolobus_solfataricus_P2    SSO1997a                   IGGSGRFLVNLESLNGVESIG------------NLTKHRTAPVVLKTSTG------------------------------------------------------------------------------------------------YLVRYVPVISGEALAHAYQASLVDIAKKEGLPVGNLSSQY-----------------------------------------------------------------------------------EFIKFSTDEALKIEGIKEPKDYND----------------------------------------------------ARRFEVEVMLKDVIADVGGFMYAGSAP----------------------------VRRTSRIKLGYMIPALRG---------------------------------------------------------------------------------------------------------------------------DEIPAQLEAQFHVRFSN--------------------------------KPVKGSQAIFNVEVSSALYTFSFELDEDLIAV-------------------------------------------------------------------------------------------------------------PSTVGEKVKGEEELERQKARRVDSAIKALYSLLAGN---FGGKRSRFLPSMKLMSLVVVKTD--FPFIPEPGHDDSYIKTTVM-----RLEKAKSVL--NGNVAKVYVINNEGIEVGEGATVL---------------SSVEDLVAKLKEK----------
15898280|Therm|Sulfolobus_solfataricus_P2    SSO1442  3PS0              ISGSVRFLVNLESLNGVESIG------------NLTKHRTAPVVLKTSTG------------------------------------------------------------------------------------------------YLVRYVPVISGEALAHAYQASLVDIAKKEGLPVGSLSSQY-----------------------------------------------------------------------------------EFIKFSTDEALKIEGIKEPKDYND----------------------------------------------------ARRFEVEVMLKDVIADVGGFMYAGGAP----------------------------VRRTSRIKLGYMIPALRG---------------------------------------------------------------------------------------------------------------------------DEIPAQLEAQFHVRFSN--------------------------------KPVSGSQAIFNVEVSSALYTFSFELDEDLIAV-------------------------------------------------------------------------------------------------------------PSTFGEKVKGEEELERQKAKRVKSAIKALYSLLSGN---FGGKRSRFLPSMKLMSLVVTKTD--FPFMPEPAHDDDYIKTTIM-----RLGKAKGVL--NGNLAKAYVINNEGIEVGEGVTVL---------------STVEDLVVKLEEE----------
                                                                        EEEEEEEEEEHHHH------------------------EEEEEEEEE--E------------------------------------------------------------------------------------------------EEEEEEEE--HHHHHHHHHHHHHHHHHHH-----------------------------------------------------------------------------------------------------HHHHHHH--------------------------------------------------------------HHHHHHHHHHH-HHHHH--EEE---------------------------------EEE---EEE---EE---------------------------------------------------------------------------------------------------------------------------------HHHHHHHH------------------------------------------------------EEEEEEEEEE-----------------------------------------------------------------------------------------------------------------------------HHHHHHHHHHHHHHHHHH-HHHHH-----------------EEEEEEEEEEE---------------HHHHHHH-----HHHHHHHH-------EEEEEEE------------------------------HHHHHHHHH------------
                                                                             E1*    H1                            E2                                                                                                         E3           *H2                                                                                                                  H4                                                                    H5        H6    E4                                  E5   E6*                                                                                                                                        H7                                                              E7*                                                                                                                                      H8            H8*                      E8*                      H9        H9              E9                                    H10
consensus/85%                                                           h.h.hhh.h.hts.N..tt.s............Nhsthp.....h.tt.......................................................................................................hshhSsp.htahh...h.p...........................................................................................................................                                                    ....t.....p...t-lhGah.s.t...............................pR.u.ht.s.hlsh...      . .......................................................................................................................t.....h................................ .........tt...athEh.tshh.h.h.ls.t.lu......................................................................................................................h........p.pRh...l.sl...............sp.h..ht.

Cmr4 (COG1336)
86607164|Chroo|Synechococcus_sp-_JA-3-3Ab                               MAFHLVYLTLLTPLHTGGTTQ---EGNL-LGIAREA----------------------------------------------------------------------------------------------------------------HTNLPYIPSSTIRGKLRA-----------------------------------------------------------------------------------------------------------------------------------------------------------------------------------------SVAEKELKFELFGN--------------------------EIGEGD---QLTQGSIWIGDGSLLWVPVASLSHGVVWISCPLLLKRWLRLSGQKL----------------------QVPEPYSTNLEA-------NRPIYLKDAILKNG-------LKKWE--NWQSFVKS-------------SSISRVLVLPDQHCATLIQMSLWRQVKVKLSEHK-----------------------VVEGGFRYEEAIPPDSLMYFTWGVTAQANGSSQEAVEQFQ-----------------------------------------------------------------------------------------------------------------------------KLLQKNQLL---QIGGQESLGRGFVELSWN-------------
38505755|Chroo|Synechocystis_sp-_PCC_6803                               ISMNIQHLYLLSPLHTGGTTQ---EGNL-LGIARES----------------------------------------------------------------------------------------------------------------HTNFPYIPSSTIRGRLRA------------------------------------------------------------------------------------------------------------------------------------------------------------------------------------------AVDDNKRDALFGN--------------------------DLNSDN--GNLTQGSVWVGDGSLLWLPVPSLSHGVIWISCPLLLNRYARVANVAAQ---------------------PAIVPYLCNFYQA------NEKVYLKDAIFDHSE------LNQWSQ-AEVKKFIP---------NQSNMTIERALVLPDQHCATVIQMGLWRQVKIKLDQHK-----------------------TVDGGFRYEEAIPPDTLMYFPWGITAQAKGNQEAGEQFQD------------------------------------------------------------------------------------------------------------------------------LLTVNEIM---QIGGQESLGRGFVECF---------------
15678353|Metha|Methanothermobacter_thermautotrophicus                   LEPEKVYARALDPVHIGAGGY--RLGRADNTIVREP----------------------------------------------------------------------------------------------------------------STDIPKIPGTSIAGVTREFYT--------------------------------------------------------------------------------------------------------------------------------------------------------------------AYLAENEFGDKSA--EEKRKRAEEKAKSIFGD--------------------------ENK---------KGVLRFYDGQILFFPVSSVRGT-VWITTEQLFNYWCVKDEKISYEDEN-----------------KVYAIRGEL----------NGRLNLGWLLFEVNS--EKKEDVDLP--DEINEWIK-----------------RAVIVPENLFSPIVNDNLEVRTSVRIDPET---------------------GTAVEGALFTYEAIPRGTIFGFEIATEKDEKRKEVLNAVSPY----------------------------------------------------------------------------------------------------------------------------------LKYL---GIGGMVTRGFGRLELAAEHSEDEQVGTDVKP
21229457|Metha|Methanosarcina_mazei_Go1                                 YTQQRYLFMALDPVHIGTGQS--QLGRVDNTIVREP----------------------------------------------------------------------------------------------------------------GTNIPKIPGTSLMGAARHYAS--------------------------------------------------------------------------------------------------------------------------------------------------------------------MKYGKLEAAGQHKTLKGK-NHEKCPIIYTFGT-------------------------YTETEGG-----QQGKISISDAQILLFPVNSIAGPL-WVSTKEILETAGFSIQ-------------------------DTVEIFDENVFTSMNWE--KDTLNLGWLSLKAIT-GLN--VVPPH--TIKEKDEW------------NSIASRLSIVSPKLFSQIVNSNLEVRTSVAIKPET---------------------GTAEDKALFTYEAIPRTTWLFFDVVQDDYKNEFPPTEKQYKD---------------------------------------------------------------------------------------------------------GDNEGDSLGEVWNSPIDVLNAGFHLIEYL---GIGGMVTRGFGRMKKMYAWEV----------
219850664|Chlor|Chloroflexus_aggregans_DSM_9485                         YQRQRYLLMTIDPVHIGTGGY--RLGRVDNSIVREP----------------------------------------------------------------------------------------------------------------GTRVPKIPGTSLHGAARSYAA--------------------------------------------------------------------------------------------------------------------------------------------------------------------QLYETPEAAGQSQDKVE--NPDQNPVCYTFGY-------------------------IKKTGNGNNVTAYSGVVNIFDAHVLLFPVYSMTGPV-WVT---TLGRLCEAGFTVKHNGAAL----------------ATEPQTGTALLTWDR----KDVLNLGWLMVNVAG---KAEVTAPN--VWQNEQRW------------QAVANRIVLVSESLFSHVVNSNLEVRTSVAIDPGR---------------------GAAEEGALFTYEALPRATFLTTEVVLDDYREAFPKDKCGQGK---------------------------------------------------------------------------------------------------------TDKNNPLPGDPWNCPLDVVKAGLRMIEWL---GVGGMGTRGFGRLAIVGEPLK----------
15612893|Bacil|Bacillus_halodurans_C-125                                NSSQLFFVHCLSPVHIGTGEG---VGLIDMPIMRER----------------------------------------------------------------------------------------------------------------VTKWPLIPGSTTKGVHRDYFV--------------------------------------------------------------------------------------------------------------------------------------------------------------------Q---Q--------------RDKESWIRTAFGA--------------------------GKGEAD--AEGNAGSIVMSDARILAFPVASYYGTFAYVTCPMVIKRLERDMGAANVSYFSNLIEKVEGWEKKLSTN-EDKALIGHRCEVTDEN---NEKIYLDEFELSVVI-DGT--FGELT--NSLAKLVF----KDDH-FSQELLASRLVLVSDESFQYFVTQCSEITPRIRLKAEE---------------------KVVDDGALWYEEYLPTETLLYGLIWCEKMDQVKESWKRLSK-----------------------------------------------------------------------------------------------------------------------------------GRVL---QVGGNATVGRGRVRYLYTGGDYS--------
15644536|Therm|Thermotoga_maritima_MSB8                                 MEGRVFLLYAETQVHAGTGFE---IGVVDLPIQRER----------------------------------------------------------------------------------------------------------------TTKFPIIHG--IKGALRAYFRS-------------------------------------------------------------------------------------------------------------------------------------------------------------------LIKED--------------KIDEKKIEEIFGS--------------------------EPKSDK--GT-VPGSLSFSEARILLFPVRNPDRLFVWVTCPLVLIKFAKSVGDNDVVKELE----------------EANIDYGKAVSFYG-----SGEVFLEEVKLEPFV-GELPRTRELI--SKISNCAP-------VDYLKKKMESDVVVVNDVLFSEIVQAMTEVVPRVRINREK---------------------KTVEEGGLWYEEYLPQDTVMYFVVRKTYYGNKEDSGKDSLME---------------------------------------------------------------------------------------------------------------------------VFENEVNGELI---NIGGKETVGKGMMWVHAWR------------
269838985|Therm|Thermobaculum_terrenum_ATCC_BAA-798                     MEKAIVTFYTVTAMHAGSGST---IGAIDLPIQREV----------------------------------------------------------------------------------------------------------------HTNFPVIPGSSLKGALRQTAT--------------------------------------------------------------------------------------------------------------------------------------------------------------------D---K--------------WGKNGKLTTVFGP--------------------------E-TSEG--DK-HGGSVLVGEAKLLALPVRSIQSVFFWVTCPMILQRLVRDLKQLGIKDLHVPTVTD-----------DNTALIPEDLDELRNS---GGRLVLEDLDFATEKCDDLKALITLVAKNLVPENIG--------QHFMDKLQKHLVVVSDENMAYLSVNGTQVASRIVLDDAT---------------------KTSKN--LWQEETLPSETILWSFVIAREPRANGLDSAKEVMD--------------------------------------------------------------------------------------------------------------------------AMREILGNDEPV---QIGGNETVGNGWCFTKLYTGGNAQ-------
221635519|Therm|Thermomicrobium_roseum_DSM_5159                         EASALLFAYCETPVHAGTGRA---VGTVDLPIQRER----------------------------------------------------------------------------------------------------------------ITGFPIAQASSVKGVLRATTQ--------------------------------------------------------------------------------------------------------------------------------------------------------------------A---N--------------GADAERHRALFGP--------------------------DRPEEA--ST-HAGALQVTDLQVVLFPVRSLAGVFAWTTSPAVLARLVRLAKLAGIEGPVDPTRFAGLQPG------QCAVANGSALLTPAGQ---QVGVVLEEYSFTLAG-ELAGLVSALA--EWLVALALP--QTPEYAWWRENLAKHLCVLPDDEFRDFVLYATEIEAHVRLKDET---------------------KTVEPGALWTTETLPAETLLVGLLATTRSRYDKVNEDGRALL--------------------------------------------------------------------------------------------------------------------------GWLTGKLDGRRV---RLGGDETTGRGAVVLRVARV-----------
209966739|Alpha|Rhodospirillum_centenum_SW                              GARASLFIHALTGLHPGSGTA---LGVVDLPVQRER----------------------------------------------------------------------------------------------------------------HTNWPLIPASSIKGVLRAAMK--------------------------------------------------------------------------------------------------------------------------------------------------------------------R---K--------------HNDDGQLWAVFGP--------------------------D-TDNA--AE-HAGALALTDARILAFPVRSLKGVFAWITCPTVLARFCRDRALVGEQPLPAVPTVTTGKVRCP----KVGPEQESPLLID------NTALILEEFDFDYEG-----DPGLWP--EVLAQTVD--------AATGDRMRTHLAILSDDDFGHFVQHATEVVARIGLDAKT---------------------KTVKNGALFYEEVLPAETLFHALVMAESSRRAEVPMPAAEVL---------------------------------------------------------------------------------------------------------------------------AWVRQSELDVV---QIGADETIGRGICRLTWADGGAR--------
108762640|delta|Myxococcus_xanthus_DK_1622                              MESRPYLLHALSPLHVGTGQS---VGVIDLPLARLK----------------------------------------------------------------------------------------------------------------ATGIPFVPGSSLKGVLRELRR--------------------------------------------------------------------------------------------------------------------------------------------------------------------PREET--------------GDARGLHDAVFGP-----------------------RRAKAGPEGDEPGDYAGALVVGDARLLALPVRSFVGTFALVTSPMLLALARRDLGGLSGKEGAWPKVEPLAQRGA-----RVASLRDSAVVYGAGTS--EACVYLEDLDLQVAS-KDDAALGAWA--QGLAGLLP--------EAERALLTKRLVLVDDETMSFLWETATQVDTRVSMDPET---------------------GTAAKGQLWTEESLPAETLLVGVMGATGTFNKAPRKLAADAV--------------------------------------------------------------------------------------------------------------------------LDAAFGGEGTVL---QLGGKATVGRGRCRLLAWMAPDARGGR----
94985067|Deino|Deinococcus_geothermalis_DSM_11300                       ANAELLMWQALTPVHSGTGQS--SAGVIDLPIAREG----------------------------------------------------------------------------------------------------------------ATGFPMLPGSSIKGVLRQ------------------------------------------------------------------------------------------------------------------------------------------------------------------------------------------GREDEEAKRLFGS--------------------------LD---------AAGRLTFTDARLLCLPVRSYRGTFAYVTCPLVLSRLRRDLAALGHPLALPEVPEVKE---------NTAQVAGDTLMH-------GGQVLLEDLDLQAEE-TAS--ARAWA--EALAELSG----------LGDELRERFALLSDDEFGFLAETATEVTAHIRLDAET---------------------KTVAGGALWYEEALPAASLLTSFLLRPQDVTFAPPS------------------------------------------------------------------------------------------------------------------------------------------SL---QLGGKGSVGRGLLSVQVVVR-----------
297623893|Deino|Truepera_radiovictrix_DSM_17093                         MNATLLIWQALTPVHSGTGQA--SAGVIDLPIARET----------------------------------------------------------------------------------------------------------------ATGFPIVPASSIKGVLRD------------------------------------------------------------------------------------------------------------------------------------------------------------------------------------------GRTDEETNQRYGS--------------------------LDA---------AAKLTFTDARLLCLPVRSYRGTFAFVTCPLIINRLRRDAGALGLGLELPDLPETL----------DKAHVTGNTLQH-------GGKVLFEDIDLSAFE---CPNAKALA--NALAQYAG----------LGESFKSRLAVVPNDIFTFFSETATEVAAHIALESET---------------------KTVKGGALWYEEALPAESLLSSFVLKELDKNGKPVNFDAKKR-----------------------------------------------------------------------------------------------------------------------------------SPL---QIGGKGSVGKGLLRVVEASGG----------
46255189|Deino|Thermus_thermophilus_HB27                                SHVALLFLHALSPLHAGTGQG---IGAIDLPIAREK----------------------------------------------------------------------------------------------------------------ATGIPYLPGSSLKGVLRDRAS---------------------------------------------------------------------------------------------------------------------------------------------------------------------------------------AWDRDTLFAVFGP--------------------------DTENAS----EHAGAVQVGDAKLLLLPVRSLYGVFALATSPYLLERFRREALMAGLQPPGVPGLRDPT---------QVLLAPGSRLLGD------GEKVYLEDLDLKAQG-EEG--VAAWE--RWLAERTE------------APVLGRLAVVHDDLMGFLLETATEVVARIRLDDET---------------------KTVAKGALWYEESLPAESLLYALVRADRSFRKGKELRPEGVW------------------------------------------------------------------------------------------------------------------------GLFRGVLEEGGGVL---QLGGKATVGRGLCRVRVGR------------
159897226|Chlor|Herpetosiphon_aurantiacus_ATCC_23779                    MTTKLVFVHALSPLHAGTGQG---AGVIDLPIAREK----------------------------------------------------------------------------------------------------------------ATNLPYLPGSSLKGPLRD------------------------------------------------------------------------------------------------------------------------------------------------------------------------------------------GYTGARKDEIFGT--------------------------ASDNAT----GNAGFVQFSDLRLLCMPVRSLYGTFAWVTSPYILNRLAREIKNLFTENTPPSWIENPDVD-------QCFVVAGSALKSNLPKSAKRKDIYLEDLDFESQA-DQAELVTQWA--DWLKKRIF-----GDSPEWQTMFVERFCIVNDDVFSFLLNTATEITARIRLNDET---------------------KTVADGQLWYEEALPAESILAGLMLIAPPASKTDLIQSITTE-----------------------------------------------------------------------------------------------------------------------------LPRLWQKPI---QLGGKATVGRGICRVIVK-------------
220934963|Gamma|Thioalkalivibrio_sp-_HL-EbGR7                           QATALLALTTDTSLHAGTGSS---GDIIDLPIQREG----------------------------------------------------------------------------------------------------------------HTGWPCVFGSAVKGALRTRAE--------------------------------------------------------------------------------------------------------------------------------------------------------------------QR--M--------------GQDAADVLAAFGP--------------------------A-TGNA--SE-HAGALTVGDARLLLLPVRSLTGTFRWVTCPGALDRLYKDCERLGLSPGNWNT--------------PRVTDEDTALVSTGG----GESLFLEEYRFTTKNAGLDGLITTLH--RLLGRDNG-----------VEQLEQRLTVIHDDMFSHLARTATPVNAHVALD-EN---------------------KTVKRGALWYEETLPPETLLYAPLMALPSRRQGHALEAGQVL------------------------------------------------------------------------------------------------------------------------KLITDKLFGDHPWL---QLGGNETVGMGWCSVKFIERQNA--------
258516132|Clost|Desulfotomaculum_acetoxidans_DSM_771                    MKSAIIGLLAETSLHPGTEQS---TGVVDMPVARES----------------------------------------------------------------------------------------------------------------FSGYPVIVGSSMKGALRDMAH---------------------------------------------------------------------------------------------------------------------------------------------------------------------------------------RRKLVDEDEIFGK-----------------------------------PDKAGAVAVTDARLLLLPVRSMTGHYKWVTCPYILERLQRDRILAGMGGSLEIPRPDK----------EQAFSSGE-----------ENSIFLEELSFKAVK-GE---LTKMV--DVIKPLIP-------HKSVQERLNDQLVIINDDNFAYFAAYGLQVNARNQLNEIT---------------------KTS--MNLWYEETLPPDSLFYFLLISHSDKDNSLDKVKQLFN---------------------------------------------------------------------------------------------------------------------------------ECPYL---QIGGNETVGQGWCAVAWPEKQGGNK------
116753959|Metha|Methanosaeta_thermophila_PT                             MRGMMLGMLAETHIHSGAGRS---EGFVDLPVAREA----------------------------------------------------------------------------------------------------------------VTSYPVIAGSSLKGALRD---------------------------------------------------------------------------------------------------------------------------------------------------------------------------A--------------ARERGMDESIFGD--------------------------QD---------RAGDVLVSDARLLLLPVRSLTGSYRWVTCPHILERLSRDMRLCGISDGFE----------------GASVERGKACCTDD-----LNQIFLEEREFQRSN----GIDGALI--DALKKMVP-------HKQTASRLERQLVIISDDDFGWFASYGLPVIARNKLDDNK---------------------KS---KNLWYEEALAPDTLMYAMVFERKDGALGKVQSMFETK-----------------------------------------------------------------------------------------------------------------------------------PYL---QLGGNETVGMGWFAVKILEQGEGR-------
153940638|Clost|Clostridium_botulinum_F_str-_Langeland                  KDKETIYIKAISPIHAGSGQS---LTSVDMPIQRES----------------------------------------------------------------------------------------------------------------HSNIPKIEGSSLKGSVKHNVYHKLRV---------------------------------------------------------------------------------------------------------------------------------------------------------------NKDNK--------------KEEHKLFEKMFGS--------------------------EDGN-----D-CASAISITDAKLLLFPMRSAIDIYKLITCPYVLKRWKEETNQSFEDSILENIEDG-----------HCVINQNSPLLS-------NDKVMLEEYIFEARK-------EDLS--ILFNGSFE------------NLQINKVVILSDSDFIDMVTMYTEVITRNKINVET---------------------GTAQGTGLFSEEYLPAETVMYFSVLESAFYKGEEEVLKYFNE--------------------------------------------------------------------------------------------------------------------------------NIGGIF---QVGGNETIGKGIVKVINHDLLKGVTE-----
297619079|Metha|Methanococcus_voltae_A3                                 KTGKIIGFKAISPVHVGSGSD---LGVVDQPIQRER----------------------------------------------------------------------------------------------------------------HTSYPKIEASSLKGAIRQKFVE--------------------------------------------------------------------------------------------------------------------------------------------------------------------------------------KVEKNCLDAIFGP--------------------------ESGNE------HSSCIAFTDARLLFFPVKSAKGTFALITCPKVLKRFYEDLDYLTKICDKKDNKLLEEIKYL-----KNLTTSNKEIIINNDNLKIKDKVILEEYVFKEKS-NDK--LKDLN--NLF-----------------ELNDKNLAIVSDDVFKYFVNYATEVITRTKIDPKT---------------------GIVVNGALFTEEYLPSETIMYTIALASNPFKKIEGVLSNENN-------------------------------------------------------------------------------------------------------------------------VIDIVCNKLPKYM---QIGGNTTLGKGIVKPLKL-------------
239825887|Bacil|Geobacillus_sp-_WCH70                                   SIVRPFFLHVVTSVHAGSGSE---IGLVDLPIQREK----------------------------------------------------------------------------------------------------------------HTGFPKIESSSLKGALRY-HI--------------------------------------------------------------------------------------------------------------------------------------------------------------------AQSLN--------------EGEKKRFELVFGS--------------------------EKGEEN--NT-QSSAIALSDARVLLFPVKSMRGVFAWITCPYVLERFNNEVTLHQYDIELLPVPA------------PNTVSSNQLLVI-------EDKVVLEEYTFKATV-SED--AQQLA--ERLTQMVA--------EDLQLSVNERLVVLTNDDFSDFVKLSTEVNARIKINPDT---------------------GTVDTGALWYEENVPPETIFYSFLYIGNVRGEGVEGLREAKE-----------------------------------------------------------------------------------------------------------------------VEAFLLKENRFPKVF---QLGGNSTLGRGMLRTIWL-------------
15605885|Aquif|Aquifex_aeolicus_VF5                                     EYGQLLTLYAVTPIHIGSGQS---ISFIDLPIQRER----------------------------------------------------------------------------------------------------------------HTGFPILRSNGIKGALRSVAERV-------------------------------------------------------------------------------------------------------------------------------------------------------------------------------------WKDKAKVETVFGP--------------------------EDDASK-----FAGCVSITDARILFYPVRSVRGVFAWITSPIVLRRFQEDLRSIGKEINIKVLKNGKEVPSNLNLEENEAILFSDGLIK-------DGKLFLEEFAFNPILNAPE--NVDWD--FFNTIIPS--------DELVGLLRTHLVIVSDNVFRDLVNYAVEVRTRIRINQAT---------------------GTVERGALFTEEFIPSESIFYSLLNISEPHNKEVFEKAEKVR-------------------------------------------------------------------------------------------------------------------------EEVKDLINRCKII---QVGGDESLGKGFIRLNLC-------------
11499447|Archa|Archaeoglobus_fulgidus_DSM_4304                          EKAVVFGLYSITPVHAGSGAE---LSVIDLPIQRER----------------------------------------------------------------------------------------------------------------HTGFPVIWGQSLKGVLRSRFRQLELDEKIEVESQK------------------------------------------------------------------------------------------------------------------------------------------------WKWKEKTKEVLKEKADEFIKKVEERKRDPLLTEIVFGP--------------------------ATDGAS---E-HAGAVSVGDAKILLFPVRSAKGVFAFVTSPIVIQRLKEDFELVSEIENDIELKQILSRFKVELS--NNETIAGNALILNG-----ENKVILEDIVLKVKS-DSN-VIENLV--EVLKTLFG----DNFFGKPIESIKERIAIVSDDVFKSFTRFSTEIVARVRIDAEK---------------------GTVARGGLWYEEFLPSDTLMYSLIAVGSPKKENLPKEVDNTQ----------------------------------------------------------------------------------------------------------------------KIVNVLKVTFN-NAFL---QIGGDETVGKGFVKVRAGVLTGGHKGN----
170290065|Candi|Candidatus_Korarchaeum_cryptofilum_OPF8                 KFAKVVIIKCLSDIHPGTGRG---GEIVDLAVQRD-----------------------------------------------------------------------------------------------------------------SVGFPVIYGSSIKGSIKTAL----------------------------------------------------------------------------------------------------------------------------------------------------------------------------------------YHRDKNLMALLGP--------------------------EPDEEE---K-YLSPIAITTSYLLSFPVRSLKGIYTNITSPFLLRRFSSYLEMASVLNEKYVEISKRVKSIASI---SGKFPATKGFIEKHVVDGLGKAFLCEEIGIDREL----IEERDDM--DYLRKLMG------------LDDSESLISLDDDRAKELIERSLLRITRIRVNRET---------------------KTVAGGGLWTEEAIPTGALFSTVFLGYSYEYMRDVLKKAVEG-------------------------------------------------------------------------------------------------------------------EREDLKDPIDALLKEVKYL---IIGGDESVGRGIVMLREVE------------
124027590|Therm|Hyperthermus_butylicus_DSM_5456                         LAGFLVLGYAVTPLHPGVGRA---PGAVDLPVQRD-----------------------------------------------------------------------------------------------------------------PMGYPMVYASSVKGALKAECA--------------------------------------------------------------------------------------------------------------------------------------------------------------------KQAGDKCFDDRGRIKCNDKDEDCALCCCLFGH--------------------------EPEAAE----AASSVLSVLDLVPLFFPVPSLSHGYLYITTPYLARRAYSVMEAIGTSGEYNKLMKLLENIA------KQELGEGEAAGCVD-----DRKVYVGTDELNVKKKLGNCEDLSFV--AKLGGLAG-------------DIQSRMIVVSDAVGPLYVEKGLIRVTRVRLRLDT---------------------KTVAEGGLWTEEYIPQGTIFLSGFIAALPKKNTYCKHVNGIE--------------------------------------------------------------------------------------------------------SGVIKDSGDLKNLITKLAEKLKKTNNVFYA---IIGGKETVGRGLIKFTIALPQGQQ-------
284997237|Therm|Sulfolobus_islandicus_L-D-8-5                           PKAYLILAYAVTPVHVGMGRA---PGVVDLPFQRD-----------------------------------------------------------------------------------------------------------------SIGYPIVYGSSFKGVLKSSLM---------------------------------------------------------------------------------------------------------------------------------------------------------------------------------------DKNSNLAKCVFGA--------------------------EPEEAN---K-YMGRFIVTELIPVFYPIASLDG-YVYISTDYLIKKAEDILSVV-----------------------KSNTIYTRNNNGE------EVNILLGKLKSSY--------TVTLA--NNVKNIGS-------------LIKDKVYVFDNEVGLQVVESSLIRVTRNVLDDNT---------------------KTSQN--LWTEEYLPQGTVFIGGIIDAERTNELCKDIKNVDE---------------------------------------------------------------------------------------------------------------------------EFKKNLDNISI---FLGGKETIGKGLVRIKVI-------------
307595284|Therm|Vulcanisaeta_distributa_DSM_14429                       RVAELLFIYSLTPTHPGTGRG---GEIIDLQVQRD-----------------------------------------------------------------------------------------------------------------EFDIPVIWASGLKGVIRSNYT--------------------------------------------------------------------------------------------------------------------------------------------------------------------LGCGD--------------TTCKERAKAIFGP--------------------------EAGSQE--VSDYASSVVFLDARLLLIPARSLRGVWTYVTSPHLLNYYLTYLEVLAEYNGNLNQLRDSLMKLIDR---VRPSAVGNTAIVGDGHVLMGDKVVLNELEFRAKV-DPEAMKLFLD--AIPSDDLR-----------RRVSQAGLAFISDDVIREVIRRSLIVQTRIRVNYGT---------------------KTVVSGALWEEEYLPQFTVMVSGLICGGTRIPDNKLNDELKV--------------------------------------------------------------------------------------------------------------------FKDPKNVCNELRSKVKAL---MLGGKETIGKGLVKLWWYP------------
218884102|Therm|Desulfurococcus_kamchatkensis_1221n                     SRASLLYIRALTPLHVGVGRY--EGSIVDLPIQRD-----------------------------------------------------------------------------------------------------------------EFGFPTIWASSLKGALKA------------------------------------------------------------------------------------------------------------------------------------------------------------------------------------------NVDDANVKAYFGS--------------------------EPGVSP----TQPSDVSFMDARLLLIPARALTKVWTFVTTKTLLEVFSRYVEIYNAVSSKSKAGINLSNLSELIKEASDKPVTNLNLT--------GNKIYVNEYELGVNQ-------SPHT--KWLIENLP-----EDIKKAAEEHGVVVLPDKDNLGLRLVNRSAMIQWRVRLDKER---------------------KTV-NGGLWSEEYLPMETVLVSLVLCRTRDEKDPCENLRRTL---------------------------------------------------------------------------------------------------------------------------------NGRAI---FVGGKESIGRGLVKLYFFPSEVEGKR-----
126458898|Therm|Pyrobaculum_calidifontis_JCM_11548                      RVSRGLLIYAVTPLHVGVGRA--EGAHVDLPVQRD-----------------------------------------------------------------------------------------------------------------EFGLPTIWASSLKGSLKSHAR---------------------------------------------------------------------------------------------------------------------------------------------------------------------------------------SRSPNDAKLVFGP--------------------------DPDGGP--PD-HASGAALLDARLLAIPARSVRGVWAYVTSPHMLRTFVTYAEALGAFQPLAEKACALLQA-------TAGLSEGRAAVSDHALLH-GGRLFLNEVELQAEV---KREVGDFI--EELDKALG-----------GDLPKKALAVVSDDVAKEVVNRSTLVQYRVRLDSAR---------------------KTVVEGALWSEEYVPQFTVFASGVVCRPVALKDATIKAEEIC---------------------------------------------------------------------------------------------------------------------EKFTKLLTNGQGNKANV---WVGGKETIGKGLISVYIWTR-----------
18977498|Therm|Pyrococcus_furiosus_DSM_3638                             MKAYLVGLYTLTPTHPGSGTE---LGVVDQPIQRER----------------------------------------------------------------------------------------------------------------HTGFPVIWGQSLKGVLRSYLK------------------------------------------------------------------------------------------------------------------------------------------------------------------------------------LVEKVDEEKINKIFGP--------------------------PTEKAH---E-QAGLISVGDAKILFFPVRSLKGVYAYVTSPLVLNRFKRDLELAGVKNFQTEIPEL-----------TDTAIASEEITV-------DNKVILEEFAILIQK-DDKGILESVV--KAIEQAFG--------NEMAEKIKGRIAIIPDDVFRDLVELSTEIVARIRINAET---------------------GTVETGGLWYEEYIPSDTLFYSLILVTPRAKDNDMALIKEVL------------------------------------------------------------------------------------------------------------------------------GKINGKYL---QIGGNETVGKGFVKVTLKEVTNNGGTHAK--
Jnet  170290065                                                         HHHHEEEEEEE---------------EE---EEE-----------------------------------------------------------------------------------------------------------------------EE----HHHHHHHHH----------------------------------------------------------------------------------------------------------------------------------------------------------------------------------------HH-----EEE-------------------------------------------EEEE---EEEEEE-------EEEE--HHHHHHHHHHHHHH---------------------------------------------EE-----------------------HHHH----------------------EEEE---HHHHHHH---EEEEEEEE--------------------------EE------EEEE-----EEEEEEEE-------------------------------------------------------------------------------------------------------------------------------------HHHHHHHHHH-----EE---EEE----EEEEEEEEE
consensus/90%                                                           .....hhhhs.sshH.GsGtt--..s.lD.sl.R-.----------------------------------------------------------------------------------------------------------------.hthPhl.ussl+Gsh+t.................------.....---------------------------------------------------------------------------------------------------------------------------..-------------....................t.ttt.h..hFG.-----------------------................u.l.h.-h.lLhhPs.Sh.t.h.hlos..llthh.p.ht...............................sp...........tttl.lt.h.ht............h...t........--.............tphhll.sp.h..hhp.sh.h.sp.tlp.tp.....................tss.tttLa..EhlP.tolhh..hh.t....................................................................................................................................................h....lGG.tohGhGhh.hh
consensus/100%                                                          ......hh...s..H.G.t..--..t.h...h.R..----------------------------------------------------------------------------------------------------------------..thPhh.u..hhG.h+..................------.....---------------------------------------------------------------------------------------------------------------------------..-------------.............................hhG.-----------------------................u.h.h.p...l.hPh.s..t....ho...hh..h....................................................h.ht..............................--...............h.......h..h......h..p..hp..p............................hh..E.ls..shh...h.......................................................................................................................................................h....lGu..ohG.Ghh...


Cmr6 (COG1604)
15898337|Therm|Sulfolobus_solfataricus_P2                               LCYVKITFITLSKLLTGWSPIYFI---TEVPLAWDMI----------------------------------------------------------------------------------------------------------------LDTPYIAGSEIKGIVKNYFKEVTSN-------------------------------------------------------------------------------------------------------------------------------------------------------------------------------------DKVESCLYGDEGK-----------------------------------MGKVIFFNAYPID---------------------------------------------------------------------------------------------------------------------------GKNVLTYDIITPHYNG---------------------------------AKDEYNVKPIPIKFLAINKGITFKTYLAFDNKELNE----------------------------------------------------------------------------------------------------------------------------CGKDSLYLLLKTMIFSMRI---GWGRKVTRGYGSLDI----------------------------------------------KEMDVKCHGE-------------------------------------------------------------------
108760788|delta|Myxococcus_xanthus_DK_1622                              SYTATFTARAESRLLVGHGNASPT----GVGLTLHHT----------------------------------------------------------------------------------------------------------------WGVPVVPGSSLKGVLAGYLR-------------------------------------------------------------------------------------------------------------------------------------------------AVY-GDAA---------------------------------MEARRRLFGVPGEDGEGA-H----------------------------AGEVIFHDAQWVPYRR------------------------------------------------------------------------------------------------------------------VTGADRSPTFLSRDVLTVHHAGWYGGTSS---------------------------WPNDYESPNPVAFLSVRPRGCFLVALSLAPGMEAD--------------------------------------------------------------------------------------------------------------------------AQAEAFLKWTAQRLDEALRHW---GVGGKTAAGYGRLVR--------------------EGPLELQRPQRPVRASPALTEFLSWVEARRADKVEQR--QVLVGFEAEWLERLVSLAPEAREAGAKALRSLVKNPKLEARRDELLARMGVAVGGRR-------
15612895|Bacil|Bacillus_halodurans_C-125                                DTNTSFFLKSSFPLIIGQGNPSIL----ETHLTLHPI----------------------------------------------------------------------------------------------------------------YGIPYLPGSLIKGVTAHYCHQVLGKED------------------------------------------------------------------------------------------------------------------------------------------SKF-KQG----------------------------------EEYALVLFGSQEQ-----------------------------------AGAIHYHDALPTP-------------------------------------------------------------------------------------------------------------------------KSIKNCLSLDVITPHHQSYNQGLNQ---------------------------APRDDDSPVPVPFLTVK--ADFRVILSCEDLAYAE-------------------------------------------------------------------------------------------------------------------------------WLNIAQKIVSHAVTEM---GIGGKTNAGYGKMEV---------------------------------------------------------------------------------------------------------------------------
258516130|Clost|Desulfotomaculum_acetoxidans_DSM_771                    LKGKMCVLATEWRFVSGLGREHPV----ENGFAWHHT----------------------------------------------------------------------------------------------------------------LGTPYLPGTSFKGVIRSWVENQE----------------------------------------------------------------------------------------------------------------------------------------------ENY-LPGDEK-------------------------------GDVINRIFGPRDKS--EK-K----------------------------LGSVLFFDALPVD----------------------------------------------------------------------------------------------------------------------------PVRLEAEIMTPHYSDYYRDKT----------------------------PPADWLKPEPIQFLTVAPGQAFIFAVAPCHPEEEQ----------------------------------------------------------------------------------------------------------------------------SKKDVQKVFQWLEEALTWQ---GAGAKTAVGYGRFVQDLQAEQMWEDRRKKQQREEKQQEQERIEKELAEKRLNELASMSQVRREMEEDGVSDRPNDFMEQLTKKWLP----RLEEAEPAERLEIAAILAEWYRKNKPNDWKKPKGKNKDKVEKIKSVLM
116753957|Metha|Methanosaeta_thermophila_PT                             SGGKAMLFRTTAPFVTGLGRSHPV----ENGFAWHHT----------------------------------------------------------------------------------------------------------------LGIPYLPGSSVKGIVRGWAR--------------------------------------------------------------------------------------------------------------------------------------------------LW-RNLD---------------------------------NGEIRRIFGPDGAGS---------------------------------VGSVIFLDALPVR----------------------------------------------------------------------------------------------------------------------------PVELKAEIMTPHYGPYYRGDKPPE------------------------GWPADWHSPVPIPFLAVAEGQEFLFGVIPRKEATQD--------------------------------------------------------------------------------------------------------------------------------CEKVIGWLKEALQEI---GAGAKTAVGYGRFAC----------------------IEAETPEEAAPEPMTPGREWLEKLAEEMGKSVEDFAKECPKVLADRWNAIENDELKGMVRQEIMQIYQCMNLWE-DAPSKSMRKTLDRYKAWR--------
55978348|Deino|Thermus_thermophilus_HB8                                 LGAEIREARTLSRLVVGLGGEGVL----ETALTLHRA----------------------------------------------------------------------------------------------------------------YGVPYIPGSALKGLASRYAHLYLEG--------------------------------------------------------------------------------------------------------------------------------------------EAW-RRDLARFHR----------------------------GEAQAGLFGTTEE-----------------------------------QGLVVFWDALPLP---------------------------------------------------------------------------------------------------------------------------GKWKLHPDILNPHHPDYYGSVKA---------------------------PPADWDGPKPVPFLSAT--GTFLLALSPAPGVSPE---------------------------------------------------------------------------------------------------------------------------EAGPWLRAAWRILAWALREE---GVGAKTSSGYGRMAL--------------------EEPASQGEKPLAPGPSPVLQDLLTWARALSYREVPRFLASQAEAILGLSVEEAQALRRALEERGFLRNPQDLKRWRKEHPGLEGVLAKLGLSA----------
188996601|Aquif|Sulfurihydrogenibium_sp-_YO3AOP1                        IADKSFTLTTKSRLIVGLGGGSAL----EVSIKLHFI----------------------------------------------------------------------------------------------------------------YGFPYIPSSAIKGVLRAYKILKKVNFDF-----------------------------------------------------------------------------------------------------------------------------------------EKY-SDLEKRIESGDGEDKE---------------------IGAFVRVFGNQQY-----------------------------------KGDLIILDAIPEN----------------------------------------------------------------------------------------------------------------------------FPRLDEDIMNPHYPKYYNDKE----------------------------PPTDDQNPNPIKFLTVAKGEKFNFYFKNSEVYKEA-------------------------------------------------------------------------------------------------------------------------------FKTDLKEDLIQAFNYL---GIGAKTGIGYGVLDG---------------------------------------------------------------------------------------------------------------------------
11499445|Archa|Archaeoglobus_fulgidus_DSM_4304                          FSSKIFSMRTKSRLVVGLGDESVY----ETSIRLHRN----------------------------------------------------------------------------------------------------------------YGVPYIPGSALKGVAKHYAFSILARENGDEILR------------------------------------------------------------------------------------------------IYESVKEDLKARIAKRDKIKKNDVPEDYYLTAAVIQELFEKKFDELGAIRNTRVEIGDTVIS---------------VGDIVKIFGTQKE-----------------------------------EGSVIFFDAFPTP-----------------------------------------------------------------------------------------------------------------------EQLKDKPNLELDIMNPHYQPYYQHGE----------------------------PPGDWHSPNPIFFLTVPAGVEFTFAVASRDLDD---------------------------------------------------------------------------------------------------------------------------------LAEKAEKLLKEALKKF---GVGAKTSLGYGRFDA----------------------------------------------RDDR-------------------------------------------------------------------------
159897103|Chlor|Herpetosiphon_aurantiacus_ATCC_23779                    AGATFRKAEVQGRMIVGLGNTSPI----ETSICLHHT----------------------------------------------------------------------------------------------------------------YGVPYIPGSAIKGLVAAYARQQLG---------------------------------------------------------------------------------------------------------------------------------------------DDW-TKGSETQAEKP--------------------------LNAYQTMFGHPES-----------------------------------AGYLTFFDALYIP--------------------------------------------------------------------------------------------------------------------------NSSQPLAIDVMTPHHMTYQQGNLQ---------------------------APTDFDSPNPVAFLSAT--GSYLFAIGGDQA-----------------------------------------------------------------------------------------------------------------------------------WVTAAFAILEKALLEY---GVGAKTSSGYGRLKL-------------------------------ASPPRDPKQDALEQFLADFNRLRPNQFVSQISRYIQQW-EELQGIPQKLEAAETIIKMARVVMREKDLLTKQWFTKVSEFIEQHS-------
18977496|Therm|Pyrococcus_furiosus_DSM_3638                             LHAITGKFKTQSRLVVGLGDESVY----ETSIRLLRN----------------------------------------------------------------------------------------------------------------YGVPYIPGSAIKGVTRHLTYYVLAEFINEG----------------------------------------------------------------------------------------------------------------------------NDFYKRAKTVQDAF-MKGDPKEILSNAKVPERCSRLCKEFLRIFGEKKVPEIIDELIRIFGTQKK-----------------------------------EGEVVFFDAIPIA-----------------------------------------------------------------------------------------------------------------------EEIADKPILELDIMNPHYGPYYQSGEKNV------------------------PPPGDWYDPIPIFFLTVPKDVPFLVAVGGRD----------------------------------------------------------------------------------------------------------------------------------RELTEKAFSLVKLALRDL---GVGAKTSLGYGRLVE--------------------------------------------YV-----------------------------------------------------------------------------
Jnet  (55978348)                                                        ----EEEEEEE--EEEE-------------------------------------------------------------------------------------------------------------------------------------------HHHHHHHHHHHHHHHH---------------------------------------------------------------------------------------------------------------------------------------------------------------------------------------------------------------------------------------EEEEEEE------------------------------------------------------------------------------------------------------------------------------------EEEEEEE---------------------------------------------------EEEEE-----EEEEEEEE----------------------------------------------------------------------------------------------------------------------------------HHHHHHHHHHHHHHHHHHH--------EEEEEEEEEE-------------------E-------------HHHHHHHHHHHHHHH----HHHHHHHHHHHH----HHHHHHHHHHHHH-------HHHHHHHHH---HHHHHHHH---------------
consensus/80%                                                           .tsthhhhpopu+hlsGhGstpsh   .EsulthHhh                                                                                                                hGhPYlPGSulKGlhttahh.............                                                                                                ....................................t.a.hph...................................t.h.plFGsptp..... .                            .GtllFaDAhPhs...                                                                                                                  ........s.LphDlhsPHa.sY.ts.p...                        ..PsD..sP.Pl.FLols...pFhhhluspp.....                                                                                                                          ......hphshthlt.Alpch   GhGuKTuhGYG+hsh...........................................................................................................................


Csc2
222481442|Halob|Halorubrum_lacusprofundi_ATCC_49239                     YTTILVLRELESHAVFTTNGQ---------DADIASLSVVGD------------------------------------------------------------------------------------------------------DSSIEYSPGLMFMRKQTGSDRRMGKAIQRELLKYDRPD---------------------------------------------------------------------------------------------------------------------------------------------------------SM-----------EVNDMNPKSVESALYGSAASGDDDVD--------------------------IGVTSRVMYDTAFTVR----------------------------------------------------------------------------------------------------------------------------DASACIDEKFQNAPGE---------------------------------GYAKGSRSTIREPDFFEPGTLFPCAITLRDAT---------------------------------------------------------------------------------------------------------------------------------PAEVAFVAAITKRN-----KRYGAATTRL-GRVKNHILGVYTGSEEGPSNRELTANVITSFAADGEQTLSD------VVQAPALDVAHACEYVK------NAYDA-------ACENEIAQEPVDEETVSELLSLAADDE-LQAVLETQQPRSEAFIDGAIDTDGN---------------
88603121|Metha|Methanospirillum_hungatei_JF-1                           YVSILILRELQSAARFTTDGT---------EANSSIIRIGD----------------------------------------------------------------------------------------------------------EEVTVGKLFGRKQVASDRRIAKALQRDLIAEKMNSFYKKGGWS-----------------------------------------------------------------------------------------------------------------------------------------------GCSM-----------EVTKMCQKCPECALFGSAASEGDM-----------------------------SVTSRVMYDEAYTIR----------------------------------------------------------------------------------------------------------------------------GINSVVEEYFQNAPGD---------------------------------DYAKKATSGIREPDFFKEGTLFPCVVTLRDVT---------------------------------------------------------------------------------------------------------------------------------CEEVLFFLNITDRN-----TRYGATGTRF-GKTRNHILGVFASNREGPSSLEISRGVALRLAGGDEVRLPDSESLKRVLELDSLPLHDVKKNAL------EVYQHL------LKTHRISGIDLGESEVTALLDAMKDDAVIKEILITQIEKISDFLADQ---------------------
17229054|Nosto|Nostoc_sp-_PCC_7120                                      FITLVILRTTHSETIFRTEGS-------GEPMCSEFVQAGLEGE----------------------------------------------------------------------------------------------------NQKTIIQRLVMTKRKQVAPERRYGREHLRAHELLYTNPKDGS---------------------------------------------------------------------------------------------------------------------------------------------------LCSL-----------NTNAPCEMCVDCFLYGF-AAGGGG-----------------------------AQKSRIWTEDAFSIL----------------------------------------------------------------------------------------------------------------------------PASDVVGDRTINAIYETGTMR----------------------------DEKGNASTALNTSEYIKPGVHFLDVVTLKDVT---------------------------------------------------------------------------------------------------------------------------------ADELRYIIGNILFT-----SRYGAVSSRV-GRMENEILGVFGSITELPSSLELVQATYDALGKPLE---------------HPLNINQLITASK------QVIANWKNKR--GVSVQLSEAELADL-LTDVETHWSELE-RDTFLKRLSQSYEPFRQVSPEKNKGKGKGKGKNTPVEVES
159898750|Chlor|Herpetosiphon_aurantiacus_ATCC_23779                    FVSLFIVRHVESEAMFRTEGS-------GEPLNREFVFAGKQG-----------------------------------------------------------------------------------------------------GDNQLIQRVVISKRKQIAVERRMGRELLREYALLQKTAKGEG---------------------------------------------------------------------------------------------------------------------------------------------------ICSL-----------NTNNPCERCIDCMVYGY-AAGGGG-----------------------------AQRSRVITDDAFSLH----------------------------------------------------------------------------------------------------------------------------SAATIIGTRQFNALFDNSTMRN---------------------------PETGEPSTSIGTDEYVKPESVFLDIETLKDVT---------------------------------------------------------------------------------------------------------------------------------ADEFRYIVGNILRS-----SRYGAISSRI-GKTRNNLIGVAWSNCELFSNLEWVQETYELLREDQHEPS------------FPLHTSAVAKAAQ------SAMQTLRQRVI-GQVNWLNSDELGNL-VDELGQLYANPEQLKAMLSRLATSYPMTQKKGK--------------------
282898540|Nosto|Cylindrospermopsis_raciborskii_CS-505                   YIQIVVLRETKSHAIFTTEGD---------TLDTEILQAGYSSK----------------------------------------------------------------------------------------------------NATQKLDRVVMFKRKQIASERRTGKALLRQFGLVAIGDDNENKKSKQEQKVK-----------------------------------------------------------------------------------------------------------------------------------------SCY------------LMDGMCGECPDCTLYGFAAVKGES-----------------------------SQKSRVLTDSSFSLR----------------------------------------------------------------------------------------------------------------------------SYSKIQKMVKLNAIQDK--------------------------------TEGGISGSAFAEKDTLIPQIFLPCVETLVDVT---------------------------------------------------------------------------------------------------------------------------------PAEFMYVLGNILQT-----TRYGAESNRQ-GYIRNHLVAITFGNVEKLSNLDLSQRLYDKLSPEGHIN-------------DILDLGNFINNDRQTGNIFDVVNEVLAELP-GHSQAMSSEDLKLL-VEEFNSIFSDLENCQKFLTGLDAASRQYAKSKGKS------------------
75910369|Nosto|Anabaena_variabilis_ATCC_29413                           YAHFLTIRITESYPLFQTDGE----------LNKARVRAGI-------------------------------------------------------------------------------------------------------KDKTTISRLSMFKRKQSTPERLVGRELLRKYELVKPED--------------------------------------------------------------------------------------------------------------------------------------------------------CEY-----------NVN-FAMDNPDCIIYGF-AIGDSG-----------------------------SEKSKVVVDTAFSIT----------------------------------------------------------------------------------------------------------------------------AFDESHETFTLNAPFENGTMASKGE---------------------NG-SKPGEVTSRINQQDHIRPQVFFPSIVTLKDPT---------------------------------------------------------------------------------------------------------------------------------EASFLYVFNNIIRT-----RHYGAQTTRT-GRVRNELIGVVFADGEITSNLRWTQAIYDQMQTNNSLKSP-----------DPLDEDEVTNAAK------NAIETLMSEEF-IVHTDFIGDAFEPL-LKEVKSLTANEAGIKSILQKADVEAKAYASKHISKKKTAAKAGKE--------
38505680|Chroo|Synechocystis_sp-_PCC_6803                               YVHFLMLRHSQSFPVFQTDGV----------LNTTRTQAGLL------------------------------------------------------------------------------------------------------EKTDQLSRLVMFKRKQTTPERLAGRELLRNLGLTSADKSAKN---------------------------------------------------------------------------------------------------------------------------------------------------LCEY-----------NGEGSCKQCPDCILYGF-AIGDSG-----------------------------SERSKVYSDSAFSLG----------------------------------------------------------------------------------------------------------------------------AYEQSHRSFTFNAPFEGGTM-----------------------------SEAGVMRSAINELDHILPEVTFPTVESLRDAT---------------------------------------------------------------------------------------------------------------------------------YEGFIYVLGNLLRT-----KRYGAQESRT-GTMKNHLVGIVFADGEIFSNLHLTQALYDQMGGELN-----------------KPISELCETAA------TVAQDLLNKEPVRKSELIFGAHLDTL-LQEVNDIYQNDAELTKLLGSLYQQTQDYATEFGALSGGKKKAKS---------
70607602|Therm|Sulfolobus_acidocaldarius_DSM_639                        VVNVYVTLQAENELLIRHEGG--------EDISLATLGSEKY-------------------------------------------------------------------------------------------------------------PIILYDKIQSAWRRNLLALLRKDYDKHISEIDALRGKSNPW---------------------------------------------------------------------------------------------------------------------------------------------NCMLRPTSAAKREEEKMGGLCRECPNCMTFGFAVAEDAK----------------------------YNLKSRVEGDLFIATT----------------------------------------------------------------------------------------------------------------------------PEQKSVVVRTFNAVDDATKTTFI--------------------------ETEGTRTGSLFRLSLVKGGTLFVGKVSMKDVT---------------------------------------------------------------------------------------------------------------------------------PAEFSVLVLSLATT-----ARIGGNTTDF-GKVKIRIPAVILSPYEMSSGLDLFNSAKGLDSVDQV---------------NAKVRERVKNFSK------EGLVYTFDDLGDLVVKKLTDN--GNIDHEIMLEAWKDAINLRKSIELFVQSKKGTKDESS--------------------
Jnet  222481442                                                         EEEEEEEEE---EEEE-------------------EEEEE-----------------------------------------------------------------------------------------------------------EEEEEEEEEE-----HHHHHHHHHHHHHHHHH-----------------------------------------------------------------------------------------------------------------------------------------------------------------------------------HHHEEEEEEEE----------------------------------EEEEEE---E-EH----------------------------------------------------------------------------------------------------------------------------HHHHHHH--------------------------------------------------------------EEEEEEEE-------------------------------------------------------------------------------------------------------------------------------------HHHHHHHHHHHHHH------------EEE-EEEEEEEEEEEE------HHHHHHHHH-----HHHH---------------HHHHHHHHHHHHH--------EEE-------HHHHHHHHH--HHHHHHHHHHHHHHHHHHHHHHHHHHHH-----------------------------


Csm3 (COG1337)
15898265|Therm|Sulfolobus_solfataricus_P2  (SSO1426)                    TTMIEGDVETVSPLKIGGGKDNFD----PSSLAKDSILKDV------------------------------------------------------------------------------------------------------------EGRPIIPGSSWKGIFRSTGE-------------------------------------------------------------------------------------------------------------------RILRLRNIEVCSGIG---KDYCLNNNRKERD-----------FNSALKENVDQALEIFWDY----------TCLNCKVFG-----------------------------------TMSVIGAVRFLDSLPI---------------------------------------------------------------------------------------------------------------------------SYSLNTRSMIAISRTEGAV-------------------------------------ARRALVTVEYVDVGSKFSFKMMGY-------------------------------------------------------------------------------------------------------------------------NLPNYAI--------GYLITIMKNIHDGF-TQVGGHKSRGFGFVKFGKVKFTDLGEKRIGDEDIQVKDV---GDLV-----EGNGDEFFGRMKPFMEAF--------------------NNAKIPYPKK
15898264|Therm|Sulfolobus_solfataricus_P2  (SSO1425)                    VVKIEGKLRNETLLRVGKGKTQDF----AEATDNPIIKY--------------------------------------------------------------------------------------------------------------RDRPLIPGSSLKGAFRSLVESYTKSLNDS----------------------------------------------------------------------------------------------------------------------------KYYVCDLDDNSCV-----------SCEEKKKDNGIVEGR--------------YCIPCILFG-----------------------------------FKDLASRVYILDAIAE---------------------------------------------------------------------------------------------------------------------------KYSISQRTMVAINRVFGGQ-------------------------------------MPGHLYTLDYVDPGSEFSFMMMIYNL----------------------------------------------------------------------------------------------------------------------NLIEGEKDWKAKSV--EALKFLLATLVREG-IFVGARKSVGYGLIKLVDA---KVSLYKAPDHLV--------SPVI------------VKKLEEVIGTN--------------------G---------
125974541|Clost|Clostridium_thermocellum_ATCC_27405                     RYVVRGIIVAETPIHIGAGNESMN----PVEPDNSVIKDK-------------------------------------------------------------------------------------------------------------DGKPYIPGSSLKGALRSWLESFLRGGGNEITGGNA------------------------------------------------------------------------------------------------------PCLCVNEPCLGDNPENKEWLKEIKKKYKN-----------NKDADRLVAEEIYRK--------------LCPVCKVFG-----------------------------------SQHFASKVTINDSKLK-------------------------------------------------------------------------------------------------------------------------SERAYIEKRDGVAIDRDTGTS-------------------------------------AKNKKYDFEQVAAGTEFDFHM----------------------------------------------------------------------------------------------------------------------------TADNLDEENE-----KILKIIVKMLESGD-FVVGGKRSVGLGRIRLYNTKIYKIDEKSLENYLFNGLSEEMRWQYV-----------------------------------------------------
159898996|Chlor|Herpetosiphon_aurantiacus_ATCC_23779                    RIFVNFEIHALTGLHIGGAAGTLA----IGNVDNPVIRNPF------------------------------------------------------------------------------------------------------------NSEPYVPGSSLRGKMRSQLE-------------------------------------------------------------------------------------------------------------------------------------KLYGLAQNTSIGR-----------D-VSIHSAKTQAEYD--------------NSPVLHIFG--------------------------IPASDFL----TEPIRLIVRDAALS-EQTRAAFRD-------------------------------------------------------------------------------------------------------------ARTDLPYTEVKWEAAIDRVTSAA----------------------------------------TPRQQERVPAGAIFDGALTFTLY-----------------------------------------------------------------------------------------------------------------------NDQDTK---------LFNTVIRGLELVEE-DYLGGQGARGSGQVAFKNI---MIRFQQHEKPVLEKGEI---GSLA--------------ELRALWAAQ--------------------GYAAK-----
15609958|Actin|Mycobacterium_tuberculosis_H37Rv                         KIEITGTLTVLTGLQIGAGDGFSA----IGAVDKPVVRDPL------------------------------------------------------------------------------------------------------------SRLPMIPGTSLKGKVRTLLS-------------------------------------------------------------------------------------------------------------------------------------RQYGADTETFYRK-----------P--NED-----------------------HAHIRRLFG--------------------------DTEE-------YMTGRLVFRDTKLT----NKDDLE-------------------------------------------------------------------------------------------------------------ARGAKTLTEVKFENAINRVTAKA----------------------------------------NLRQMERVIPGSEFAFSLVYEVSFGTPGE-------------------------------------------------------------------------------------------------------------EQKASLPSSDEIIE-----DFNAIARGLKLLEL-DYLGGSGTRGYGQVKFSNL---KARAA------VGALDG---SLLE--------------KLNHELAAV------------------------------
57865882|Actin|Staphylococcus epidermidis RP62A                         KIKISGTIEVVTGLHIGGGGESSM----IGAIDSPVVRDLQ------------------------------------------------------------------------------------------------------------TKLPIIPGSSIKGKMRNLLA-------------------------------------------------------------------------------------------------------------------------------------KHFGLKMK--QES-----------H--NQD-----------------------DERVLRLFG--------------------------SSEK-----GNIQRARLQISDAFFS---EKTKEHF-------------------------------------------------------------------------------------------------------------AQNDIAYTETKFENTINRLTAVA----------------------------------------NPRQIERVTRGSEFDFVFIYNVDEESQVE----------------------------------------------------------------------------------------------------------------------D---------DFENIEKAIHLLEN-DYLGGGGTRGNGRIQFKDT---NIETV------VGEYDS---TNLK--------------IK-------------------------------------
55978332|Deino|Thermus_thermophilus_HB8                                 VIRIRSVLLAKTGLRIGMSRDQMA----IGDLDNPVVRNPL------------------------------------------------------------------------------------------------------------TDEPYIPGSSLKGKLRYLLEWSLG---------------------------------------------------------------------------------------------------------------------------------GDYILKAKERQVY-----------A--SPDP----------------------KDPVARIFG------------------LAPE----NDERSLAVARERGPTRLLVRDAYLTEDAKEALERT-------------------------------------------------------------------------------------------------------------SARGGLYTEIKQEVFIPRLGGNA----------------------------------------NPRTTERVPAGARFRVEMTYRVL-----------------------------------------------------------------------------------------------------------------------DDLDEEY--------FGKYLLRALELLEL-DGLGGHISRGYGQVYFLHP----ERLT-------EDQEG---WPLK---------ER--LKVEEVVL--------------------------------
52425704|Gamma|Mannheimia_succiniciproducens_MBEL55E                    IIEIKAKLVLKTGLHIGAGDSEMH----IGGIDNSVIKHSI------------------------------------------------------------------------------------------------------------TQSPYIPGSSLKGKIRTLLEWYSGEVKS-----------------------------------------------------------------------------------------------------------------------------EPLSINNVASANN--------------SEN-----------------------VKNILRLFG------------------FAG-----HSENNKELCQELKSSRLAFWDCALN-EDWEKMIR---------------------------------------------------------------------------------------------------------------EDNQLLTEAKSENTIDRITATAG---------------------------------------NPRQTERVPAGAEFDFKLALRQF-----------------------------------------------------------------------------------------------------------------------EGDSEE---------LVKLVLKGLRLLEL-DSLGGSGSRGYGKVEFQGL---TVGGK------EEKLPE---NPFA-----------------------------------------------------
30248152|Betap|Nitrosomonas_europaea_ATCC_19718                         IHKITGTLILKSGLHIGAGDSEMR----IGGTDSPVVKDPL------------------------------------------------------------------------------------------------------------TDQPYIPGSSLKGKIRSLLEWRHGL--------------------------------------------------------------------------------------------------------------------------------------VVATGGA-----------PYSFKHLAQDENNSA--------------GRDVIKLFG------------------GA------PDKAEDQLVKNIGPTRLAFWDCPLN-GDWKKEAAD--------------------------------------------------------------------------------------------------------------SRHLLTTEVKSENSINRIAGTAE---------------------------------------HPRFIERVIAGARFDFTLTLKVL-----------------------------------------------------------------------------------------------------------------------EGDD-----------LLNTVLLGLRLLEL-DSLGGSGSRGYGKIKFAEL---KLDGTDLMEQFHAITPF---NQTA-----------------------------------------------------
217967006|Dicty|Dictyoglomus_turgidum_DSM_6724                          KIFIEGEIVLVTGLHIGGSKETGE----IGGLDNPVIK-TV------------------------------------------------------------------------------------------------------------EGIPYIPGSSLKGKIRSLLE-------------------------------------------------------------------------------------------------------------------------------------RTYDIKPPKEPGE-----------P----CGCG--------------------ECEICQLFG--------------------------SHSTEN-----KTISRLIIRDSFLDEEDFQQKFGN--------------------------------------------------------------------------------------------------------------ALEGGYTEEKVENIIDRIKGTAK---------------------------------------DPRIMERVPAGAKFKFSSAISIY-----------------------------------------------------------------------------------------------------------------------EKDDIQK--------LLMTFVEGMRMLED-DYLGGSGTRGYGQVRFENL---NISIKSIKDYLGDNTKK---TIIEGKALSEIKMEDLTNKIEDKLSNK------------------------------
15679091|Metha|Methanothermobacter_thermautotrophicus_str-_Delta_H      NYIITGEILCRTGLHIGVSKDSIE----IGGSDNPIIRDPV------------------------------------------------------------------------------------------------------------TRLPYIPGSSIKGKMRSLLE-------------------------------------------------------------------------------------------------------------------------------------LELDRVS---NGG-----------P----CKCG--------------------KCEICRVFG------------------SAADSSSSSGPTRTDSSSSSGPTRIIVRDAFPT-DETVEEWKE-------------------------------------------------------------------------------------------------------------SSEVVEGAELKYENNLNRITSMA----------------------------------------NPRNQERVPRGSKFGFEIIVSEY-----------------------------------------------------------------------------------------------------------------------DGDSD----------NLRIVLEGLRLLED-SYLGGSGTRGYGKIEFKNI---KIRER-PVEYYRGEAGESTMGDFE--------------SLADINTTA--------------------E---------
312794663|Clost|Caldicellulosiruptor_kristjanssonii_177R1B              KYIIKCKIKAVTGLHIGEGNNSIE----IGGIDNSVVKDA-------------------------------------------------------------------------------------------------------------EGKPYIPGSSLKGKMRALMEFAEGKVKD-----------------------------------------------------------------------------------------------------------------------------NLLIVSV-KRSGK-----------PEICIHMCEDI------------------DCPVCGLFG-----------RNHGKHVTKEEFIRNPNAEGKDFSDAVIPTRLIVRDAKLI-ESSITDEMK-------------------------------------------------------------------------------------------------------------ENLDLEWTEVKFENNIDRITSKA----------------------------------------NPRQSERVPAGAEFSAEFVVNRY-----------------------------------------------------------------------------------------------------------------------EVDGSDDGQR-----YLSKFIKAMKLLED-DYLGGQGSRGNGKVKFVDI---EIVYKDSSDYEKDSSDL---KPIA-----------KADSLDQLKLST--------------------N---------
20090782|Metha|Methanosarcina_acetivorans_C2A                           KILITGEMKVVTGMHIGASKETVK----IGGIDSPVIRDPM------------------------------------------------------------------------------------------------------------TDFPYIPGSSLKGKLRSLSE-------------------------------------------------------------------------------------------------------------------------------------KSLEKELFAISHN-----------PDINIHVCTDE------------------HCEICRLFG--------------------------SSKKDKNEEQKHIPSRLIVRDMHLS-ND--KELFD-------------------------------------------------------------------------------------------------------------IDTGLPYTEWKFENSIDRISSAA----------------------------------------NPRQIERIPAGAKFKFELVYDA--------------------------------------------------------------------------------------------------------------------------EEETELEE-----DITRIQMALKLLEQ-DALGGHGSRGYGKVKFERV---TYTGY-PREYYVSGDES---YILK---------DR--DSVEDIVTAF------------------KGGKND------
15644553|Therm|Thermotoga_maritima_MSB8                                 KYIIKGKIILETGLRIGGQELGVN----IGGIDNPVIRNPL------------------------------------------------------------------------------------------------------------TGEPYIPGSSVKGKMRSLME-------------------------------------------------------------------------------------------------------------------------------------RLLNLDI---SGN-----------K-VRRHECEER------------------ECKVCRVFG--------------------------STSKEGN----NIPSRLLVRDAFLT-EDSKTKLLS-------------------------------------------------------------------------------------------------------------METDLPYTEWKTENALDRVTCKA----------------------------------------DPRSFERIPAGAEFEFEIIYTA--------------------------------------------------------------------------------------------------------------------------ENEKHIKE-----DLENIATALELLED-DYLGGNGSRGYGKVKFSIE---KVIFKSADYYKGEGTPVE--KEVK------GGVEGFKKAIPEIVKG-------------------------------
14590102|Therm|Pyrococcus_horikoshii_OT3                                KIIISGEIEAVTGLHIGSQREVSE----IGGIDNPVIKDPH------------------------------------------------------------------------------------------------------------TGLPYIPGSSLKGRLRSLFEIYVNTRLDELKSKYS--------------------------------------------------------------------------------------------------------------------SLSNYSKGSCRDVGKENCGKFFNKKLNNVWIHVCSTYEMAR--------------NCPVCRLYG--------------------------SSGKES-----NFPSRLIVRDAFLT-EEWKKKWE----------------------------------------------------------------------------------------------------------------NGEAITEAKIEVGIDRVTSQA----------------------------------------NPRTTERVVAGTRFDFEIIYTI--------------------------------------------------------------------------------------------------------------------------EDLKEWKD-----DLRNLLTSMLLLED-SYLGGSGSRGYGKVRFHVK---GLELR-PLEYYRTGDEG---KIVK---------KTEYERVEDLLKNF--------ETITSEFDRRVGGIEG------
261403338|Metha|Methanocaldococcus_vulcanius_M7                         KIIFKGKIKVNTGLHIGSQRDVSE----IGGIDNPVVKDPI------------------------------------------------------------------------------------------------------------TQLPYIPGSSLKGKLRSLLEIAENTKKPKEEQGIG--------------------------------------------------------------------------------------------------------------------DEKFFNRKIIRGSKE-----------P-IWIHVCENYKDAK--------------ECPVCRLFG--------------------------SGGNS------NFPARVVVRDAHLT-DYWKEKWE----------------------------------------------------------------------------------------------------------------TGEELTEIKHENTLDRITSAA----------------------------------------SPRKIERIPPGVEFNFEIIYTI--------------------------------------------------------------------------------------------------------------------------EDENDWKE-----DVKNLLSTMKMLED-SYLGGCGSRGYGKVEFIFE---ECKFR-SLNYYFGKDYE---KPIE---------IK--ENVENTINEFYNIFNKELEEIIKSISQNNGGDNGYKNNKT
Jnet    15898264                                                        EEEEEEEEEEE--EEEE------------------EE-------------------------------------------------------------------------------------------------------------------EEE----HHHHHHHHHHHHHH---------------------------------------------------------------------------------------------------------------------------------------------------------------------------------------------E-------------------------------------------EEEEE----------------------------------------------------------------------------------------------------------------------------------EEEEEEEEE---------------------------------------------------EEEE----EEEEEEEEEE-----------------------------------------------------------------------------------------------------------------------------HHHHHHHH--HHHHHHHHHHHH-----------EEEEEE-------------------------------------------------------------------------------------
consensus/60%                                                           +lhIpGclhshTGLHIGuucsshp    IGulDNPVI+csh                                                                                                            oshPYIPGSSLKGKhRSLLE...............                                                                                                    ..................+.ashph.ppssp...........s..t.+.stt.........          pC.lC+LFG           ...............sstpp......phsoRLllRDuhLs.pt.ppc.h.                                                                                                             .tpshhhTEhKhENsIsRlTusA.                                    ...sPRphERVsAGucFcFchhhph.......                                                                                                             ....p.-spc.......  tlppllpuhcLLEp DaLGGpGSRGYG+V+Ftsh...plphp...p.hhsttpt...p.lt..............plpphhts...............................

Csx10 (N-terminal domain)
295696825|Bacil|Bacillus_tusciae_DSM_2912                               MLTLTFEIEWISNYHVGAGHGKGF------GVDSALLRDPD-------------------------------------------------------------------------------------------------------------RTPILRGSMLAGLLRDGTCRLLQVIPSKKNSTGDV-----------------------------------------------------------------------------------------------------------------------------------------------------------------------------VDRLFGSPAQ------------------------------EKSWRISSAGPT----------------------------------------------------------------------------------------------------------------------------------TRFVQDSSTRWRVRIDPRTRR----------------------------------SEPHKLFSQEEGVAGQTFRFTVTSPYSD---------------------------------------------------------------------------------------------------------------------------------EVALDEAALLVAAARFVRESGRSRRRGLGECVIHLVDVVGADTGKPRDESWEEWLLKRFERVWLHGEPHGERRTGMTVRHAWPSAEKGREEG
219847988|Chlor|Chloroflexus_aggregans_DSM_9485                         SIRLEFEIEFKSDYHIGAGYGLGL------QVDSALLRDAD-------------------------------------------------------------------------------------------------------------GVPVIRGTVLAGLLRESLTNLLTLQVFASNHHV-------------------------------------------------------------------------------------------------------------------------------------------------------------------------------VDTIFGSPAR------------------------------QKRWRISSARPAGMMTPL----------------------------------------------------------------------------------------------------------------------VPSDVWSAGETAAQITTRVRVNPRTRR----------------------------------AEKNKLFTREEGDGSLHFRFVAECQNDD---------------------------------------------------------------------------------------------------------------------------------ADAQREAEWLVAAARMLRNLGAGKRRGYGECEIHLVDRAQETAILDRLAK------------RLRDEQVAEPALPAGAINISPLQLPPYPNH
156743233|Chlor|Roseiflexus_castenholzii_DSM_13941                      SIRLEFEIEFKSDYHIGAGYGLGL------QVDSVLLRDAD-------------------------------------------------------------------------------------------------------------GVPVIRGTVLAGLLRESLTTLLTLQVFASDQHV-------------------------------------------------------------------------------------------------------------------------------------------------------------------------------VDTIFGSLAR------------------------------QKRWRISSARPAGMMTPL----------------------------------------------------------------------------------------------------------------------VPSDVWSAGKTAAQITTRVRVNPRTRR----------------------------------AEKNKLFTREEGDGSLRFRFVAECQNDD---------------------------------------------------------------------------------------------------------------------------------ADAQREAEWLVAAARMLRNLGAGKRRGYGECEIHLVDRAQETAFLDRLAR------------RLRGEHGAEPALPAGAINIRPLPLPPNPNH
170756509|Clost|Clostridium_botulinum_B1_str-_Okra                      MYKYPITIELLSETILGNGQSKNG------IVNTDVLLDEE-------------------------------------------------------------------------------------------------------------GFPYYLGKSFKGCLKKSMDTILKPFYTSNKSDFYGI----------------------------------------------------------------------------------------------------------------------------------------------------------------------------VTKLFGSAK-------------------------------GSNTNEQNEGILKFTNFYLDKQIVDIFNEYN---------------------------------------------------------------------------------------------------------LKEGENKDLILSSLTDIRFGIKVGDNG-----------------------------------VSESKSLRASRVLKKGLMFNGTILCSR---------------------------------------------------------------------------------------------------------------------------------KLEDTELKVLQNGVKSLKNLGINKSRGKGLVQVKIGDVIKEDS-----------------------------------------KSVDSVKG
114568032|Clost|Syntrophomonas_wolfei_subsp-_wolfei_str-_Goettingen     --MLRVIIEVDSSLMLGSGSGRGS------YIDSDIIVDDY-------------------------------------------------------------------------------------------------------------GLPLFPARRLKGLLRESAVEVMEMLQQAGLKGFILLP---------------------------------------------------------------------------------------------------------------------------------------------------------------------------VEQVFGSSIY------------------------------PASIRVNNLYPPDYEQTIDYLNYINQE-------------------------------------------------------------------------------------------------------------FPQLISKEAVTSALTDIRQQTAINKDG-----------------------------------YAQKGSLRSVRVLRKPYTFTGTIEVLH--------------------------------------------------------------------------------------------------------------------------------LSLKSEIETMLALACLNLKRVGSRRNRGWGEISCALNSEDDKNLTEIVIAELKKWNP------GQRPSRQVEEQSVAIVNKDYMEKILADTKG
146295543|Clost|Caldicellulosiruptor_saccharolyticus_DSM_8903           --MMEVKVKTLSYSLFASGEGDGL-------IDSDVVYDSF-------------------------------------------------------------------------------------------------------------GIPYIPAKRVKGCLKESALEVCEMLGISSQI---------------------------------------------------------------------------------------------------------------------------------------------------------------------------------VYSVFGNEGL------------------------------EGKIYINNLYINNYEDLKNEIKVLKKEKE-----------------------------------------------------------------------------------------------------------FSLYLHPQKVLSHFTAVRYQTAINEDG-----------------------------------VAKENSLRTIRVLKPDIEFKGDIYEIK---------------------------------------------------------------------------------------------------------------------------------TLSRREKALLYLAVINLKRMGTSRNRGFGEVRCILENSGFENSQEAIDVL----------------LTSEVTKASKNDNKTSSILFDPKLTG
167040467|Clost|Thermoanaerobacter_sp-_X514                             ---MKIKIDLLSYTLIGSGEGAGI-------IDSDVVLDDL-------------------------------------------------------------------------------------------------------------GFPYIPSRRVKGVLKESAKEVCDILGVKDYSI--------------------------------------------------------------------------------------------------------------------------------------------------------------------------------VGNIFGEDGFT-----------------------------EGKLHIDNLYINNYKKIKEEIKILKNDKKST---------------------------------------------------------------------------------------------------------YKTFINPSQIASYYTTIRQQTSIDEDG----------------------------------EIAKKGSLRTFRVLKPNLQFEGKLYEIT---------------------------------------------------------------------------------------------------------------------------------PLNKKEKALLYLASINLKRIGTSRNRGFGEISCLIEGIKISSIDEAIQYL----------------NSDNDKNITEEIKSSNSEKFDGNKKG
167037333|Clost|Thermoanaerobacter_pseudethanolicus_ATCC_33223          ---MKIKIDLLSYTLTGSGEGAGI-------IDSDVVLDDF-------------------------------------------------------------------------------------------------------------GFPYIPSRRIKGVLRESAQEVCDILGINDYKI--------------------------------------------------------------------------------------------------------------------------------------------------------------------------------VNSIFGKDGFT-----------------------------EGKLHIGNLYINDYKEIKEEIENLKNDNDSL---------------------------------------------------------------------------------------------------------YKNFVNSLKITSYYTTIRQQTSIEEDN----------------------------------GIAKKGSLRTFRVLKPGLKFEGELYEIN---------------------------------------------------------------------------------------------------------------------------------PLTKKEKAILYLAVINLKRIGTSRNRGFGEIRCSIEGIEFDNLDKAIQDL----------------KNGIDK--TEEIKYSDL-KFQGNKSK

Csf2
58616420|Betap|Aromatoleum_aromaticum_EbN1                              IFKLTAPMHVADSIQYS---------LDDKGYVVRKTNGMANVIATMRQNILT---D-GM----------------------------------------------------------------------------------------RVKIPYFPANDLRGR-LRRKAAALVMEALAAKG-----------------------------------------------------------------------------------------------------------------DKVPVELYAGLCAGASGAKPE--NSVTIEEIKRASKHV--------------------------YMGLFGG---------------------------------GTRMLRSRFIVSDAVPIMNATVKAGLVPALFGPYENRALPLSNGSEAVESGDGY------------------------------------------------------------------KLTEVRHIVRVDDVTRVMRSDELRAYVQDAENAVAQWQANVLQNRSDRKNQGEQKTTGEETASIKKSDLA-------NVVSVQ--SIIAGTELYVRFDLQ---------------------------------------------------------------------------------------------------------------------------------DTTTQAQRGLLLCALRDLI-NEQALGGWIRNGFGKFTAE-HFTANLEDKAFAPFALDDKTGELKLTDAAGPMLEAMKCELAALTV------PSLMEFFTG----KQPKEKVKKAKEAA-
89885837|Betap|Rhodoferax_ferrireducens_T118                            TVSIRGVITLTAHTHQT---------SPD-----GKTEGLT---SQAKTSVISHAPG-GNF--------------------------------------------------------------------------------------LIPNIPYISMNSVRGL-IRRAAGGVLMQELSRSK-----------------------------------------------------------------------------------------------------------------HLISRNLYLSIMRGSFSRTGINAGGASYQQLIAAQDNL--------------------------FAGLWGG---------------------------------GSFMYESKVRGERDLFPMLECTKDLFPQRYQASCLNATPN--------------------------------------------------------------------------------QIIEKTLIASKDDFERLPQWDV-------IENVEQAYEEHMASKFGANQAKRDQKATAKADGVFLKDSEKLKTNDLNTFTQVE--AIIPGVQLYFGMTV----------------------------------------------------------------------------------------------------------------------------------RDATDAQIGLLLAAVASWA-NRNALGGGAVRGRGSFTAS-LQLFQ-GGDVQVDQVLVGEAPGYTSSTGVEPYIAAMRAELEAAAEPAALSAVYPTDVAVK----KAPKMKAKEVATSEA
240142298|Alpha|Methylobacterium_extorquens_AM1                         DIRLEGTITATSAISVS---------RADAR---DRDKGVV------MQRIME---A-GT----------------------------------------------------------------------------------------ATFRPVIAGETIKGA-LRAAANRAVLARLGTRY-----------------------------------------------------------------------------------------------------------------DRI-LPLYRNMI-GGIKGRAK-QEPIDILKIRGLRSAN-------------------------PIASLFGLA--------------------------------EPMWIQGHLQVQWAIPRTDDCIAEIGAGARRDPATVDPTAFDALE---------------------------------------------------------------------------PSEQTKYFAYQGTTREVSEIRGRRTAIKREIAKIRSKDVAEPGDAARIEQLAMEDKVLDVQIGTLRSDQDIAETVGRPLGTRK--AIAAGTVMDHALILTG--------------------------------------------------------------------------------------------------------------------------------DDVSDVEVGLLLATLEEMS-EECRIGGGRSAGHGFFEADYDVKIRDRKGAPWHSPGRLKLGAFKLEIPSDPLLERARRAFEQALSDPAANGIDVMFGGPA----AEPVEAAAQIEEVA-
290242985|Gamma|Thioalkalivibrio_sp-_K90mix                             MIRLEGTLYTTSPLHIT-------DASQDRRIESGNSTMPV--TGTQTLTVVSRDPDSGET--------------------------------------------------------------------------------------HTRRVPVIPSNSIRGR-IRRAGADVLMEALKAKG-----------------------------------------------------------------------------------------------------------------ENLTLPAYHTVCAGTADGRPDKGSSVSLSALHQRREH--------------------------PFIGLFGG---------------------------------GPEMVESRFLTDTAWALVPETVASIDVPAACEDAVVDPMGREKRL---------------------------------------------------------------------------PLTQVIYFRRMDDILQFSDPK--------AAERIEDYETA-AQEWLDN---------------QRTRSNGDEERGDRVQGWNATEIVLAGMPFSFRIGTT---------------------------------------------------------------------------------------------------------------------------------TSSSEVQDGLLLAALERFVERFPNLGGWKVKGFGRYDLS-SIRMS-CDGEDAGLVFTRDGGQLRLNRDNPAVAERLDAWASYAN-------SDALTAAEI----QEWAKAA--------
218666329|Gamma|Acidithiobacillus_ferrooxidans_ATCC_23270               IKRFSAFIRTRSPLHIAAPGSMRFDPATGKTVYGGQSVGVP-CTGIQREVLFN--EA-GE----------------------------------------------------------------------------------------AKHFPVIAANNISGR-LRRHAARIILEAIRLRG-----------------------------------------------------------------------------------------------------------------QKVSLAVYNVLQCGAVTGNPD-GKDMTLGEYRQYRDD--------------------------PYFGLFGG---------------------------------GPKMMRRCLEVENALPVHADTTANLGSMAHPHAHRHAQGD--------------------------------------------------------------------------------HFTDVWGFRRNDDLRDLVNIHQ-------AAEVVENFEAEFNARQQAI---------------LGEVDREKGSSKTSVKTYSALEFVRPGTLFDFSILMK---------------------------------------------------------------------------------------------------------------------------------WAISDAQAGLFLLTLDSLA-ETERLGGYGRNGFGRFSFD-DAILLTSDGKEHQDAFHDG----RLNREDPLVAHTLSAWHAASQK------IDATALANL----IAPDRGAAPDRGAA-
77454653|Actin|Rhodococcus_erythropolis_PR4                             TVRWDVELTALSSISQK---------GEESE---TTTTLFR------REPILQ--PD-GR----------------------------------------------------------------------------------------KVLVPVVSGNSLRGA-LRRTAEELFRDVIGYE------------------------------------------------------------------------------------------------------------------RQIPLSAAHALRNGGNLSKVA-GDSLTGRRRQRLRELV-------------------------PPISLFGGN------------------------------GGGAPPIDGCLKVGKVVP----RVKETESIMSRPYPG-------------------------------------------------------------------------------------VLMSQFELMSLESYSRF------------DDAGTKSFPAPFDA--------------------DTVPGSGTSAHQTSMLMRFEVETLPAGTHFETFLRL----------------------------------------------------------------------------------------------------------------------------------DRATDRDIAFFSDVWERFS-RDGFLGGRSAIGHGRVRAE-SELTV----------------------LTGPGPQ-VADWRAELE-------PLREDVIEA----LGWLT----------
269958164|Actin|Xylanimonas_cellulosilytica_DSM_15894                   TITWTGTITALSSITHG---------EETR----GTYTMLR------RELVTT--AD-GS----------------------------------------------------------------------------------------RVLVPIISGNTLRGR-LRRTGEELLRDAVGYA------------------------------------------------------------------------------------------------------------------GEISPAAAHTLRGGGSLAKTG-REPLSGARLARLRELV-------------------------PQLGVFGGA-------------------------------GGGTIISGALDVGKVIPHVAETARITGVDAR--------------------------------------------------------------------------------------------VSAFEATQLEAYTRQ------------DDDRQHDFAGVAATAHLT----------------FSEDGKPAVVDAGGNQMRFHVETFPIGTTFSTWLRL----------------------------------------------------------------------------------------------------------------------------------RRPTDLETAFFTDVLAQFA-RDGRLGGRIAIGHGQVRAD-L--------------------------HADPAPDTTVDWRAVVA-------EHRDEILVA----LESLV----------
226349320|Actin|Rhodococcus_opacus_B4                                   TVRWDVELTALSSISQK---------GEDSG---TTTTLFR------REPVIQ--PD-GR----------------------------------------------------------------------------------------PVLVPIVSGNSLRGG-LRRIAEELFRDVIGYE------------------------------------------------------------------------------------------------------------------GQIPLSAAHALRNGGSLTKVT-GDGLTGRRRHRLRELV-------------------------PPIGVFGGN------------------------------GGGQPPIDGCLRVGKVVP----RVRETETIMTRAYDG-------------------------------------------------------------------------------------RLMSQFELVSLESYSRF------------DDTDTRTFPE------------------------SSAGGGAGKDVGSSMLMRFEVETLPAGTRFETFLRL----------------------------------------------------------------------------------------------------------------------------------DRATPLEISFFTDVWGRFA-RDGFLGGRSAIGHGRVRAE-SDRVV----------------------LAGPDPQTV-DWRVELA-------PLRDEVIEA----LCWLT----------
111026139|Actin|Rhodococcus_jostii_RHA1                                 TVRWDVELTALSSISQK---------GEDSG---TTTTLLR------REPVIQ--PD-GK----------------------------------------------------------------------------------------PVLVPIVSGNSLRGG-LRRIAEELFRDVIGYE------------------------------------------------------------------------------------------------------------------QQIPLSAAHALRNGGSLTKVT-GDGLTGRRRQRLRELV-------------------------PPIGVFGGN------------------------------GGGQPPIDGCLKVGKVVP----RVRETETIMTRAYDG-------------------------------------------------------------------------------------RLMSQFELVSLESYSRF------------DDTDTRAFPE------------------------SSAGGGAGKDVGSSMLMRFEVETLPAGTRFETFLRL----------------------------------------------------------------------------------------------------------------------------------DRATELEISFFTDVWGRFA-RDGFLGGRSAIGHGRVRAE-SDRVV----------------------LAGPDPRSV-DWRVELT-------PLRDEVIEA----LCWLT----------
111026836|Actin|Rhodococcus_jostii_RHA1                                 SRVWEIEMTARSPISHR---------GELI----GTTAIGR------RMKILQ--PD-GS----------------------------------------------------------------------------------------VELVPVISGNSFRGV-LRRIGEELLRDVLGYE------------------------------------------------------------------------------------------------------------------GKLPLAVAHTLRNGGAIVKTQ-AEPITGRRLHQLRELI-------------------------PQLSVFGGA-------------------------------IGAAPIDGCLRVGHVVP----IVTEATPILRRTYEG-------------------------------------------------------------------------------------PIPSRFDIEALESYSHL-------------DDVTTGHAG------------------------TTVDPAAEGGGSGSPVMRYDIETLAPGTRFESWVQL----------------------------------------------------------------------------------------------------------------------------------VRGSDLDQAFTADVLAEFT-RSGWLGGRTGIGHGQIATM-L--------------------------ASDPYGAPVVDWREIVA-------ARRTEALET----LLSLPA---------
145226028|Actin|Mycobacterium_gilvum_PYR-GCK                            TIRWDIDIVALSSIVHR---------EDYSSVGTDNFALFR------REKILS--AD-GT----------------------------------------------------------------------------------------MTEVPIVSGSSFRGV-LRRIGEQHTAAILDYE------------------------------------------------------------------------------------------------------------------STLPVPAAHLLTNGGRLAKSA--RPLTDESERQLKTLL-------------------------PLIAVFGGA-------------------------------ASGRIMSGLLTVGKVLP----EIAELAHILPRPPHSD------------------------------------------------------------------------------------PAPPAVLSVAEEPFTHL------------ADHRPNTHQ-----------------------------PPTQDTDETSPLGRYYVETLPAGTRLQSWIQL----------------------------------------------------------------------------------------------------------------------------------TNATDNEISFLSTVLDTFT-TRGHLGGRIASGHGQIRAT-ATPTT----------------------LRGAVPDPLPDWTDELR-------THRDQAISA----LTALT----------
108802575|Actin|Mycobacterium_sp-_MCS                                   SAHFDIDILAQSSIVHR---------EDYSAVGTDNFALFR------REKIIT--PS-GE----------------------------------------------------------------------------------------VTQVPIVSGSSFRGI-LRRIGESLTSTVLDYED-----------------------------------------------------------------------------------------------------------------AALPVPAAHLLTNGGRLAKSA--RPLTDEEERLLKALI-------------------------PQIAVFGGA-------------------------------ASGRIMSGLLTVGKVLP----EIAELAHLLPRPPRS-------------------------------------------------------------------------------------ATLPAVLGVAEESFTHL------------SDHRTTT----------------------------SCSPSVDLDEKSSPLGRFGVETLPAGTRLQTWVRL----------------------------------------------------------------------------------------------------------------------------------NNATAMQAAFLRDVLAEFA-VRGHLGGRIAAGHGQVAAT-VTATA----------------------LRGHMPDEDTDWSAELA-------ASRQEAIAA----LHQLS----------
302339006|Spiro|Spirochaeta_smaragdinae_DSM_11293                       ICKIHFLSEALSPITHM---------MGVS----GNESIIN------REKVFY---D-ND----------------------------------------------------------------------------------------VVEIPVLSGNALRHKMIRQPGALYLIDQCGLR------------------------------------------------------------------------------------------------------------------GKLTIDQANYMLTGGSLTESSTNDNIPL--IAELQEVS-------------------------PLYRLLGGS-------------------------------LKNQVVGGSLFVSRGLL----CCAENQEVIEKLSGDYELPDG-------------------------------------------------------------------------------VLKPAQHFVSKYQYTRG------------DASRMKD---------------------------ATEILGEIAEKKSNLMIYSGE-NIIPGALFYHDITL----------------------------------------------------------------------------------------------------------------------------------YNVSPLEVGSALHAIKLWQDNDGIIGGSARIGHGKLKSS-------------------------------IWIDGLTDWFGTERGPDELVQEYIDHVQANTDAFKRWLSKAFPSKVELL
Jnet   77454653                                                         -EEEEEEEEE-------------------------EEEEE------------------------------------------------------------------------------------------------------------EEEEEEE----HHHH-HHHHHHHHHHHHHHH-----------------------------------------------------------------------------------------------------------------------HHHHHHH----EEEEE------HHHHHHHHHHH---------------------------HHHH-------------------------------------------EEEEEEEEE----EEE-----------------------------------------------------------------------------------------------------EEEEE-----------------------------------------------------------------------EEEEEEE-----EEEEEEE---------------------------------------------------------------------------------------------------------------------------------------HHHHHHHHHHHHHH---------------EEEEE---------------------------------------HHHHHH-------HHHHHHHHH----HHH------------

Csm5 (COG1332)
148270223|Therm|Thermotoga_petrophila_RKU-1                             ---MKVTLKTLTPLHIGSG-----EK-YPPC-NLVVLKEEDNKK---TAVRLNTRKFL---EVLRK--RPQITKELSK------------TLTL-KEV------ENVEDGVFYEVSLYSDFSSGKRNP------------EIPEVVHHPDGSVYIPGSSLKGAVKLALTWHVLRN---------------------------------------------------------------------------------------------------------------------------------NRNLLEEFRKRVQEDIKNHKKNHKRTFYGTNEFLNGL-------------------FRFD-------------------------------PRGINTDYFRFLRISDSQTL-----------------------------------------------------------------------------------------------------------------------------------------KTQVVVHDVGIFY-------------------VARPNS-----HPKTFSLEFVPINRDFVFDVRFVKEEYDYFLTHVRKHYRVELPKSIE----------------------------------------------------------------------EIFSIVNEFYSEVFKFERE---RFEKAKENFKGLDTSKIEERFQKIEK----VLQNKKYVLIHVGYGGGLMANSLFIL----------LDEETRK------------QVRN--------------IIKDHKDDEAPLTRRYLVQSENNSYR-VISPIGWCALWLEDSQST-----------------------------------------------------------------------------------------------
15644551|Therm|Thermotoga_maritima_MSB8                                 ---MKVTLKTLTPLHIGSG-----EK-YPPC-NLVVLKEEENKK---TAVRLITRKFL---EVLRK--HPEIKQNISE------------NISK-PLSFKEV--ENVEDGVFYEVSLYSDFSSGKKNP------------EIPEVVHHPDGSVYVPGSSLKGAVRLALTWHVLRN---------------------------------------------------------------------------------------------------------------------------------NRNLLEEFRRNVQKD----LQNHKRAFYQTNEFLNGL-------------------FRFA-------------------------------PKEINTDYFRFLRVSDSQTL-----------------------------------------------------------------------------------------------------------------------------------------RTQLVVHDVGIFY-------------------VARPNT-----HPRTFPLEFVPINRDFVFDVRFVKEEYDYFLTHVRKRYGVELPGSIE----------------------------------------------------------------------EIFSIVNEFYSEVFKFERE---RFKKAKENFEKLDTSKIEERFQKIEK----VLQSKKYVLIHIGYGGGLMANSLFIL----------LDEETRK------------QVRN--------------IIKYHKDDEAPLTRRYLVQSENNSYR-VISPIGWCALWLEDSQST-----------------------------------------------------------------------------------------------
55822918|Bacil|Streptococcus_thermophilus_CNRZ1066                      -RTFKLSLLTLAPIHIGNG-----EK-YTSR-EFIY--ENK------KFYFPDMGKFY---NKMVEKRLAEKFEAFLI---QTRPNAR--NNRL-ISFLN-D--NRIAERSFGGYSISETGLESDKNPDSTGAI-----NEVNKFIRDAFGNPYIPGSSLKGAIRTILMNTTPKW----------------------------------------------------------------------------------------------------------------------------------------NNENAVNDFGRFPKENKNLIPWGPKKGKE-----------------------------------------------------------YDDLFNAIRVSDSKPFD----------------------------------------------------------------------------------------------------------------------------------------NKSLILVQKWDYS-------------------AKTNKA-----KPLPLYRESISPLTKIEFEIT------------------------------------------------------------------------------------------------TTTDEAGRLIEELGKRAQA---FYKDYKAFF-------LSEFPDD-------KIQANLQYPIYLGAGSGAWTKTLFKQADG-------ILQRRYS------------RMKTKMVKKGV----LKLTKAPLKTVKIPSGNHSLVKNHE-----SFYEMGKANFMIKEIDK------------------------------------------------------------------------------------------------
57865880|Bacil|Staphylococcus_epidermidis_RP62A                         -KNYEVVIKTLGPIHIGSG-----QV-MKKQ-DYIYDFYNS------KVYMINGNKLV---KFLKR--KNLLYTYQNF---LRYPPKNPRENGL-KDYLDAQNVKQSEWEAFVSYSEKVNQGKKYGNTRPKPLN------DLHLMVRDGQNKVYLPGSSIKGAIKTTLVSKYNNE-------------------------------------------------------------------------------------------------------------------------------------------------------------------------------------------------------------------------------KNKDIYSKIKVSDSKPID----------------------------------------------------------------------------------------------------------------------------------------ESNLAIYQKIDIN-------------------KSE--------KSMPLYRECIDVNTEIKFKLTIEDEIYSIN---------------------------------------------------------------------------------------EIEQSIQDFYKNYYDKWLV---GFKETKGGRRFALEGGIPDVL--------------NQNILFLGAGTGFVSKTTHYQ----------LKNRKQA------------KQDSFEILT------KKFRGTYGKMKEIPSNVPVALKGTTNQSRHTSYQQGMCKVSFQELNNEVL---------------------------------------------------------------------------------------------
206891139|Nitro|Thermodesulfovibrio_yellowstonii_DSM_11347              -EKAEVKIVTKSPVHIGGV-----EQ-KKTRFEFII--HGN------YLYPISEDRLA---EFLSK--ENLIFDYCAQ------LENKANLFNL-ADFLRSK--AFILNESLLLKLSSGKRIYLNHNASLIQ--------DYRPYIRDGFGMPYIPGTSIKGVIRTAILYNLLKE----------------------------------------------------------------------------------------------------------------------------LKESSYEDFEVNFERRIVEDIEQKKNKRDFSAWLNKEYFEGF-------------------KLLG------------------------------KEKSPYTDWLKMLKISDAYPDG----------------------------------------------------------------------------------------------------------------------------------------EIQTSIIPINILK---------------REENWKYKEEYSG--KKTTIWTECIPENVTFRFEVLWERSFLSEFKKQHYRFKMPENLN-------------------------------------------------------------------------ATFECINRWAQDLINFEKE---FLATNA----------MKKWYEN------------NVCNFRIGFGSGMISTTILML----------LSESLRK------------KIRNYAGLD-------------RGETIAPKSRRVFQRDS------LLTPLGWCLITVDGTRH------------------------------------------------------------------------------------------------
297526512|Therm|Staphylothermus_hellenicus_DSM_12710                    -EKHRINLEVMTETHVWDG-----NT-LFRNIDILTSIAENRK----IAYLIDIGKLT---RIITG--RNGYRDLMNA------LKQRNISMLI-PKY---K--VNIEDVALTTYQLRTEPKQLGI--------------EIKNHLSINNVP-SIPGSELKGLLRTAILNYMIMH-----------------------------------------------------------------------------------------------------------------------------------NLIDPKIIENTLNNLSFSERLKNIDAAIQNAIKK--------------------RINA--------------------------------KSTPLDLLRFIGISDPVK-N----------------------------------------------------------------------------------------------------------------------------------------KVNPVIDKVMALK-------------------LTNIE------EIASEDIIGLSEGSTFEYELSIYKPVLKDHILGNYNVRSYDELYKLYNILIEENGVL------------------------------------------------------------KLLEILREFSLKLIDFEIG---RIRGIKGKIDLSFIDNLYKWRNE-------VLQNNNIFYFRIGYGTGMYSKTVYLS----------LSPEQQKKLVQIMSSIIAAKTRGRINI-------WDTLTMKIVGSEYTLNNKLV-------------PVGWVRLEIK----------------------------------------------------------------------------------------------------
15669863|Metha|Methanocaldococcus_jannaschii_DSM_2661                   ---MEVKCELITPIFIGCG-----EE-YSQL-DYFI--EDG------LAHIIDLEKAV---SDLDDLEKVDYISGLIV----SNIDNNRLNLTA-KDILE-S--VGLNP---YDYVIRKIESEIFSNKKT----------RVKKFINQNNTY-YIPGSSIKGAIRTAYIFN--------------------------------------------------------------------------------------------------------------------------------------------YYDKNLPELLKILDDRNIKLHDKGKELEK--------------------NAIS--------------------------------KDIPKDFFKYLKISDSLNLE----------------------------------------------------------------------------------------------------------------------------------------GEFKFIHTKR----------------------WNYRKKK----FDVPINMEGMTKGT-FSINIKIEDEFFKNINKRLKTNYNPKDDEKKFD---------------------------------------------------------------------ILKNLCNNFSKTVVEFELK-----KNNPVY--------VEKSYEKLLA----DINKDDAIYLNLGFGGGFLNKTVYPL----------LWKNDENHL------YFRKIKSLFIALSGGNKNLKNAWLKANSYLDFPTTKTVYV-KNNS----AIAPLGWIKMTLVE---------------------------------------------------------------------------------------------------
159898998|Chlor|Herpetosiphon_aurantiacus_ATCC_23779                    -TNYGLTIETLSPVHIGAG-----GPDLRRNIDFAI--FNN------VLYLLNVDAVL--EQILPENPNDRLYQQILN------------TPDL-GSFLTAD--LLSKHPELYYYKLEGVSKLE----------------TMRPVIKHWTHAPYIPGSSLKGALRSAWVRQHYQQ----------------------------------------------------------------------------------------------------------------------------------RNLILDLQQLSDRREWAFQAQEARLLSPKASRPSQ---------------------------------------------------------NPNYDLFRAIQVSDSQPAP----------------------------------------------------------------------------------------------------------------------------------------ADALRLYNAVVFP-------------------AAN--------QGIPLDLEAIKPRVALQARIKFDDYILDKQAKQFGVREQGFSVE-------------------------------------------------------------------------ALKQAWREQGLARIQQELT---FWTGRREGEH------LQQFFSNLAQQA--NTAPDNCFYIDIGWGTGWKSKTLGDI----------IKTPQLA------------QLMRRYRLS---------RKEYREGDRFPKTRRAARDTKGA----LRVPFGWVKVTLN----------------------------------------------------------------------------------------------------
312623532|Clost|Caldicellulosiruptor_kronotskyensis_2002                -ESKTYEIEVLTPTIIGGQ-----DK-IQSF-EFVR--EGE------YLYFLNFDKLF-EQNLFKDSFIEELSRGLSS---------GARDFNI-KDILK-K--YSIDFKKAVKYTLRLEGVTSPYR-------------EVVAFVKSAGRF-YIPGSSLKGAMRSSMTKALSKN------------------------------------------------------------------------------------------------------------------------------------LLQFYESALSNAYQKVLNRNRVDPKFVSRDADE--------------------KIFG---------------------------------TPYESPFKYLRVSDSSFVE----------------------------------------------------------------------------------------------------------------------------------------QESAGIFEIKVLN---------ICSNQPKW--FSRNGNIDDPKQATAIVAEGLKPGVKLYGSIKAEKDLIEGNATVKGLK--EKLLTSGVLSSPYE----------------------------------------------------------------FVAQILNSVAKDYIQKEMT---FYSKYNQKQ-------IVSEYQKLLNIL--NSLDKNQFLLQIGFSTGYLSKTVGIF----------FNKSHFE------------K------LS------RVDTQSKINPDIFPKSRRLLF-KDGQ----VWTVPGWIKVTIR----------------------------------------------------------------------------------------------------
268317188|Bacte|Rhodothermus_marinus_DSM_4252                           -ERVQAVLEVLTPVHIGCG-----IR-WQKNLDFVV---DK------ETYVIPEHVLM---TYLQE--HPESLADFED-------EQRRAELLW-------------ETEGGIEYELPCRSR------------------EILVFMRNGNGQPYVPGSSLKGALRTVIFRHFWEQ-------------------------------------------------------------------------------------------------------------------------------------LDQGRKQRL------LAKTGEKRESAAQPLVR--------------------EVLG--------------------------------RDPNHDLLRVLAVFDT-PVH----------------------------------------------------------------------------------------------------------------------------------------QEDLDLYRLFILNL------TDPKGRRYGWRNVPRKRSFSDIRDATPIYAEMLRPGTQGVLSLRLDRFLLDDERAERELHFSDKLSLE------------------------------------------------------------------------QLARWANRHARHLLKREQA---FLEQCGNGRLQRLLDSIDSLVQLIPAED--TPEEGKRFLLRLGWSSGWRSMT-GDY----------LEEENLN------------EIRKKYGLN------YDRNKNQLRFPVFPKTRKIVF-DGEE----PSWLAGWVQIRLDADIQQAKKSASEVDTEARSSRPQMEITTSGDVPQDYETGVVHNLKLSKGYGTILSDKGGEPIRFDFATADMTGLEKGARVRFRLVKEENQYRAVDVKKVN
78043506|Clost|Carboxydothermus_hydrogenoformans_Z-2901                 --MATYEIEVLSPLFVGSG-----QK-YPPL-EYLISLEEE------KFVVADMERVF---TSPRFV-LNDFLDKVKR---PGFFLGE--SYPWAREFPRFK--FSSSRKTLMDLKIRKA--------------------EVLAPVAEGQGF-YLPGSSLKGSLRTLIYKINLPE------------------------------------------------------------------------------------------------------------------------------------IKETFNQKIKERLQNPRIKKEKLSEAAEMA------------------------LTG---------------------------------TPNYSLFRALKVGDSLPLG----------------------------------------------------------------------------------------------------------------------------------------EESLGLYQVKVLS---------LTTSGYRWKVLPGEQSTADLEQATSSFFIGFKPGVKLQGSFKVEEKYLND--DNFPLVNKAFFN--------------------------------------------------------------------------NWQERAKEVQRQFLQNELK---FYEEIGLEE-------LKKFYQKL------IQDSNDGIILQLGWGTGFNSKTLKEA----------LPEEELK------------EV-----IN------WAKIKYRENFP-FPKTRKIVV-EKGK----PLYPTGWIKLRILD---------------------------------------------------------------------------------------------------
189500199|Chlor|Chlorobium_phaeobacteroides_BS1                         -ISHKVSLTTLSPVFIGAGA----EHVLSPYSDFVQ--RGD------SLIYIDTDRLQ---DAMQGD-KALIEAFVKG---MRHIENNRLTFVL-EKFITGT--LGREVDDFAARVVRIDGDIQKN--------------HIRRFIATGGKP-FIPGSSLKGAIRTAVLVDWLLN----------------------------------------------------------------------------------------------------------------------------------RKAGEPIFNQIRENI-----NKRDRRSLKDMNLEQ--------------------ACFG---------------------------------TISRDVFRNLRISDSSVIE----------------------------------------------------------------------------------------------------------------------------------------SSSLWVGEMRRVA-------------------LPTEKKKKQQQSSIPQWSEVIGPSVETTFPLSLTTPI---EKTGFDFLDHQSVT--------------------------------------------------------------------------KLFPIINRISLDSCLRELG---ELKGNQDFRD------FFRFYEKLEQEI--TSLKTDEAILRLGGGKTWFDNSLGLS----------IDCEEFRPE---------ALLKKYLDL----------VLDFKHDP-FPSTRSAIV-RNGV----PVYPLGWVKLTLLKN--------------------------------------------------------------------------------------------------
20090784|Metha|Methanosarcina_acetivorans_C2A                           ---MKCKIELLSPLHIGNG-----NE-LKMV-DFYLNEKKD------EIRFIDFEKFI---DYCIEK-RINLNQEMKN---PRYYTGS--DFSI-SKFMD-A--KQIDPNTFTSYAVSAIIGKRNRESEF----------AIKEFVK-CGGP-YLPGSSIKGSIRTALMWNCLNE----------------------------------------------------------------------------------------------------------------------------------RPDGMEIVQNGLQKWLDKSRIAARDLKMLDENISE--------------------VIFG--------------------------------KDPRSDILRVLKPSDTNLVS----------------------------------------------------------------------------------------------------------------------------------------KSRLEVSEIKIVG-------------------NS---------QEIPVYVENLKTGTELSFDVAFDNYLITQDQNEPKFKNHPCVRYMNVQ---------------------------------------------------------------------AICKACNEFSKKVIEKHLE--YLWENYNCDE-------AAEEFDSLWNKV--LSCNGNEAILHIGWGGGWYSTTIGLIIETLPGFSTCLVGNPKNWK------LENTTIRNSFGLG------KKPGTNKFSIN-FPKTKRVTL---------EGKPLGWVKLEFESS--------------------------------------------------------------------------------------------------
212224046|Therm|Thermococcus_onnurineus_NA1                             --MTERTLKVLSPLHIGTG-----NE-LTPV-DIYP--REN------IIHVLDTERLV---NDLMNL-GVELNEILAL---LKNPPGD--AYIW-KGYIE-E--FHLDPSDYSIYTLKIHGKIGRKSM------------QIKEFIKLNGRP-YIPGSSLKGAIRTAVLYKALKE------------------------------------------------------------------------------------------------------------CGDARAVMRVV---SKVNGDVARDIG--RSEDVLDYYMSFLSRARIDRKRADDLLEA--------------------IVFG----------------------MEPDRRSKIRYEPKRDPMKALIVRDSKPVG----------------------------------------------------------------------------------------------------------------------------------------RKHLAVYHVEVIG-------------------NP---------QPIPIWVEAIEPGAATDVEIHVDTEALRLNADYFNGLLWECLKERGEPGEVFED---------------------------------------------------------------FLWEAVDEFYTAVMKYETI---EVQKFGRYTSQ-----VRSFYASLE--------DHSGHVLRLGWGSGWLAMTIGLL----------LVEKGYKWE----------NVRKKLGLG------KKPGGSGFSRE-FPKTRRLA----------DGMPMGWVVLE------------------------------------------------------------------------------------------------------
14590104|Therm|Pyrococcus_horikoshii_OT3                                -RRPWAMFEVLTPLHIGNG-----NE-LTPV-DFYP--LGD------RIIVLDTEKLI---NDLLRL-GVEVEELLDF---LRNPPGS--LYLW-RGYLE-K--LHLDPRNYARYSLRIRGELGRESS------------RIKEFIKIKGKP-YIPGTSLKGAIRTAVLYKVLKD------------------------------------------------------------------------------------------------------------CGDVPTVVEALGKYGKTTGNIIRAITHPGNQDLLDYYLFYLGRGNVRGKQADDILEA--------------------IVFG------------------------FEAERRFRYEPKRDPMKALIVRDSRLIP----------------------------------------------------------------------------------------------------------------------------------------LDNLSVYEVRVVG-------------------WG---------SSIPIWVEALDPGTRFEAEVKVDRELLRIGSDYFNGLLWHCLAGEDFEE--------------------------------------------------------------------FVWKAVEEFYGELAKLDNV-------------------------------------KERDVIRLGWGSGWISMTVGIL----------LMRKR-GWE----------RVRRKLGLG------KNPHTNKIVER-FPKTKRLA----------NGQPMGWIKI-------------------------------------------------------------------------------------------------------
Jnet  14590104                                                          ---EEEEEEEE---------------------EEEE--E--------EEEEE--HHHH---HHHHHH--HHHHHHHHH---HHH---------H-HHHHH-H---------EE----------------------------------------------HHHHHHHHHHHHHHHH----------------------------------------------------------------------------------------------------------------HHHHHHHH--------EE--------------HHHHH---------HHHHHHH--------------------HHH-----------------------------------------EEEEE---------------------------------------------------------------------------------------------------------------------------------------------------EEEEEEEE----------------------------------EEEEEEE----EEEEEEEE---HHHHHHHHHHHHHHHHHHHHHHHH--------------------------------------------------------------------HHHHHHHHHHHHHHHHH-------------------------------------------EEEE-----HHHH---------------------HHH----------HHHHHH-------------------------EEEE----------------EEEE-------------------------------------------------------------------------------------------------------
consensus/70%                                                            ..hphplcsLoPlHIGsG.    pc.hp.h.-ahh..tpp...   hhhhlshc+hh ..phh.c..tsph.p.ht.   .....tp..sh.h.tphhp.p..hthc.tshhthplphp.t............     .clhthl+psst..YlPGSSLKGAlRTulhhphhpp                                                                                                            .........................h..h.pph.pt.....tptp..h..tsp.hpt.                   .hhu                      ...........p..pDhh+hLplSDS.slt                                                                                                                                        ppplhlhphhhht.      ............hs.........pshsh.hEslp.ssphphplphpc.hhp...p.h.hh...p................                                                            tlhphhpch.pphhphEht  .hhpphtt.........l.phhpp.....  ...tppthhlplGaGsGhhupTlhhh..........L.ppphp............phcp...lt.........hhphhp.s.hPpo++hhh.tt......shhPhGWsplpl.....................................................................................................

Cmr1 (COG1367)
162453955|delta|Sorangium_cellulosum_-So_ce_56-                         -FHRLSCDFEVLTPLFLGG-------------ASQRAE----------------------------------------------------------------------------------------------------------------LRVPSIKGVMRSWYRALDP----------------------------------------------------------------------------------------------------------------------------------------------------------------------------------------EFVKHERILFG---------------------------NGGG--GGNDARQSLLRLRCRPGE------------------------------------------------------------------------------------------------RSQESMRWRDARAEQFDQGSGRQTRNGLTYLGFPFSMRGNDER-----------------------------------------------TALRPGARFSLDVSWHRPGPEGRQP---------------------------------------------------------------------------------------------------------------------------------LRVALASAWALGHFGSLGMRARRGFGALALTGWRLLDGGGQTVSDDDLAALPLLHRTAGAAEWAAGARRGLDVVRGWFGRFAEGGAGTARERHPHFGPRADFVVGADKARR-------DDWRGAVLSLGRALQDFRQRTPPDYGDVK------------NHVLFEAREGGLRIQRAPA-------------------RATFGLPLTFRYGSVP-----RGKPVAFAP--------VGGERHGSLLLLRPVLAG-DSLFSLFLRLDGDVP-----------------GIDTPV--------GLRGSGRSLAPAAQNA----------MDEFIRKQKGKVAS--------------
289547783|Aquif|Thermocrinis_albus_DSM_14484                            -LTSLEYTLEFVTPAFIGG-------------ADPEKAE---------------------------------------------------------------------------------------------------------------LRPASIVGMLRWWFRVLVG---------------------------------------------------------------------------------------------------------------------------------------------------------------------------------AFVESIEELFQLESELFG---------------------------NQDK-----AGKI-WVRVLEY------------------------------------------------------------------------------------------------------PAPKSIETKT----------KDKDYNYLL-GLSKRG---------------------------------------------------KGFDKGEKVKLRILTPDNLKE---------------------------------------------------------------------------------------------------------------------------------------LTEFLVRFAFTFGNLGNRARKGFGSLDFS-------------------QGDLLIDPTKDLSIEKLKEILRPLM----------KEEDLTFHKNSKYPNISNMKVFKKSY-------RNLDSELSYLSEQYRNFRAPS-GLTEEYKK-------VISLFMDRKPISDRDVVSVFKNH---------------------MFGLPIMFFSRKRNAKVMLSWTSEGQNG------RKVGDRRRAAPFWISFKREK------IYITLFRSSF--------------LPEG-SKIVLQPK----GRHGNKKQFEETFPEDYDY-------LERFFKKIGFEEVFDGGSLK--------
94985070|Deino|Deinococcus_geothermalis_DSM_11300                       -PEQLTVQLRTITPMFGGS-------------AETREVDE-----------------------------------------------------------------------------------------------------------RHPVRAASVRGHLRFWWRATAG---------------------------------------------------------------------------------------------------------------------------------------------------------------------------------AGYATAKELHKAESGLWG---------------------------NTEK-----PGRV-RVEVEVT------------------------------------------------------------------------------------------------------ERGTRVYPSELNKGGDSPAKTGPREAYFVHPFQEIRSENKPE---------------------------------------------TFGLRDVAFTVTLTLHRLSAAE------------------------------------------------------------------------------------------------------------------------------------REQVITALRAWIAFGGVGARTRRGCGALTVA-----------------GDAAQWLPAQPADLWAWFGRE------------------ERAVPTPQHSVLAGAKALLGPVGA-------DPVKGVWRDLGRFWARFRKGHYTERRPAYS-------PMSGGAWRDHRTLQAGLRRDEPA----------------RLAKPFLGLPIVYQKFPKT-----DAFAGTIEG------AQEGKKRMASPVILKPCAFR-DGVRGLVLVLNAPPP-------------------RQVKVS------GQPHPLEIPPHDPVLAALG-------VRGPLAAVRAAAKVDGYSEEVSL-----
297623890|Deino|Truepera_radiovictrix_DSM_17093                         -PEQWTLHLKTITPMFGGS-------------AETRQVDP-----------------------------------------------------------------------------------------------------------EHPVRAASVRGHLRFWWRATAG---------------------------------------------------------------------------------------------------------------------------------------------------------------------------------AQYESADKLFKAESEIWGRV--------------------PQPLKDKDGKPKIDPHAHGKVRVEVA----------------------------------------------------------------------------------------------------VTNPGQSIKPSSLGRAKGSPAQNGPLEGYFVHPFRENKKDNFPE---------------------------------------------APGLTDVSFSVHLTFKDALSEA--Q---------------------------------------------------------------------------------------------------------------------------------MQQVKAAVRAWIAFGGVGARTRRGCGALTVM-----------------ADQAEWLASDPEQLSEWFAGQREER------------VN--------HSVLLGARVFLSRPKE-------IAMEEVWRDLGRFWARFRKGHFTEKRPSYS-------PMSGGAWEDHSTLKRVRRGETIR-----------------LAKPYLGLPIVYQAFPNA-------FAGTLEA------ITSHGTRMASPVILKPCAFQ-DGVRGLVLVMSAPIP-------------------ERISVK------GQEHTLEVPQNDPVLRTLQ-------ARTPLEAVGIAAKKSGYSLEVTL-----
15612890|Bacil|Bacillus_halodurans_C-125                                -KTKESLNISIITHMFGGG-------------TKAGQVDK-----------------------------------------------------------------------------------------------------------EIPVRSTSIRGNLRFWWRATRG---------------------------------------------------------------------------------------------------------------------------------------------------------------------------------AMYPNVKSLKEAEAKIFG---------------------------DTNR-----PSAV-KISVSET--G------------------------------------------------------------------------------------------------DAKWAPILERKNNRRLHS-----SLSKYKYVLFPFEDRKRDKHQDHT-------------------------------------------DYLNTDSPYTFTLHLEYIQFEVDNINI-------------------------------------------------------------------------------------------------------------------------------RDEVHAALWAWINFGGLGARTRRGCGSLYCK-----------------SFSPPKDTQTPEALKQWFADRVKKYKIKVDSTS----RKEWPTLQQIFIKSSNSKLL--------------SPLQAWQFVVFHYSQFRGLSNGKR--------------GRSHWPEPDSIRHMTRMAEEDHKTSVTIEKEDANIAFP--RAQFGLPVIFQFHSKD---RQDPFPTILKP--------RGKDRLASRLIIKAVGVSERSAFPIVVTLNQPEIEEVELSLMKEVKTEEQKEVKEQLDKYK----GKLKRDVVYPKNLNYQKYP-------MKESTSAVEAFIKKGGSIWERALPEKP-
159897106|Chlor|Herpetosiphon_aurantiacus_ATCC_23779                    -IEPIIRNYRLITPLMGGG-------------VKAGENDS-----------------------------------------------------------------------------------------------------------NFLIRPSSIRGQLRFWWRACFG---------------------------------------------------------------------------------------------------------------------------------------------------------------------------GSHQPQSHDALLADMFARESALFG---------------------------KAADSQSSGASAV-QVEIEVI------------------------------------------------------------------------------------------------------NSGSQFRVIAKNGQEVKISAMNSPYGYSAFPLQDKQN--------------------------------------------------ASVREGIEFKLTIHLKSAEQRE--------------------------------------------------------------------------------------------------------------------------------------ELEKVLWAWQTFGGIGARTRRGFGVLQAL-----------------DKANHRFAFANKAELQQHIRAIIGN------------RSYWPNGVPHLAPTMQLRLIKPKPNQ-------TA-LNIWADLLRCYKEFRQQRNDGNQPNRP---------GRSRWPEPDALRRLTRQRSRL-----HEQPLSTIDAFP--RGEFGLPIIFHFKDSD-----DPGDSELRLQANHEFSQQKGDRFASPMLLKPVAST-GQLFGLIAVFEGSTL----------------DGRQAI---------IKNRRITAAAVIIDVSESQ-------ARTIVDKQRRPMLTNPSIITSFLETIEE
147678261|Clost|Pelotomaculum_thermopropionicum_SI                      -MITQVRCYELITPLFGGG-------------VNPGEADP-----------------------------------------------------------------------------------------------------------ITVVRGTEIRGQLRFWWRACRG--------------------------------------------------------------------------------------------------------------------------------------------------------------------------------GRFNGNLAEMREAEDKLWG---------------------------ATSTEKKALPSQVDVVLLTWHAGE------------------------------------------------------------------------------------------------SEQPFEVVADNRTGRPKPRLKAKESVALPYAAFPLQPSEEEIRAGGIGMKT---------------------------------------KTVRTNVSFTLKITYPDKQQQ---------------------------------------------------------------------------------------------------------------------------------------EVEAALWAWETFGGVGARTRRGFGALKLV-----------------SVDGKPITQPGAAQIEAEIRQALEKHVM---------SGMWPDGVPHLSLEPQMKI---TGRH-------AEPKAAWDYLIRHLRNFRQSRSGGSPRQS----------GRSRWPEPDEIRRLTGCQCSR-----HAVPLSNIGKFP--RAAFGLPVVFHFKDRD---AGDPCDTKLTC------GEQDCDRLASPLILRPLACR-DGAVGLAMVLEGTGV-------------GMVPGGLVLE--------KEEGSEESWPVEAMIDVNE-------AQNIPPLNGERDVLQAFLKRI-------
46255188|Deino|Thermus_thermophilus_HB27                                -VLAWERTYTLLTPLFGGG-------------VEPREADP-----------------------------------------------------------------------------------------------------------VSVVRATAVRGHLRFWWRAVRG--------------------------------------------------------------------------------------------------------------------------------------------------------------------------------WRAGGSLERLWELESALFG---------------------------HAGE---GGASPL-SVEVEVL---------------------------------------------------------------------------------------------------------------REGEKVGIAQYGRAVQWYLGFPLRGDKEW-------------------------------------------------APVKEGVAFRLRLRFPEKVGEL-NF---------------------------------------------------------------------------------------------------------------------------------WEELEAALWAWETFGGIGARTRRGFGAL----------------------LPQGAGVPGEEEIREKLRQYSQ-------------KAGWPEGVPHLTPKSFVRVVPLS----------------WKELAERYQAFRQARPGGDPRSP----------GRSYWPEPDGVRRLTGRHAPH------HLPRHPVHKFP--RAHFGLPIIFHFKDRG-----DPPDTTLRL--------KEADRRASPLLFRPLGEG--QKPCVVAVLEGARF----------------PGEKLV---------LEGKDGRTWDVDPWLTPEE-------AQKIPVLGGEADPVLAFVKSL-------
116753962|Metha|Methanosaeta_thermophila_PT                             ---MIEAKFRIVTPLFMGG-------------ADQSTPE---------------------------------------------------------------------------------------------------------------LRVPGIKGALRFWWRALAW--------------------------------------------------------------------------------------------------------------------------------------------------------------------------------NWCKGDLSKIRDLEGRIFG---------------------------STEH----GQSGV-IMDLCGA---------------------------------------------------------------------------------------------------------------NAKFTNESFFEKRQGLMYLGYGPIEKGKLTR-----------------------------------------------DYLKPPVDAILRIRIRPKNSDEKAP-----------------------------------------------------------------------------------------------------------------------------SESIADQLSKALIAMGLFGGLGSRSRRGFGSFNLI-------------ELNVDGKTKFKCPNSKDQLKEEIRKFIKC------------LNLYDTLPEYTAFSPKTEIYLFKNMN-------TDPLGLLDGVGNAMIEYRLGTRGKSSGKRI--QSRFKADTELAKKGFKADTALAKKGFKADTALAKKIALGEQVNGHPRRLFFGLPHNYHFKDLE-------KNLEIRG--------TNHNRRASPLLIHVQMVG--TQYTAVATLMPAMF--------------LPSD-EQILIRAT----EEKKKDGGWRMSVDSSSFPESRVNLDTEEAEELMVIRDFLNSSFKRVYPNEHER
258516135|Clost|Desulfotomaculum_acetoxidans_DSM_771                    -MNNIRAVYQVVTPLFMGG-------------ANPVNSAE--------------------------------------------------------------------------------------------------------------LRPPSFKGVMRFWYRAVTL---------------------------------------------------------------------------------------------------------------------------------------------------------------------------------PKYKDWSEVKKKEQELFG---------------------------STDS-----QARF-LIRLKPE--------------------------------------------------------------------------------------------------------------GDVQICDPEYNLSGDGKSYLGYGLIKPGKNQKTVR--------------------------------------------AFIKQNARFSVTLTFRKLIDESDRK-----------------------------------------------------------------------------------------------------------------------------------DLIMALQALGLFGGLGSRSRRGFGSACLE-------------SLELGKEEVWSAPLNTTGLRDRIEIFLNE------------LGDLSEDLPEYTAFSRRSRVIVLPSD-------RDETDLFDKIGRELISYRSYGIGRDGIHML-------PWNVPAEQIFSEDHDLVYDFYRG----------KELVKHP-CRSVFGLPHNYRVSGCN-----------VSV------NAEKQERRASPLFIHLHLVG--GKFAAVISVLPAVY--------------LPEG-EKIKISL-----KQKLQKIPVKVDYSVLYNF-------LERFPDRLEVRLG---------------
225158929|Verru|Opitutaceae_bacterium_TAV2                              -NNSITATFRVTTPMFLGG-------------ANPNGEAE--------------------------------------------------------------------------------------------------------------LRPASIKGALRFWWRALMW--------------------------------------------------------------------------------------------------------------------------------------------------------------------------------GRGIQNVEELHKQEAALFG---------------------------SSDT----GQSRV-WLSVESENLP------------------------------------------------------------------------------------------------QIIPIGSVLNAQGSGAVSGKDDAVGDGARYFGYGLESTKKNTKAGQLTR-----------------------------------------PCFAVPFEFTVSVSFAKQTSGEEIR-----------------------------------------------------------------------------------------------------------------------------------AVADALKLLGLCGGLGSRSRRGYGSLTLR---------------QLSGAETWAAPRNTAAFTHALNLLFPRQTS---------RNTSTPLWTAFAAGNSQVLLLQDESK-------YAPLETLSEIGRDLVFFRSWGHEGKVLRE--------PREGNFKHDHDLMKQFPNQRRTH-----------------PQRVAFGLPQNYGKRDSD----------SVKP------AEHDFDRRASALFFHIHQAGPDDAPLGVLTFLPSLF--------------LPPNHDKISVGGMNVPLGNNGGVAFWKPVTDF-----------LTRLQNGSGKVKFTNPQLWQHS------
220934960|Gamma|Thioalkalivibrio_sp-_HL-EbGR7                           -THQIEASYQIVTPMFLGD-------------GDAKRVAD-------------------------------------------------------------------------------------------------------------AIRPPSVKGALRFWWRAMAW---------------------------------------------------------------------------------------------------------------------------------------------------------------------------SRLYDGNEASTLKKVHREEAALFG---------------------------AAADEKSGGQGKF-LLQVESD---------------------------------------------------------------------------------------------------------VKTTGRPNNIDSGQAYLLGQGLHHFRNGPTR-----------------------------------------------------DALISGS-FTLRLRLRPRVSDEQ-----------------------------------------------------------------------------------------------------------------------------------RRQLADTLLLFGLLGGLGSRSRRGWGSVSIT--------------DLQGDHEGRQTPADRNTYFDTLRSLLNG------------SQAYPGIPP-YSAFSTQTRIDVSDTD-------SSATALLSRAGEEMQLFRSFGRKNKVNGK--------KAEQNFRDDHDLIFRAINREEKS-------------NQLP-RRTVFGLPHNYFFSSIK-------KKMDIAP------SDAGRTRRASPLLVHIQALP-NGQCLLVQTMMIARF--------------LPKG-------------SKINRGKFPVPAPDPDWQV-------LHAYMDRFSMSEPLFP------------
18977502|Therm|Pyrococcus_furiosus_DSM_3638                             -MFIEEFEIESITSTHLLE-------------VLTREYPE--------------------------------------------------------------------------------------------------------------VRSPSIKGAMRWWFRALAG--------------------------------------------------------------------------------------------------------------------------------------------------------------------------------SYFGDDAQKLKEIENQVFG---------------------------STKE-----RSRV-KISVTPL-------------------------------------------------------------------------------------------------------------SSPKRLNLKEFKDKNVGYIWFSINLLGKRGTIT-----------------------------------------------HYYPPGSRFRVVLESPSERVIK--------------------------------------------------------------------------------------------------------------------------------------LATLSLWALVSLGSVGFRSRRGTGSMKIV----------RASSEVLEDLGLTTEFNSIDEFKDSLKRVLDVTGEILGVK----NSETNKSLPSYATLKFSDVEVFGPGK-----------NTWEVLAQFNNSYKEYLRRRIKKYQ--------------------------------------------------RIIFGLP-RFKLRGVR-----------------------KDLRRASPLWFGVVEIG-GKPYGRIIKFFQSTF--------------HPE--------------VRSKHIVDWNVLSNFDWF--------ISSRLPVTKVWGGWSG------------
33359471|Therm|Pyrococcus_furiosus_DSM_3638                             -MYEAIFDLEAITPLFMRG-------------ADARSPE---------------------------------------------------------------------------------------------------------------FSSASVKGVMRWWFRALAG--------------------------------------------------------------------------------------------------------------------------------------------------------------------------------GYFGNNIEALKEVEEKIFG---------------------------STRN-----KSRV-FVRAEVE-----------------------------------------------------------------------------------------------------DVKKGNIYRQASSWADKTIIVWSEYVDYFFFSVLDKRRNRKTKKIDIKTRF-------------------------------------EYFDVGSKFSISLSSTDERYFR--------------------------------------------------------------------------------------------------------------------------------------LAEASLWMTINLGGFGFRARRGAGSLKVQ----------------------------------MLREMLL------------------------------------------------------------------------------------------------------------------------------------------------------------------------------------------------------------------------------------------------------------------------------------------
11499452|Archa|Archaeoglobus_fulgidus_DSM_4304                          -MYSATFTLEAITPVFMRG-------------ANQSKAE---------------------------------------------------------------------------------------------------------------IRAASIKGLMRWWFRALSG--------------------------------------------------------------------------------------------------------------------------------------------------------------------------------SYFGNDVEGLRRVEEYVFG---------------------------STKR-----ESRV-VVEVVKE---------------------------------------------------------------------------------------------------------------------------HVEERFCPLPMVWKKKKGVTTRVSQ-----------------------------------------RAIAPGSKFTLLLTSDDEEVLK--------------------------------------------------------------------------------------------------------------------------------------LACYSLIGLVYFGGIGFRCSRGAGSLKIS--------------SLKSDVQLIDLPKNKNQLGQMVNDLTVEIAKILKKT----FLCDHENKNCTSYSSFWCFYLFLWGE---------------KAELEEVYYRSNNLENERLTLL---------DLFEKEFKNKNNHLSNYGYRD--------------------FVFGLP--RGTKK---------------------------DRRASPIKVGITELS--EKYHVRVSVFKTKI-------------------------------FKPGMNVKWDNIF---------------VFLENIGAERIYPER-----------
150021532|Therm|Thermosipho_melanesiensis_BI429                         -MEKLKLTINFTTPSFASN--------------NRKDFK---------------------------------------------------------------------------------------------------------------LTSQTIRGILRFWFRAIIP------------------------------------------------------------------------------------------------------------------------------------------------------------------------RIINIHKYNECDKKFIGLKKAEELIFG---------------------------STER-----KSSFDLVIETVD---------------------------------------------------------------------------------------------------------KLLEKNNKN-------------TYYLYGLEGR----------------------------------------------------KFSRENSEFKLIFYIKNKQMED-SL---------------------------------------------------------------------------------------------------------------------------------KDLLKNLLLLISTVGGIGAKSRKGLGSFEVL------------------GEKKYELEELLKILDNINKEIFKRRGFEFEPT----KFDNKNVSDYPVLMDGYYEFFTKELKTKSLEKVF------EILFHNSRDRNRKGIYLKTKYD--------LRMEGNDSFKKAINALNLNKRTT--------------NIIFYQSILGLPINYYIRGKG------QFKLESKG---------KENRKASPLFISIHRDK-NNDYFVNFLIMKSKL--------------TSDLEPKLVFGAR----NKIRNKIEIKGSHEYGKL--------IRNLRDNLEKV-----------------
Jnet 220934960                                                          --EEEEEEEEEEE----------------------------------------------------------------------------------------------------------------------------------------------HHHHHHHHHHHHH---------------------------------------------------------------------------------------------------------------------------------------------------------------------------------------HHHHHHHHHHH---------------------------------------EEE-EEEEE------------------------------------------------------------------------------------------------------------------------EEEE-------------E-----------------------------------------------------EE------EEEEEEEE----HHH-----------------------------------------------------------------------------------------------------------------------------------HHHHHHHHHHHHHH------------EEEEE----------------------------HHHHHHHHHHHH-------------------------------EEEEE------------HHHHHHHHHHHHHHHHHHH--------------------------HHHHHHHHH-------------------------------EEEEE---------------EEE------E----------EEEEEEE------EEEEEEEE------------------------------------EEE-------------HH-------HHHHHHH---------------------

Cmr1 (COG1367, C-terminal part only)
162453955|delta|Sorangium_cellulosum_-So_ce_56-                         GWRLLDGGGQTVSDDDLAALPLLHRTAGAAEWAAGARRGLDVVRGWFGRFAEGGAGTARERHPHFGPRADFVVGADKARR-------------------------------------------------------------------DDWRGAVLSLGRALQDFRQRTPPDYGDVK-------------------------------------------------------------------------------------------------------------------------------------------------NHVLFEAREGGLRIQRAPA-------------------RATFG--------------------------------------LPLTFRYGSVP-----RGKPVAFAP-------------------------------------------------------------------------------------------------------------------------------------------------------------------VGGERHGSLLLLRPVLAG-DSLFSLFLRLDGDVP-----------------------------------------------------------------------------------------------------------------------------------------------GIDTPV--------GLRGSGRSLAPAAQNA----------MDEFIRKQKGKVAS--------------
289547783|Aquif|Thermocrinis_albus_DSM_14484                            -------------------QGDLLIDPTKDLSIEKLKEILRPLM----------KEEDLTFHKNSKYPNISNMKVFKKSY-------------------------------------------------------------------RNLDSELSYLSEQYRNFRAPS-GLTEEYKK--------------------------------------------------------------------------------------------------------------------------------------------VISLFMDRKPISDRDVVSVFKNH---------------------MFG--------------------------------------LPIMFFSRKRNAKVMLSWTSEGQNG-----------------------------------------------------------------------------------------------------------------------------------------------------------------RKVGDRRRAAPFWISFKREK------IYITLFRSSF--------------------------------------------------------------------------------------------------------------------------------------------LPEG-SKIVLQPK----GRHGNKKQFEETFPEDYDY-------LERFFKKIGFEEVFDGGSLK--------
94985070|Deino|Deinococcus_geothermalis_DSM_11300                       -----------------GDAAQWLPAQPADLWAWFGRE------------------ERAVPTPQHSVLAGAKALLGPVGA-------------------------------------------------------------------DPVKGVWRDLGRFWARFRKGHYTERRPAYS--------------------------------------------------------------------------------------------------------------------------------------------PMSGGAWRDHRTLQAGLRRDEPA----------------RLAKPFLG--------------------------------------LPIVYQKFPKT-----DAFAGTIEG-----------------------------------------------------------------------------------------------------------------------------------------------------------------AQEGKKRMASPVILKPCAFR-DGVRGLVLVLNAPPP-------------------------------------------------------------------------------------------------------------------------------------------------RQVKVS------GQPHPLEIPPHDPVLAALG-------VRGPLAAVRAAAKVDGYSEEVSL-----
297623890|Deino|Truepera_radiovictrix_DSM_17093                         -----------------ADQAEWLASDPEQLSEWFAGQREER------------VN--------HSVLLGARVFLSRPKE-------------------------------------------------------------------IAMEEVWRDLGRFWARFRKGHFTEKRPSYS--------------------------------------------------------------------------------------------------------------------------------------------PMSGGAWEDHSTLKRVRRGETIR-----------------LAKPYLG--------------------------------------LPIVYQAFPNA-------FAGTLEA-----------------------------------------------------------------------------------------------------------------------------------------------------------------ITSHGTRMASPVILKPCAFQ-DGVRGLVLVMSAPIP-------------------------------------------------------------------------------------------------------------------------------------------------ERISVK------GQEHTLEVPQNDPVLRTLQ-------ARTPLEAVGIAAKKSGYSLEVTL-----
15612890|Bacil|Bacillus_halodurans_C-125                                -----------------SFSPPKDTQTPEALKQWFADRVKKYKIKVDSTS----RKEWPTLQQIFIKSSNSKLL--------------------------------------------------------------------------SPLQAWQFVVFHYSQFRGLSNGKR---------------------------------------------------------------------------------------------------------------------------------------------------GRSHWPEPDSIRHMTRMAEEDHKTSVTIEKEDANIAFP--RAQFG--------------------------------------LPVIFQFHSKD---RQDPFPTILKP-------------------------------------------------------------------------------------------------------------------------------------------------------------------RGKDRLASRLIIKAVGVSERSAFPIVVTLNQPEIEEVELSLMK------------------------------------------------------------------------------------------------------------------------------EVKTEEQKEVKEQLDKYK----GKLKRDVVYPKNLNYQKYP-------MKESTSAVEAFIKKGGSIWERALPEKP-
159897106|Chlor|Herpetosiphon_aurantiacus_ATCC_23779                    -----------------DKANHRFAFANKAELQQHIRAIIGN------------RSYWPNGVPHLAPTMQLRLIKPKPNQ-------------------------------------------------------------------TA-LNIWADLLRCYKEFRQQRNDGNQPNRP----------------------------------------------------------------------------------------------------------------------------------------------GRSRWPEPDALRRLTRQRSRL-----HEQPLSTIDAFP--RGEFG--------------------------------------LPIIFHFKDSD-----DPGDSELRLQAN-----------------------------------------------------------------------------------------------------------------------------------------------------------HEFSQQKGDRFASPMLLKPVAST-GQLFGLIAVFEGSTL----------------------------------------------------------------------------------------------------------------------------------------------DGRQAI---------IKNRRITAAAVIIDVSESQ-------ARTIVDKQRRPMLTNPSIITSFLETIEE
147678261|Clost|Pelotomaculum_thermopropionicum_SI                      -----------------SVDGKPITQPGAAQIEAEIRQALEKHVM---------SGMWPDGVPHLSLEPQMKI---TGRH-------------------------------------------------------------------AEPKAAWDYLIRHLRNFRQSRSGGSPRQS-----------------------------------------------------------------------------------------------------------------------------------------------GRSRWPEPDEIRRLTGCQCSR-----HAVPLSNIGKFP--RAAFG--------------------------------------LPVVFHFKDRD---AGDPCDTKLTC-----------------------------------------------------------------------------------------------------------------------------------------------------------------GEQDCDRLASPLILRPLACR-DGAVGLAMVLEGTGV-------------------------------------------------------------------------------------------------------------------------------------------GMVPGGLVLE--------KEEGSEESWPVEAMIDVNE-------AQNIPPLNGERDVLQAFLKRI-------
46255188|Deino|Thermus_thermophilus_HB27                                -------------------LPQGAGVPGEEEIREKLRQYSQ-------------KAGWPEGVPHLTPKSFVRVVPLS----------------------------------------------------------------------------WKELAERYQAFRQARPGGDPRSP-----------------------------------------------------------------------------------------------------------------------------------------------GRSYWPEPDGVRRLTGRHAPH------HLPRHPVHKFP--RAHFG--------------------------------------LPIIFHFKDRG-----DPPDTTLRL-------------------------------------------------------------------------------------------------------------------------------------------------------------------KEADRRASPLLFRPLGEG--QKPCVVAVLEGARF----------------------------------------------------------------------------------------------------------------------------------------------PGEKLV---------LEGKDGRTWDVDPWLTPEE-------AQKIPVLGGEADPVLAFVKSL-------
116753962|Metha|Methanosaeta_thermophila_PT                             -------------ELNVDGKTKFKCPNSKDQLKEEIRKFIKC------------LNLYDTLPEYTAFSPKTEIYLFKNMN-------------------------------------------------------------------TDPLGLLDGVGNAMIEYRLGTRGKSSGKRI---------------------------------------------------------------------------------------------------------------------------------------QSRFKADTELAKKGFKADTALAKKGFKADTALAKKIALGEQVNGHPRRLFFG--------------------------------------LPHNYHFKDLE-------KNLEIRG-------------------------------------------------------------------------------------------------------------------------------------------------------------------TNHNRRASPLLIHVQMVG--TQYTAVATLMPAMF--------------------------------------------------------------------------------------------------------------------------------------------LPSD-EQILIRAT----EEKKKDGGWRMSVDSSSFPESRVNLDTEEAEELMVIRDFLNSSFKRVYPNEHER
258516135|Clost|Desulfotomaculum_acetoxidans_DSM_771                    -------------SLELGKEEVWSAPLNTTGLRDRIEIFLNE------------LGDLSEDLPEYTAFSRRSRVIVLPSD-------------------------------------------------------------------RDETDLFDKIGRELISYRSYGIGRDGIHML--------------------------------------------------------------------------------------------------------------------------------------------PWNVPAEQIFSEDHDLVYDFYRG----------KELVKHP-CRSVFG--------------------------------------LPHNYRVSGCN-----------VSV-----------------------------------------------------------------------------------------------------------------------------------------------------------------NAEKQERRASPLFIHLHLVG--GKFAAVISVLPAVY--------------------------------------------------------------------------------------------------------------------------------------------LPEG-EKIKISL-----KQKLQKIPVKVDYSVLYNF-------LERFPDRLEVRLG---------------
225158929|Verru|Opitutaceae_bacterium_TAV2                              ---------------QLSGAETWAAPRNTAAFTHALNLLFPRQTS---------RNTSTPLWTAFAAGNSQVLLLQDESK-------------------------------------------------------------------YAPLETLSEIGRDLVFFRSWGHEGKVLRE---------------------------------------------------------------------------------------------------------------------------------------------PREGNFKHDHDLMKQFPNQRRTH-----------------PQRVAFG--------------------------------------LPQNYGKRDSD----------SVKP-----------------------------------------------------------------------------------------------------------------------------------------------------------------AEHDFDRRASALFFHIHQAGPDDAPLGVLTFLPSLF--------------------------------------------------------------------------------------------------------------------------------------------LPPNHDKISVGGMNVPLGNNGGVAFWKPVTDF-----------LTRLQNGSGKVKFTNPQLWQHS------
220934960|Gamma|Thioalkalivibrio_sp-_HL-EbGR7                           --------------DLQGDHEGRQTPADRNTYFDTLRSLLNG------------SQAYPGIPP-YSAFSTQTRIDVSDTD-------------------------------------------------------------------SSATALLSRAGEEMQLFRSFGRKNKVNGK---------------------------------------------------------------------------------------------------------------------------------------------KAEQNFRDDHDLIFRAINREEKS-------------NQLP-RRTVFG--------------------------------------LPHNYFFSSIK-------KKMDIAP-----------------------------------------------------------------------------------------------------------------------------------------------------------------SDAGRTRRASPLLVHIQALP-NGQCLLVQTMMIARF--------------------------------------------------------------------------------------------------------------------------------------------LPKG-------------SKINRGKFPVPAPDPDWQV-------LHAYMDRFSMSEPLFP------------
18977502|Therm|Pyrococcus_furiosus_DSM_3638                             ----------RASSEVLEDLGLTTEFNSIDEFKDSLKRVLDVTGEILGVK----NSETNKSLPSYATLKFSDVEVFGPGK-----------------------------------------------------------------------NTWEVLAQFNNSYKEYLRRRIKKYQ---------------------------------------------------------------------------------------------------------------------------------------------------------------------------------------RIIFG--------------------------------------LP-RFKLRGVR----------------------------------------------------------------------------------------------------------------------------------------------------------------------------------KDLRRASPLWFGVVEIG-GKPYGRIIKFFQSTF--------------------------------------------------------------------------------------------------------------------------------------------HPE--------------VRSKHIVDWNVLSNFDWF--------ISSRLPVTKVWGGWSG------------
33359471|Therm|Pyrococcus_furiosus_DSM_3638                             ----------------------------------MLREMLL--------------------------------------------------------------------------------------------------------------------------------------------------------------------------------------------------------------------------------------------------------------------------------------------------------------------------------------------------------------------------------------------------------------------------------------------------------------------------------------------------------------------------------------------------------------------------------------------------------------------------------------------------------------------------------------------------------------------------------------------------------------------------------------------------------------------------
11499452|Archa|Archaeoglobus_fulgidus_DSM_4304                          --------------SLKSDVQLIDLPKNKNQLGQMVNDLTVEIAKILKKT----FLCDHENKNCTSYSSFWCFYLFLWGE---------------------------------------------------------------------------KAELEEVYYRSNNLENERLTLL----------------------------------------------------------------------------------------------------------------------------------------------DLFEKEFKNKNNHLSNYGYRD--------------------FVFG--------------------------------------LP--RGTKK--------------------------------------------------------------------------------------------------------------------------------------------------------------------------------------DRRASPIKVGITELS--EKYHVRVSVFKTKI-------------------------------------------------------------------------------------------------------------------------------------------------------------FKPGMNVKWDNIF---------------VFLENIGAERIYPER-----------
150021532|Therm|Thermosipho_melanesiensis_BI429                         ------------------GEKKYELEELLKILDNINKEIFKRRGFEFEPT----KFDNKNVSDYPVLMDGYYEFFTKELKTKSLEKV------------------------------------------------------------------FEILFHNSRDRNRKGIYLKTKYD---------------------------------------------------------------------------------------------------------------------------------------------LRMEGNDSFKKAINALNLNKRTT--------------NIIFYQSILG--------------------------------------LPINYYIRGKG------QFKLESKG--------------------------------------------------------------------------------------------------------------------------------------------------------------------KENRKASPLFISIHRDK-NNDYFVNFLIMKSKL--------------------------------------------------------------------------------------------------------------------------------------------TSDLEPKLVFGAR----NKIRNKIEIKGSHEYGKL--------IRNLRDNLEKV-----------------
Jnet 220934960                                                          ----------------------------HHHHHHHHHHHH-------------------------------EEEEE------------------------------------------------------------------------HHHHHHHHHHHHHHHHHHH---------------------------------------------------------------------------------------------------------------------------------------------------------------HHHHHHHHH---------------------------------------------------------------------EEEEE---------------EEE-----------------------------------------------------------------------------------------------------------------------------------------------------------------E----------EEEEEEE------EEEEEEEE------------------------------------------------------------------------------------------------------------------------------------------------------------------EEE-------------HH-------HHHHHHH---------------------


////////////////////////////////////////////////////////////////////////////////////////////////////////////////////////////////////////////////////////////////////////////////////////////////////////////////////////////////////////////////////////////////////////////////////////////////////////////////////////////////////////////////////////////////////////////////////////////////////////////////////////////////////////////////////////////////////////////////////////////////////////////////////////////////////////////////////////////////////////////////////////////////////////////////////////////////////////////////////////////////////////////////////////////////////////////////////////////////////////////////////////////////////////////////////////////////////////////////////////////////////////////////////////////////////////////////////////////////////////////////////////////////////////////////////////////////////////////////////////////////////////////////////////////////////////////////////////////////////////////////////////////////
Cas5 group

RAMPs map                                                                 RRM E1                                                                                                                                                        RRM H1                                                                                                              RRM E2 (tentative)                                                                                                                                                                                                        RRM E3 (tentative)                                                                                                                                                                                                                                                   RRM H2         G-rich loop   RRM E4                      beta strands of C-terminal RRM domain (or C-terminal extension probably representing deteriorated RRM domain)


Csc1
282898539|Nosto|Cylindrospermopsis_raciborskii_CS-505           ------------MEVYRYFLQFEDYVFYATTE------------------------------------------------------------------------------------------------------------------------------RGKVFETGWFIHNYSISYA------------------------------------------------------------------------------------LNLARS-----------HYREE---GQKPSY-----KRDLTPINEA-------------GIYLTPAQV------------------LDNTRYCINQFNTMDETFTLT-RGKSLGYPAWGF-----------------------------------------------------------VKMFR-----------------------------------------------------PISQKTVISKPNQFLANAFGYLICQDSLI-----------------------------------------------------------------------------------------------------------------------------------------------------------------------------------------------------------------------------------TSMERLSNVYDAEVSILPIQ--YLRLGKFMAKVKMTL-KKATSVNL--VNNSKTVSGMLNWSDLVT--KPQLFDLIASAL-PTRLLENGKYLVST--RLLEVKFADD--EVIY------------LPSDMNYLAAL---------------
88603120|Metha|Methanospirillum_hungatei_JF-1                   --------NQSSVRAFEGVLEMMSELFFASLE------------------------------------------------------------------------------------------------------------------------------PGNNYTTRPLILNTALYYA------------------------------------------------------------------------------------LGYCSG--RYVNVPVKKGSA-----KQNPTY-----VEDTASFYS--------------KLYVSPAKP------------------VKSIRFASEITNARSDEYIQ--YNTYEKQ----------------------------------------------------------------MNSPT----------------------------------------------------GKYGVRKQILPGGKFVFFVLSFDGNE-----------------------------------------------------------------------------------------------------------------------------------------------------------------------------------------------------------------------------------------------------PDLPV---YIRLGKKRSKASVTW-SECPVTR---KKGSFILNHPVLVDDLT---QIPSRDISFKRMQPFDVIERGSFEG----EYIQIQRGGK--EKKEDVV---------FPASIRFLQRIRS-------------
76802273|Halob|Natronomonas_pharaonis_DSM_2160                  ------------MEVLEATLTTHGKVGFASRE------------------------------------------------------------------------------------------------------------------------------VGRMADTDPYILNTALHYA------------------------------------------------------------------------------------LGLAGG-----------NYVDV---THQPTY-----IEDTADIVD--------------EVYVTPATP-----------VAVESE-SIRTEYLTTNRNARADTYATPNYPAEDDPTGKA------------------------------------------------------------SQNLP-----------------------------------------------------TFERERALAPGNHFRFYVFPYGRTAKSAK-------------------------------------------------------------------------------------------------------------------------------------------------------------------------------------------------------------------------------------------------ETLPS---YIRLGKKRGKGRVRY-RIVEAER---KSGTFSLGHPLSIYDHD---AQPLGGVVMRQMQPTPLWFEGKFEA----DHYAIESPTESADRVY------------YPAGAKFLATKRGDV-----------
75910370|Nosto|Anabaena_variabilis_ATCC_29413                   -----------MVLIYRCQLQLHDSLYYATRE------------------------------------------------------------------------------------------------------------------------------IGRLYETEPIIHNYALCYA------------------------------------------------------------------------------------LGLIDSEIYSTTVAEEHSYRYF-CPEQVPKY-----EEHLTPLNQQ-------------GIYVTPALA-------------------ISHSAILNTWKYANNNY----HVEMEKT----------------------------------------------------------------QKNIP-----------------------------------------------------SFGRAKEIAPESEFEFFVISQKQ-------------------------------------------------------------------------------------------------------------------------------------------------------------------------------------------------------------------------------------------------------LKLPK---WIRLGKWMSKAEVTV-TELPKPKN--TEGVFTCTHPLNPLDVMF--TNQVISYDVVNMPPVSLIQNVQMRG----QHYYFDDVKN--LK--------------IPARMEYRFRG---------------
166365813|Chroo|Microcystis_aeruginosa_NIES-843                 -----------MVHIYSCQLELHDSLYYATRE------------------------------------------------------------------------------------------------------------------------------IGRLYESEPVIHNYALCYA------------------------------------------------------------------------------------LGLVNSD----------SYRYF-CSEQIPQY-----QEHLNPLNEE-------------KIYVTPARA-------------------IVHTAVLNTWKYANNNY----HVEMEKT----------------------------------------------------------------QKNIP-----------------------------------------------------SFGRAKEIAPESVFECFIISHHP-------------------------------------------------------------------------------------------------------------------------------------------------------------------------------------------------------------------------------------------------------LQLPK---WIRLGKWMSKAEVKL-TELSLSKQ--KEDLFIYPYPLNPLDVMF--THQVIGYDVINMPPVSLIRNVRMRG----EYYQISDRPD--LK--------------IPARLSYRFG----------------
38505681|Chroo|Synechocystis_sp-_PCC_6803                       -----------MTKIYRCKLTLHDNVFFASRE------------------------------------------------------------------------------------------------------------------------------MGILYETEKYFHNWALSYA----------------------------------------------------------------------------------FFKGTIIPH----------PYGLVGQNAQTPAYLDRDREQNLLHLNDS-------------GIYVFPAQP-------------------IHWSYQINTFKAAQSAY----YGRSVQFGGKGA-----------------------------------------------------------TKNYP----------------------------------------------------INYGRAKELAVGSEFLTYIVSQKE-------------------------------------------------------------------------------------------------------------------------------------------------------------------------------------------------------------------------------------------------------LDLPV---WIRLGKWSSKIRVEV-EAIAPDQIKTASGVYVCNHPLNPLDCPA--NQQILLYNRVVMPPSSLFSQSQLQG----DYWQI----D--RNTF------------LPQGFHYGATTAIAQDSPQLSLLDTN
218438689|Chroo|Cyanothece_sp-_PCC_7424                         ------------MKIYLCLLTLHDNVFFATRE------------------------------------------------------------------------------------------------------------------------------MGILFETEKYLHNWALSYA----------------------------------------------------------------------------------LFKGIVIPH----------PYRLQGDLAQKPDYLDESREQNLIHLNQA-------------KIYVFPAKP-------------------IIWSYQINTFKAAQVSY----YGKSEQFE---------------------------------------------------------------APNYP----------------------------------------------------KNYGRAKELAVGSQYHTYLIASDT-------------------------------------------------------------------------------------------------------------------------------------------------------------------------------------------------------------------------------------------------------VTIPQ---WIRLGKWSAKVHVQA-FLIPDTAIKSLSGDYICDHPLNPIDLSP--DTQLILYNRIVMPPVSLITQAQLQG----NYWQL-SGDD--WKALKSSIPHLPNQVNLPQGVMYGAKQLITA-----------
159898751|Chlor|Herpetosiphon_aurantiacus_ATCC_23779            -----------MAQIYRCRLVLLEPTFFSTRE------------------------------------------------------------------------------------------------------------------------------ISNLYQTEAFIGHIALAYA------------------------------------------------------------------------------------LGLAPS-----------RYAND---GKTIYY-----QQDLAALNQA-------------GVYLTPATI------------------TSQARFSLGQFNAQAESY----WFAMGNNAIITAPEGTWAERNGSSWYINDGVSTPKKVR---------------------------------VENRP-----------------------------------------------------QFGRIRALAIGTTAEFYAISQHE-------------------------------------------------------------------------------------------------------------------------------------------------------------------------------------------------------------------------------------------------------LSLPS---YLRLGKWMSKASLAS-QAVAISG---ESDGGVIPFLLAGADLSP--DCRLLAFDVLHVPPTPLIRHSHVQG----PCYQL----D--EKIL------------LPKDMAFNLEAFK-------------
298243099|Ktedo|Ktedonobacter_racemifer_DSM_44963               ------------MQIYRAILTLLENTYFASRE------------------------------------------------------------------------------------------------------------------------------VGTLYESEPLVGNYALTYG------------------------------------------------------------------------------------LGLCAA-----------PYDW----SGPPRY-----KQDLGPLNER-------------GLYVTPATF-----------------LPGKLRFAFSQFNAQSDSY----YFRFDQNAIATT----PNKRA----------------R---------------------------------AANFP-----------------------------------------------------QSGKIRMLGLESQAHFYLFSREGEM-----------------------------------------------------------------------------------------------------------------------------------------------------------------------------------------------------------------------------------------------------PLLPG---YIRLGKFNSKARVEW-ERLNLLSEQPREADEELRFFLNAVDLPASLAGKLRAFSIYNIYPAPLLSQCRLAG----PFWQATTAQG--ERVV------------LPAGMRYGVDAL--------------
17229055|Nosto|Nostoc_sp-_PCC_7120                              --------TILFQQAKLVELYCLEPVFFASRE------------------------------------------------------------------------------------------------------------------------------LSDTYYTEGVIGNYALTYA------------------------------------------------------------------------------------LGRVNS-----------PYRLQGQATGRPTY-----KEDLQPIAQ--------------DFYILPASP------------------VGRVTFRFERFNALSDAY----WYAMTNNRVATAREDLPLQRQGKK---------PSSFR---------------------------------PSNFP-----------------------------------------------------QTGRLRMIERRNKFQTLVFGNYQ---------------------------------------------------------------------------------------------------------------------------------------------------------------------------------------------------------------------------------------------------------LPN---YIRLGKFMSKVKVNVLNEFPVTLL--PEGEYQSQHYLNAADLPQ--QIEALAFDLISIPPAPIIKNLHFRG----AAWQV-------GEMI------------VPAGLHFCGRESNNE-----------
Jnet  218438689                                                 --------------EEEEEEEE--EEE----------------------------------------------------------------------------------------------------------------------------------------------HHHHHHHH---------------------------------------------------------------------------------------EE--------------EEEEE-----EEE--HHHHHH---------------------EEEE----------------------HHHHHHH--EE----------------------------------------------------------------------------------------------------------------------------------------------EEEEE----EEEEEEEE------------------------------------------------------------------------------------------------------------------------------------------------------------------------------------------------------------------------------------------------------------------EEEEE-----EEEEE-EEE----------EEEE---------------HHHE-EEEEE----EEEEEEE------EEEEE------------HHH------------HHHHHHHHH-------------


Csx10 (C-terminal domain; Note that the family has two G-rich loops; some Csx10 family proteins are fused to N-terminal Cas7 group, see alignment above; Several Csx10 family protein have an additional C-terminal alpha helical domain)
125975689|Clost|Clostridium_thermocellum_ATCC_27405             ----CIQFDIQALEPLKLGKFERDSNN---------------------------------------------------------------------------------------------------------------------------------EYSYSYIPGSVVKGAVAWGLVEEKGFVPK------------------------------------------------------------------------------------------------------EILNGS-SIFYNAYPL-------------LDGNPAIPMMQGYMGDKQ-----EIRSNKDNVRVVH-SFNRKIENSI----PLNNYEFVVKD--------AENEKLL------------------------------------------------LGYNPGKIENLH----------------------------------------INKKDALNDSSKLKMFRYEAIRKGEC---------------------------------------------------------------------------------------------------------------------------------------------------------------------------------------------------------------------------------FRAYI---RVPEEHYDDIVKILSKDY-------IYFGGSRGSGYGKCRVTGI-----------------KEVS-AVCLY---------ESDLDIKEDLYIYFLSDAILYYDGKV--------NTYIPENELKEMLGIEGKC-----EYVESYSGLGVAASYNTL-----YRTNTVCYTAVLKGSVIKYRVEGKIN---PDRIKKLASEG-------------VGLRREDGYGQIAVLGKIQDD----M---VVSRYRKNDIVEKSDIELTDEDKRVVNMILCNIFK-TRSKLQIEKMVIELLKDVNRPQ----ESLQSQIGKLLNIFQNGFYQTE-DDFRKYLNEYLEH-IRKKKGKAVWHK--------LYDFTVANTLDKFRSERLSIQKMLEDFVQNKFNSVFREIENIVNKGITLGIYK-----YPVESQKAQVLHNLKMDFFISFFEYCLRMKEKEVIS------
163847828|Chlor|Chloroflexus_aurantiacus_J-10-fl                ----IIPYRVTLLEPLLATRIAGDPNS---------------------------------------------------------------------------------------------------------------------------------GVSYPYVPGSLVRGAAVAMYARNKGIVAV---------------------------------------------------------------------------------------------DAREEEARRLFFDGR-TRYLNAYPA------------DASGRRTLPTPRSLFHVEG-----------EESPIYD--FALEVIDAV----NEETVQFVGAARDSQPFCRIDDSNI-------------------------------------------------FFISPKRRINVH--------------------------------------TQRDRVKGRATEVSGAVFQYDALEEGQT---------------------------------------------------------------------------------------------------------------------------------------------------------------------------------------------------------------------------------FAGWV---LVDKDDDVELLSSLLRHI-------YRLGGSSNSGYGRVTVAV------------------DAPQ-NIQVWREIPKQ---IVPIDAGETFVVTLLSDTLVRDPNTG-----QYTWDLRPALQQLLSVEIEHIHPIAGEEEQRSVWRLDEVGGFNRA-----WGLPLPQAQAIAGGSVFVFRARSPIP---AQTIAGAEWDG-------------IGERRAEGFGRLAFNWQTETE--------LIRVDP-------PVVSLIDQLVPNLDGPARNIAQQMAMRMLRRELDAKLRKAINDIRPKHLSISNTQLSRLRII------ARE-ALPNGDLARLQKY---LDENIKTRRS--------VRDQFDRTRLGSEERLSQWLEERLSQPETV-WD--KIGAQTLSKR---IGANV-----LVSTRDDTELAREYTIRLIDGVLARLAKE---RRREDGGRQ-
86605584|Chroo|Synechococcus_sp-_JA-3-3Ab                       ----AIELTLTAESPLAIGRQKPGGSI---------------------------------------------------------------------------------------------------------------------------------SEAQDFIPGSVIRGALADLLLRQSRHRPG---------------------------------------------------------------------------------------------EALTGDLAALFTEARAAVFTHAYPG--------------SGSRVLPATAFSSKNNP-----GFRSEAGKTGVFDTLLDRFCSQRLGIPFDPAEPDGSGGRVEPFGGFYSQEEGSR-----------------------------------------------YRRVAVSKRLL----------------------------------------TRVGINRRRATAADQILYSLEVINEGRA-----------------------------------------------------------------------------------------------------------------------------------------------------------------------------------------------------------------------GRDGSLQPSLFSGHI---YLQDRELAAALAGYLNTHARR----LSLGGGVSRGLGRVSLAARHLRAPKPSLAERVAAFNQKLRQRWQQWQVFGNPW--QPLPPERQYFSIGLQSGAILKERWQR------------TTVLTPPMLQEEANCEDGSLVLELACSSYAYVSGWNAA-----WGLFKDVELVTTQGSVFLLSTTQ--MERWIPILAEMEYWG-------------IGERTAEGFGQIEVCSLFHHH------------------------------------------------------------------------------------------------------------------------------------------------------------------------------------------------------FWENPL-----------------------
86608084|Chroo|Synechococcus_sp-_JA-2-3B-a-2-13-                ----AIQLTLTAQSPLAIGRQKPGGSI---------------------------------------------------------------------------------------------------------------------------------SEAQDYIPGSVIRGALADLMLSQTQHRPA---------------------------------------------------------------------------------------------EALEGDLAALFTAARPAVFTHAYPG--------------SGSKVLPATAFSSKNNP-----GFRSEAGKTGVFDTLLDRFCSQRLGIPFDPTEPDGSGGRVEPFGGFYSQQESDL-----------------------------------------------GPRYERAAVSKRLL-------------------------------------TRVGINRRRATAADQILYSLEVMNEGKA-----------------------------------------------------------------------------------------------------------------------------------------------------------------------------------------------------------------------RPNGHLERSLFSGYI---YLRDPKLAETLTRYLNAHAHL----LRLGGGVSRGLGRVNVTARCLAAPRPSLAQRVEAFNQKLRQRWQQWQVFGDPW--QPLPPERQYFSIGLQSGAILKERWQR------------TTVLTPPMLQEEANCEDGSLVLELACSSYAYVSGWNAA-----WGLFKDVELVTTQGSVFLLSTTQ--LERWIPILAEMEYWG-------------IGERTAEGFGQIEVCSPFHHH------------------------------------------------------------------------------------------------------------------------------------------------------------------------------------------------------FWENPL-----------------------
269798870|Negat|Veillonella_parvula_DSM_2008                    ----QVNITITVKSPTLIANSSTAGVL---------------------------------------------------------------------------------------------------------------------------------TSTRGSIDGRVLRGLFASQFIFSHKLGRE---------------------------------------------------------------------------------------------AHKNQDFMKLFYGD--LRFVAAYKH-------------TPKGTSFPAPLSLQKNKN----AEGYASDDAVDFYT---------------GKDLLGFKGVK----GFVIVDGKEC-------------------------------------------------SPVQIETAIKLHMSRS----------------------------------LEQERVQGRSNEGRN-IFNYEYIEPNQV---------------------------------------------------------------------------------------------------------------------------------------------------------------------------------------------------------------------------------FVGSV----VGPKAALEEFVRQFPKQLD-----CHIGRSRRTEYGHCLVEI------------------GDIT-VV------------PTPVNIGNSVYVRLHTPLVLGNESIS---------HVVAQAVQPIGSDIS---------VGTVFASYQEEQSFNSI-----WGVRSSAEASASAGSIVELVKESGWSQDDLDKLQNILYNG-------------MGTRLQEGYGQGRL-WTPGEF-----------KMVKLGKQEAPKLKSLHTPTQEIAKKVLEKQVIVNARLRAAHDVDTYIKRTMSRS----GIFKHFASVLLTELGTNHETGH-KQLQQFLKDKKAEGQKKNEPRVIEKN--------LREFHLEHAYTRSETKSVNLMEYIIDFDAPTLVVACLAKSGESGTYYEIPAELVNMVGLDKQKLSNVVAYEYWTYFF-RHIRKIK---------------
295696825|Bacil|Bacillus_tusciae_DSM_2912                       ----RLRMIAYLDEPLLIAQRAAAGNR---------------------------------------------------------------------------------------------------------------------------------YDTQTHISGNVILGALATLAARRNNMSDP----------------------------------------------------------------------------------------------ATYRDFVALFLRGK-MRCSMLYPAYYHN---------DYLYPTIPAPYGLLTCSV----VPFRGDDVGHGVFP--AWKQEKDRC----PVC-----GSRLEPVGQYVVYHQNV-------------------------------------------------GTLLPERFTEMH--------------------------------------IRIDPNSQRVAPGN--LYSYSVLGAGQY---------------------------------------------------------------------------------------------------------------------------------------------------------------------------------------------------------------------------------FLGEI---QLSGEKWWHRLQERTGIGETRAFT-LWLGKARQRGYGKVTGWL------------------ERIDSQPFLWVPWPLD---RRVKDPSQPLTLTFLTDAIVTHTWGQ----------QAAGISEEWLNRLL---GVEKVVLHEVYARTKVVDGFNAV-----LGLPRWRDMALAAGTTVVFQLPD-PPGDWAARLQRLEDGG-------------IGIRRHEGFGRVAFNHPLFEE---------------RLSAEGVIRLQKDMRLRKPSEPD------LFHRFWEERL------DKAFSP----DCFKGQEARLTGLARWLYANRN-ESPAALAARMNEI---GQPASSLVAL--------LGGVEECGERCQLNRFQAELREELEKIGR-------------------LLEFL-----QEKGEGHWRAGIESLAMRIASLVKDNTQGREEAK--------
219847988|Chlor|Chloroflexus_aggregans_DSM_9485                 ----RLRVLMRLDEPLLIARRVEAGNQ---------------------------------------------------------------------------------------------------------------------------------YETLDIIPGSVLRGALAWRAAKHLGKQLQ---------------------------------------------------------------------------------------------GSVYQDFVDLFYRDT-VRFSMLTPVEVFQK--------ANGYPTIIAPRDLLTCEL-HPGHADPSRDKGHGVWS-LFDPSAPEEC----PRCKRTGQLTSLE---GFISLVSGMP-----------------------------------------------RSKHKPSTMVEMH--------------------------------------IRIDPDSGRVRTGD--LYGYVALEPGQY---------------------------------------------------------------------------------------------------------------------------------------------------------------------------------------------------------------------------------FVGEV---TCTDQTVWDLLQSMANLQPNGAVNELHLGKATQRGYGKVSAVF------------------QKID-EPLFSLQSL-----TGRLTSTEHVTMLLLSDAIIVDPWGRFWRGFDTAW-LKRELQLPNGAAVSIDCNQNGEALAFSAVR--TVDSFNAT-----LGLPRARDIAIVAGSSVRLSFKGIPLDDLRQRLGEVEAQG-------------IGLRRNEGFGRVAFNHPVYRQ---------------LQGITSPMLDLTPLQMASAEQSPPFVAVLAFTREWEEKLE-----AEATSF----ACFND--GRFETIARLLHVSQH-TSVDAIKQDLQRS---GNAENLLGKS--------LSGRDKPNFFTADGKRGMDVIDKLLDALVDK-----------------LKSHK-----LDHNPLAWRIGLQIGLQMLAARIAAPARQKAEERR-------
156743233|Chlor|Roseiflexus_castenholzii_DSM_13941              ----RLRVLMRLDEPLLIARRVEAGNQ---------------------------------------------------------------------------------------------------------------------------------YETLDIIPGSVLRGALAWRAAKRLGQQLQ---------------------------------------------------------------------------------------------GSVYQDFVNLFWRDT-VRFSMLTPVEVSRQ--------ASGYPTIIAPRDLLTCEL-HPGFTKPSEDDGCGVWS-RFE-SVSETC----PVCVTDHGAAKLETLGGFISLVRNMP-----------------------------------------------RSRHKPSTMVEMH--------------------------------------IRIDPDSGRVRTGD--LYGYVALEPGQY---------------------------------------------------------------------------------------------------------------------------------------------------------------------------------------------------------------------------------FVGEV---TCTDANIWDALRTMANLQPNGAVNELHLGKATQRGYGKVSAVF------------------QKID-EPLFSLQSL-----TERLTSTEHVTMLLLSDAIIVDPWGRFWRGFDAAW-LKRELQLPNGAAVSIDCNQNGEALAFSAVR--TVDSFNAT-----LGLPRARDIAIVAGSSVRLSFKGIPLDDLRQRLGEVEAQG-------------IGLRRNEGFGCVAFNHPVYRQ---------------LQGITSPMLDLTPLQMASAEQSPPFVAVLAFTREWEEKLE-----AEATSF----ACFND--GRFETIARLLHVSQH-TSVDAIKQDLQRS---GNAENLLGKS--------LSGRDKPNFFTADGKRGMDVIDKLLDALVDE-----------------LKQHK-----LDHNPQAWRIG----LQMLAARIAAPARQKAEERR-------
170756509|Clost|Clostridium_botulinum_B1_str-_Okra              ----YLLYEIDLKQPIKIGDSQSQYDY---------------------------------------------------------------------------------------------------------------------------------EQTKSYVSGSIVRGAVIGKYLKSKNINSD--------------------------------------------------------------------------------------------KIEKDVNFNNLL--KR-VRFYDAYPT-------------CDGHYSFPTPNVFRTTKD-IDKEEKKKSYKRNIDFSIVFDNEKIKEH----EEE--QPTVIKLKKGEFSYYENNIL-------------------------------------------------YQFNVKKDYRFH--------------------------------------HSQELE-----GEN--IFRYESISKGQK---------------------------------------------------------------------------------------------------------------------------------------------------------------------------------------------------------------------------------FYGIVDVSNIENEDLKKDIYNMLKEKET-----LYLGGSRTSGYGETKV--------------------SKIE-RIKDFKKLKEKLPYFQQDTDKNKLNIYFLSDSILRNEYHQ----------ITPCFSEEYLNKNL-EINISKKNINSEIYPV-ILTGYNST-----WKSYLPHVYGIEKGSVIRVDLNNSKNQINKNSIDEFIKNQ-------------KGDRKQDGLGRLIINPKFLNVDIIKY---EGTNKSCEYEHENSFLSLDKELIYYIKESRNKAIVDKCIKNNTVKNL-----KNKKDK----NISNSQINNIIGIIDDSLLSKE-KPMDEFIYRIERLKEITQNGERNERNQSILDYSILSDKKLKDLLKLSREKKKKIVEFIISNGLEPSN---------------LKDRF-----IKEIQEDEFKNDEIILKAIRDILYYSLKSKGGENIE------
114568032|Clost|Syntrophomonas_wolfei                           ----KLEYTITNTTALLFTSLDGDENM---------------------------------------------------------------------------------------------------------------------------------VTTLDYIPGTALHGYYANQLIKNRKIKSA--------------------------------------------------------------------------------------------QAQDDDVFRQWFLEGN-LGFSNAYLVYNGTQ--------SKKHLLYPTPLFIHSNKQ------------KDRLFS------LIEYS----AED------SRQVVRGYACIEDGEL-------------------------------------------------IKKEPEKTINFHLVRNANST------------------------------TARDRIDGHVKDEG--IFHYQTLEVGQE---------------------------------------------------------------------------------------------------------------------------------------------------------------------------------------------------------------------------------FHGYL----LGSKDNLEAFQSYFRDKPE-----IRLGRSINTQYGSCRITF------------------SEIK-ENAISLDDSLLGEDENSGLKDNQLLLYFVSPVVLYNDYGY--------TSVSTENLARILEQRL-GLDKGAIELSKSFAREMESNSFIAH-----WKMPEPTIRGWAPGSSFLLQFKVDIDKSLKERINALMQEG-------------LGEKRHLGFGQLRFVSSLPEV--KHY---YASDIKDEFAKPNNISPLAERIIRQIYADYWDRIV-LTTATWRANEFYK---KNNEKV----RLSSSLLGRLERI-----VQDA-QKPEDLAGKIKEL------RDKAAKP--------LHDMKLNHSSLFKELTNMKLEDWYWGAVENEWK--------LANK----LREE-----FDIKQDATDLYRNYWQAFL-RTLRQLYKAENINIRGRGKNAE
146295543|Clost|Caldicellulosiruptor_saccharolyticus_DSM_8903   ----RIKFTVKTLSPVVIAQPRGEQNT---------------------------------------------------------------------------------------------------------------------------------VYTKKYIPASVIRGLLAKRLVEILKLGRD---------------------------------------------------------------------------------------------AQRNEHFYTLFLSDK-TKIGNAYPK-------------KEGYVFYQTPLFIQEEKG----------SNSATLYN-VFDKYEETEM----PNN--TKPLNK-----FCYIDDENV-------------------------------------------------YIYEPETTFYFH--------------------------------------NNRDREKGHSIGEG--IFYYEAINSGEE---------------------------------------------------------------------------------------------------------------------------------------------------------------------------------------------------------------------------------FEGEI----VGDRGYLEELKQKFDDFT------AFIGRSKTAQYGLVKFCF------------------GDIE-GL------------NSNEINDTEFIMYAISPIILYNEYGF--------TQPSENILIDYLANLL-ECEKEEIEIVDSAARIEKIENFITI-----WKLKTPSLFAYSAGSSFKVKLKT-IDDRIIRNLGKIEAEG-------------IGEEKSLGFGKVKILHDIQEV----M---VRKKVPEKEDRNSTDIKQSRDILLEIIIRDLLTVV-NYLGYRKAEDFKG---TLKNWK----LISNHLINRLYNM-----LTES-NNFSEWKIKIENL-----DGKKAGEL--------LKKLGLIEELTNKEM----IKEMLSKQDVNKFG-------RILSK---LGVNI-----MKDSSLKWDIFKNYWLNFL-RYLRLFKKQEEYKDEQNC----
167040467|Clost|Thermoanaerobacter_sp-_X514                     ----KLFYKITALSPIVLAKEIGEQNT---------------------------------------------------------------------------------------------------------------------------------INTEKYISSTTVRGLFANKFIKKFNLGNA---------------------------------------------------------------------------------------------AHENDNFYNLFLKNE-ILFTSAYPF-------------KNGKIYYPA-LYLHKEKG----------DDNKYVYN------VLEEV----PDNKKTKSLEKM----VYNTNDEKI-------------------------------------------------YTYGVSTTFYFH--------------------------------------NARDREKGHSTGEE--IFYYEAINEGEE---------------------------------------------------------------------------------------------------------------------------------------------------------------------------------------------------------------------------------FKGFI----IGDEGYLEEIKRIYGETFT-----SFIGRSKSAQYGLVNIEF------------------GDLE-NT------------DDLEDVDDEFIIVATSPIILYNEWGF--------SEVSEKTLKNYLQKHFDDCD---INVEKIISRIEYVENFVGI-----WGMKNTRELAYSPGSAFKIIIKG--CDNLEEKLNNILIYG-------------FGEKTDLGFGRVKVYSFLNEG--------YKIEYYNSDEYEEITPQFSKVILEDIVKKKANEIL-KSKAFEKANDLYKKIKKFNDKK----AISNNLIGRLEGM-----LSAT-DEFDEWERKLDGL-----NNKPAAET--------LKDLNLWDDLYKLDI-SDEYKNMFYDNLL-------------------KSINK-----LNVELDNFELSKRYWIYFF-KYLRLFNKQGGEKDE-------
167037333|Clost|Thermoanaerobacter_pseudethanolicus_ATCC_33223  ----ILPYKITALSPILIAKEIGEQNT---------------------------------------------------------------------------------------------------------------------------------IYTEKYIPSTTIRGLFANKFINELGLGKI---------------------------------------------------------------------------------------------AHKNNDFYNMFLRGD-IIVTPAYPL-------------KNHRIYYPA-LYLHKEKG----------KDSNPVYN------ILEEV----PNDIKTKPLNRM----IYYIDDKI--------------------------------------------------YTYDISTTFYFH--------------------------------------NTRDRVKGHSTGED--IFYYEAINEGEE---------------------------------------------------------------------------------------------------------------------------------------------------------------------------------------------------------------------------------FKGFI----IGDEGYLEGIKNLFKEKFN-----SFIGRSKSAQYGLVKIEF------------------GDLK-DT------------DMLEIEDKEFIIVAISPIILHNDWGF--------SEVSEKTLKNYLKKHFNDCD---IIVEKIIARTEYVENFVGI-----WGMKNTRELAYSPGSAFKIIVKG--CDNLEEKLNNLLIYG-------------FGEKTDLGFGRVKIYWDLNEE-------------YDMDGEKEKFRHIYPQKSYLIISDIVNREIKEFIKYKGFERAG----KFKDQK----KISNNLIGRIEGI-----LSET-SNFDDWRRKLSKL-----DKKPAGET--------LKDTNLWDDLYELDVFNNKSNKIIFDNRLS------------------EVIKD-----LSLDLDHFELSKTYWVSFL-RYLRLFKKTGGEEK--------
159898441|Chlor|Herpetosiphon_aurantiacus_ATCC_23779            ----SLKYTITTEQPLLITSLQGDPNS---------------------------------------------------------------------------------------------------------------------------------SVSFDYIPGSAIRGALIGLYQQKKQSTAD---------------------------------------------------------------------------------------------LLDDPTAKRLFFSPQ-TRFLNGYCA-------------IDEARCLPLPKSLRSKKR---------AELSQGLWD----SSTKQYL----DSDLHDKSEHRSFKWRFGCLDSAQAL-----------------------------------------------HLADSVKTVLNIH--------------------------------------TARDRQKGRATSGSGAVFRYEAIAPGQG---------------------------------------------------------------------------------------------------------------------------------------------------------------------------------------------------------------------------------FIGYI---LCELDTDAAEIQSLLKQSQSF----LWLGGSRSAGYGKVRIEF------------------EAVS-DWAEY---------TPTKIDSSLNTITLLSDMLIRDQQGQ------------------YTTDLAGKLGLKPVPEYSNIAST-IIGGFNRK-----WGLPLPQVPAIAMGSVFVVK------GDLSQHYQTWLEQG-------------IGERRNEGFGRIAINWRPQTDNQGKFTPLVIKSKPKSADSAQPTTQPASIPSEPIDNPQLNLIKERIIRQRLDQRLVTLAQTYSIDAG---TITSTQLARLWLTARNNIGKRGLTGLNDLVGSLPTN---------------------AQNQFERARINQQSLL-DWLKDLANKTKPIDWD---------------EHLNL-----PKPLEIPSELRDEYTLRLVMSVAKQARKQLNANKPADGAPQQ
Jnet                                                            ----EEEEEEEE---EEE--------E---------------------------------------------------------------------------------------------------------------------------------EE------HHHHHHHHHHHHHHH----------------------------------------------------------------------------------------------------------H--------EEE---EEE-----------------------------------------------------------------------------E-----------E-----------------------------------------------E-------EEEEE--------------------------------------EEE-------E-----EEEEEEE----E---------------------------------------------------------------------------------------------------------------------------------------------------------------------------------------------------------------------------------EEEEE---EE----HHHHHHHHH-----E----EEEE-------EEEEEEE---------------------------------------------EEEEEE---EEEE--------------------------HHHHH------EEEEEEEEE-EE------------------EEEE----EEEEE---------HHHHHHHHHHH-----------------H-----EEEE----------------EE----------------------HHHHHHHHHHHHHHHHHHHHHHHHHHHHH-----------HHHHHHHHHHHHH------HHHHHHHHHHHHHH---------------------H-----HHHHHHHHHH-HHHHHHHH---------------------------------------HHHHHHHHHHHHHHHHHHHHHHHH------------


Cmr3 (COG1769)
15644537|Therm|Thermotoga_maritima_MSB8                         --MKLWAIYFEPEDWVGFRETRRFSFSDRV--------------------------------------------------------------------------------------------------------------------------------ESVFPSSFPFYGAVRTALLM--------------------------------------------------------------------------------------------------KNQKFDPGDVERAG---DVRMFGPFVFENTPEGRK---------HYFPLPRNIYK-------------------------TDSGYRVTP------------IVEIDGVYLPWKPEYKMDSKESTSGGLIELSDLELLRSNTQ--------------GVCKFDLVSAEKIFKKETHIGVAFE----------------------------------------ENRKKVKERMIYSISYYRFY------------------------------------------------------------------------------------------------------------------------------------------------------------------------------------------------------------------------------DGGFFMFTDDE--RTVELVSKLD--------------GVFLGMKSKWSAVE-VEELNTTAFDPPDYK----------------------------------NVAVALITPAVFDGGGMP-----------------------KDKTILGKRVLTTAGIRKQVVSGWDL-----RENKPKKIYHAVSPGAVYYLEGKV---------------NGHVLN---------ESKFTDFGFGRCIFMKYEKL-------
150021534|Therm|Thermosipho_melanesiensis_BI429                 --MKIKVLYIKPIDVIGFRKSKTFSTTEAS----------------------------------------------------------------------------------------------------------------------------------IFPNPKTFYGAIFAAYL---------------------------------------------------------------------------------------------------RKNKLSVDDIEKIIENKKLSIIGPFLSNAYGE------------IFFKIPTIVKQ-------------------------NEKTGKFLKAFVDWN-----FSFYVNNKKLQGIRYENMRDLKEPKRRYISLKELEKLKIGRL--------------DLDN----EICEIYKHESKIGVALK------------------------------------------NRKSIDGMLYSLTYYRFE------------------------------------------------------------------------------------------------------------------------------------------------------------------------------------------------------------------------------ENAGFAFFVEN--DELNILNELD--------------LIKIGLKGKLARLE-IGEVETSVFDKINDN----------------------------------KKGILLLTPSYFENGLLP---------------------------KQDGNIIAIANYKPESIGFWDL-----KNNRPGEMFKVVPAGSVYFIDGDL-----------------PNSYKENF-----TDKFQEFNFGRYIEIKL----------
229500593|Bacil|Geobacillus_sp-_Y412MC52                        ----MTKLVLTPADTFFFKNHHATQAGETT-----------------------------------------------------------------------------------------------------------------------------VMESMFPPRPNTIYGALRAAYI-------------------------------------------------------------------------------------YAYSSFDEFARGADERVKLWMGTPDERG---AFRLHYCALADGDSL-------------FLPLPLDYQV-------------------------VEEGDSLKA----YPLQLAKDRKPSSASTMWRLASSRREKTKSSQHRYVSLSEWKKALLLNQ----------------PIASLRTLSSFIVQEEKVGIQLD----------------------------------------VSRRTAQEGFLYRVGKHRFL------------------------------------------------------------------------------------------------------------------------------------------------------------------------------------------------------------------------------GDSSLVAYIDD---GPDFSNVK---------------WARIGGENRPWFIR-QHPEEFRLWNDDEKR------------------------RIEQDIQRTKMAKIIFLSPAIFANGSRPAAM---------------EGDRWTWPNGAVVTWLAAAIGRPELYGGWDI-----VRHRPKPRKWMIPAGSVIYVKIER---------DDDLRLVFSALDGIHL-----TDEGAEEGFGFAVLASVHESEEEL---
193214659|Chlor|Chloroherpeton_thalassium_ATCC_35110            ---MTKTLKLTALDTLFFRDGRPFSMGDES-----------------------------------------------------------------------------------------------------------------------------WANGIFPPPPTVIYGALRTAYF----------------------------------------------------------------------------------------SNHIDRFSKLKSQQELNKSKYDETL---KLNINQIYFHYNGGN-------------LFPIPFDILENKD----------------------NNEITVLKP-----EKEFGFSNSETEEILITPQNGQF----ENIENGFLEASELEAYLTGEI---------------PTS----YWKTVISSEPKVGVGQN----------------------------------------NQTHASDDGMLYRVGLSRLADY----------------------------------------------------------------------------------------------------------------------------------------------------------------------------------------------------------------------------DNNRLEIIVEF--SDLEIPSA----------------LMRFGGEGK--TVE-LSEHEIPFIKPDPQE--------------------------IFQGYNSKRFKLYLLTPSYFTEGWKP-------------------------TLPEGLKLVAAAIGKPLHIGGFDI-----QKDHPKPLRRFVPAGSIFIIEITN---QKNLLDFVPNFHGVSISE---------TEETKRQGFGITFMGRV----------
18977500|Therm|Pyrococcus_furiosus_DSM_3638                     ----MIEVTFTPYDVLLFRESRPFDAGSES------------------------------------------------------------------------------------------------------------------------------VARSIIPLPQTVAGAIRTLLFY--------------------------------------------------------------------------------------------------KGLKNCVGVGEEEP---EFTLVGIAIGTEKGR-------------IYPLPFNIIK-------------------------SEKFYKVV----NPGRFLGKLILPPKGKYK---------------SGYVTESILEKYLKGEL---------------KEVEE--NKVIRIEKEKRIGIKLS----------------------------------------REKKVVEEGMLYTVEFLRIE------------------------------------------------------------------------------------------------------------------------------------------------------------------------------------------------------------------------------K---IYAWIED--PGCGIKDILSSYE-----------FLTLGGESRVAFVE-VDDKTPDIFNRELGS--------------------------------TKKALFYFSTPTIGKVGEIVQEL--------------------EKRLNAKIDDYLLVSSRPTAISGWDM-----HEKKPKGTKFAIPPGSVLFVEFKE------------EVEVPPYIK---------LGKLKKLGYGLALGGIWE---------
116753960|Metha|Methanosaeta_thermophila_PT                     ----MIYLRITPVDSWFFRDGRPFHLGEATS----------------------------------------------------------------------------------------------------------------------------DVGGLFPPSAFTVVGAIRAHLA----------------------------------------------------------------------------------------RSMGWREGKWSEEICRVLGDGYDLA---GLRFRGPLLCREGDRGPEM---------LYPAPLNLLGKRNDS--------------------GYEMRLLRP-GEEVECDLGRVRLPT---------AEKIDGMKQL-SGYVNGDQLKQVLRGEV---------------PEGRVI-PREELWGTEYAVGLERE----------------------------------------RDTRTAKEAHLYSINRIRLV------------------------------------------------------------------------------------------------------------------------------------------------------------------------------------------------------------------------------RGVHLIMGVEG--IDEGLLEKLDGA------------VMPIGGEGRMGCVE-MLSPGKGVSEIRQEI---------------------------GPIDGRVRFTLVHITPAFLGRWPRPG----------------------ESIPGVPGEVVSACVGRALRIGGWDS-----VNRRPVELKPFIPPGSVWFCEAEA----------DELNDVMSVSR---------IGEYTGFGFGEIALGIW----------
297623680|Deino|Truepera_radiovictrix_DSM_17093                 ----MRQLELTPLDTLFFRDGSPFSAGETGQ---------------------------------------------------------------------------------------------------------------------------MEVRGVFPPSPTTVVGALRAAFA----------------------------------------------------------------------------------------RELGWQGGVWKPDITAELGDGDDLG---PLAFVGPYLLRHNAP-------------LFPAPLHLLYAKDKP--------------QDEQEAKEYLTWLKP-SAELQTDIGTVKLPE-VVNVTGERGEQVTG-FKPLEGYLTLEAMQRVLKGDL---------------PDPASIIARGELWQSEARVGIHRD----------------------------------------DASRTTKEDALYQTAHVRLS------------------------------------------------------------------------------------------------------------------------------------------------------------------------------------------------------------------------------RGVSLGVGVSG--YDGAVPK-----------------LVTLGGESRMVGIE-EVSWALPQAP----------------------------------TLTGRRYTVTLITPGCFRGDGWKTPG--------------------GALPGLPGRIVAACVGKPLMIGGWDS-----EAKQPKPLALHLPPGSTWFMEADD----------VQAALAMHGKH---------IGEKTSWGYGQILIGAW----------
108803114|Actin|Rubrobacter_xylanophilus_DSM_9941               ----MKYYGIEALDTLFFGDGSPFDAGETGQ---------------------------------------------------------------------------------------------------------------------------IEVTGVFPPSPTTVVGALRAAFA----------------------------------------------------------------------------------------RELGWRCGDWPENVKAKLGDGQRLG---PLRFAGPYVTRGGEP-------------LFPAPLYLMKSG-----------------------ERFTTRLRPRDTPLETDMGEVRLPE-VVPVEDDSGKEAKGFKPLADAYLTKSGTERALRWEL---------------PQEEEVVKVSDLWEGEGRLGIRRD----------------------------------------PEKRTTQEDALYLASHVRPR------------------------------------------------------------------------------------------------------------------------------------------------------------------------------------------------------------------------------RGVALAMGVAG--YEGPAPG-----------------LMTLGGESRMAYLE-PCEISLPEAPELEPD------------------------------GGRLRYTVTLLTPMRPQDEGWQRPG--------------------GGLAGLPGEVVSACVGKPVLIGGWDT-----ERKRPLDLEPHLPAGSTWFMETEA--------GEVDRVLEMHAGH---------IGAKTEWGYGQILIGRWR---------
291295867|Deino|Meiothermus_ruber_DSM_1279                      --MPERVLEIQALTPQFWRDGRPFSAADGTE---------------------------------------------------------------------------------------------------------------------------TAAQSLPLPLPSTVAGFVRAQVG---------------------------------------------------------------------------------------------------FAQKANWSDYQYLQNLHGLPIYGPLLACGEEI-------------ILPAPRDALVYRKDH--------------------QDRVMRLQPF--QPVG--G-CNLPE-GLMPLRVSEDVK---PQPGYTLWRQGDMKRWLLGET---------------VLP----ERVAGPPAEQRIHVAMD----------------------------------------PSKGKAQEGQLFSVSYRALEQV----------------------------------------------------------------------------------------------------------------------------------------------------------------------------------------------------------------------------QNGRYIPYTLR--ARASLPEGHTPQL-----------LGFLGGESRPVALR-VREELSRYWWDCPES----------------------IQKAFAGLAKGQLIRMVLATPALFEDGWKPGWLKKP-----------GEQHLPRGLAKVRLRLVAAAVGRREPVSGWSL-----RNNRPKPVRWMVPAGSVYFFELLE-----GDPSAVLESWLRPVSD---------NEQDRKDGFGLALWGVGSYAD------
46255187|Deino|Thermus_thermophilus_HB27                        -------MLIEPRDPLIVRDGRPFTNSPGA-----------------------------------------------------------------------------------------------------------------------------RAKSLPFPLPQTLAGAYRTR-----------------------------------------------------------------------------------------------------RALLEGLPLPERAEEVLRWGLRGPLLAEEGEGGWR---------LLAPRPLDALKL------------------------GEALYPLRPL--ELPQGAG-TNLPE-GLSPVGLPSPALKEKPAPLPAFWYWESFLEWLLQDA---------------PAGFAP-RGHEGPVPETRTHVALD----------------------------------------PAAQTAREGFLFQTSGLEFV------------------------------------------------------------------------------------------------------------------------------------------------------------------------------------------------------------------------------RGRRRLALVLW--PEGPEPEG----------------VFPLGGERRLAFWQ-KGGPGVPPLPEEVVA----------------------------GLLRHRAARLVFLTPAFLGEAYLP-----------------------KGRAFQGASVVAAVVGRPVAVSGWNL-----KEGKPKPSRRAVPAGSVYFVRFPEAWGEGEVRDWAGKVWFQNLSE---------EEQDRRDGFGLAALGLWDGKLRRW---
209966738|Alpha|Rhodospirillum_centenum_SW                      -------MILEPLDGLFFRGGKPFGAGTGA--------------------------------------------------------------------------------------------------------------------------------TSGLPQPQTLAGALRTALMQ---------------------------------------------------------------------------------RLNCNFGTLKSDLERGVPLDAALAGQGADLGAIADLSVRGPWLAKDGAP-------------LLPAPLHLHREKH----------------------GQALHLLTPLRDDLPGWRE-TAAPEWERPLWAATEAV----TEPAGGFITLKGMAEVLEGRP---------------PAADTLWPGDCLYDIDRRVGLAIK----------------------------------------GDTLTGEDGMLYGVGFLCLR------------------------------------------------------------------------------------------------------------------------------------------------------------------------------------------------------------------------------KGVSFVAQIDG--LTDALKDVLSTSE-----------VIAWGGEGRRVRVG-IKDGALP-WPEPPDT----------------------------PASDQGGTVLVLTTPAFLDGGWRGADW----------------------------RPLAAAVRDPVPVSGWDL-----ARRQPKPTRFAVPAGSVFFFAGDP----------PEDLALGPG-----------TAEDRHLGYGCVLKGVWRHA-------
221635520|Therm|Thermomicrobium_roseum_DSM_5159                 ----MTTLFLEPLDVWLFRDGRPFTAGQQF-----------------------------------------------------------------------------------------------------------------------------RAASRFPPSPLVVQGALRAYHL----------------------------------------------------------------------------------------MVHSTVPPWDAAAVAGVVGGPDDWG---PLRLVGPLVARRTASGEFE--------VLLPPPADAAF-------------------------PGRQARRLPLPEQPPEWLR-LPTPTPALFPLWHAGEPVSE-KASQRLWLRLTDFAAYSRGEP--------------VPGV----PQEELWAEEVRIGIAQD----------------------------------------SSRRTTREGLYYEARYVRPA------------------------------------------------------------------------------------------------------------------------------------------------------------------------------------------------------------------------------PGVGLLVSFTG--LDWPEPAG----------------VLALGGERRSARFEVVTSFAPPPVPEPLPE----------------------------------RFVLFFLTPAVFERGWLPRDW--------------------GAFFEGSVELVAAALDRYETVGGFDL-----ARGRERPAHRAVPAGSVYYFVARG---EARLRRTSDLPWPTV------------SDWGAEIGFGTVLIGGW----------
85858440|delta|Syntrophus_aciditrophicus_SB                     ----TDWYSFKPQDTLYFRGAEPANMGESH-----------------------------------------------------------------------------------------------------------------------------AASMIFPPPAHTIAGALRTATII-----------------------------------------------------------------------------------QNDVAFEDYKKGLCSQEVTDAIGKSGEDS---PFSILGPFFQYQEKT-------------WIPCPFLWFSEKKKT-------------------AEDSQSRLRKIMVSAPLHNNIMVKTASGKNLLWVKGKNL---ENLGNQWVSADELCKE--------------------AEEKTIRESKDFFVSETHTGIALD--------------------------------------VKVKRRTAREGHLYSFVHARLH------------------------------------------------------------------------------------------------------------------------------------------------------------------------------------------------------------------------------QDVELIFGVTR---RLPINDSG---------------VLKLGAEQRFGEYKKINDIHLS-----------------------------------------KGTTNFFMTLSIL-EGNRE------------------------------TNRHCIATGRIRYLGGWDL-----HKGFHKPMRGYFPAGTVF---------------------------------------DKKINESCIQL-------------
Jnet  297623680                                                 ------EEEEE---EEEEE-----------E---------------------------------------------------------------------------------------------------------------------------EEEEE-----HHHHHHHHHHHHH----------------------------------------------------------------------------------------HH--------HHHHHHHH-----------EEEEEEEEEE--EE-------------EEE----------------------------------------------------------------------------------HHHHHHHH---------------------------------------EEEE--------------------------------------------EE----EEEEEEEE-----------------------------------------------------------------------------------------------------------------------------------------------------------------------------------------------------------------------------------EEEEEEE---------------------------EEE------EEEEE-E-------------------------------------------------EEEEEE-----------------------------------------EEEEEEE----EEE------------------EEE-----EEEEE-----------------HH-----------------------EEEEE-------------


Csm4 (COG1567)
78043929|Clost|Carboxydothermus_hydrogenoformans_Z-2901         ---------AYKIALIKPKGPLNLG--RRTGD---------------------------------------------------------------------------------------------------------------------------LTNSKILPGSDQLFSALLNAYSLY-------------------------------------------------------------------------------------------------YGAGETKAFFEAL-LEKPVLELSSLFPAQVT----------GEKVYYFVPKPLTLDL----------------TPYFTDVKTAKKIEYLPVESLEKIAKGEGPG--EGYVVQ-------------KAYLPVKQEY--------------------------WHQSREIPRVALDRITSSSNI------------------------------------YYCTGITFAENIYLYFLYEIAPE-----------------------------------------------------------------------------------------------------------------------------------------------------------------------------------------------------------------------------------------------------WKTKFETALRVLAD-EGLGGERTYGFGQFSIEFRED------FSWPL------------------------------QGEYRFLLSNYYPKEDELLKIADGV------------------------------KAYTLVESGGYVFS-SFD-RGVRKKSVRFFGPGSVFGFKPV---------------GRLVDVTP--KYFTE----HPVYRYGYAFTLPWKGGI-----
269798858|Negat|Veillonella_parvula_DSM_2008                    ---------NYYLYPLRFLTPVHFGDTSEGGN---------------------------------------------------------------------------------------------------------------------------LETISSTLGSDVLFGACCHEIS---------------------------------------------------------------------------------------------------HNTGLLQSFIDSV--KEQHIVLSSLFPYCID----------NGEYQLYVPTPIMQIDSIELP----ITSFAETKRVATEQKKIKKIEYIRASQLQNFSQYIESDTSQKHMPI-------------------------------------------------FGTKQAMTQVNM-RGEKSRP-------------------------------------YYVGSYQFMSNTGLYIIARFTDDT----------------------------------------------------------------------------------------------------------------------------------------------------------------------------------------------------------------------------------------------------SRELFEAILELLGL-SGIGGKRSGGYGKFELADDPIQLESEGIYKDD---------------------SALYELLHNNQGKMMCISACVPTRDEVATLKQ--------------------------------GSYKLQKRGGFVGSAGSM-TQVKRNSYYVVKEGSVCPKALV---------------GQMLTITG--DSLP-----HPVYRNGMGLWIGVDYE------
114567268|Clost|Syntrophomonas_wolfei_Goettingen                ---------EHFLYRLNFSTALHIGKDAGGPS---------------------------------------------------------------------------------------------------------------------------LDDGQMIIHADTLFAALCCEAV---------------------------------------------------------------------------------------------------RGGR-ITQLVKYF--ADGILSISDALPYAGD--------------EIFLPRPVLFT------------ENRKRAGDSALAKALKNKDYIPLSFFGDYLKSMQQL--DFNLES----------------LKSESD---------------------------FGYLTTLTRVAI-KGNSPPLP------------------------------------YHVAAWRFADGCGLYIIVRSEQEE----------------------------------------------------------------------------------------------------------------------------------------------------------------------------------------------------------------------------------------------------ARTMFASLLAELGL-SGIGGKQSSGWGKFEVKPGPVPDEL--LRLLE----------------------------DKQAEYQMLMGTALPVDNELDTVLLN-------------------------------GWYKLLRRGGFIRSESYAARQMKKKTIYMLASGSCLRSRFK---------------GAMLDLSD--NGA------HPVWRCGNTLFVGVTI-------
261403339|Metha|Methanocaldococcus_vulcanius_M7                 ---------DTKIIKLNFKTPIHVG---DFNN---------------------------------------------------------------------------------------------------------------------------LSGQEIPIHSDTIFGAICNALDRL--------------------------------------------------------------------------------------------------GVD-VKDFVKNH---GEDFVISSGFPYVKD--------------KLYFPKPLNVDKLISKK-----FNENANEETYKKLKKFKKMKFFDKKMFEAVINRD-----EEMIDS-------------ILDEIEDEEDY-------------------------GYKIFDLPKVVLDRVTVDSQI------------------------------------YYLTMARFEEDCGIYFLYRGNKKV----------------------------------------------------------------------------------------------------------------------------------------------------------------------------------------------------------------------------------------------------FKNYIEPAIRLLED-EGIGGKRSWGLGLFNAKIEDFK-----LNVPK------------------------------NGNYYLTLSLMYVDNPKIL------------------------------------ERWNFVYRKGWIFT-RYG-KPHRKPLITMISEGSIVKENYS---------------GEIIDLDGFWEISKEVG--HKVFVNGRGFLIPIKYGWRK---
20090783|Metha|Methanosarcina_acetivorans_C2A                   ---------TVKIVKLDFTSPLHIG--EVGIG---------------------------------------------------------------------------------------------------------------------------LEENSLVLHSDTIFNAICNSLAKL-------------------------------------------------------------------------------------------------YGREWVTKFLQNF-SENVPFRISSGFPFIKE--------------TLYFPKPMNQ-------------ANIEENLLQDYSKKLKKTTYLTQKFFEKWIAEERLFKKDLNAITESKTTKSEDSEELSKTDINEIKDNKNTAVRGDIFSE-------------FKKDLLLPKVSVSRENAESSI------------------------------------YFLGSIRFNEDSGIWFILDCDDED----------------------------------------------------------------------------------------------------------------------------------------------------------------------------------------------------------------------------------------------------CEKKVISALRLLQH-DGIGGKRTWGYGNFSMEVKNIE-----LKVPD-------------------------------SKTYLLLSLFYPKDDENENESGLFS--------------------------SERARWGFSLRGGYAYPYGSK-SSFHKPQRLFIKEGSIFEKAPK---------------GKLIKDATNLDGL------EKLYHYGLAYSIPISISGGENT-
268317189|Bacte|Rhodothermus_marinus_DSM_4252                   ---------RLQCYYLRFPHGLHVA--AEGFG---------------------------------------------------------------------------------------------------------------------------EESVSQTIASDTLFSAVCVAVSRL-------------------------------------------------------------------------------------------------YGAEGVQHLLEE-----GAVVLSSTFPFVGD--------------ERFFPRPLSF-------------FPKVPEEQYALLKRLKKVRYLGQTLFEQVLQGRAPEVHEEHLQG----------PFWSESLPSGRA---------------------------IMATHIRPRVALDRVTQASQI------------------------------------YHFAEVYFDREAGLFFLAAFRSDE----------------------------------------------------------------------------------------------------------------------------------------------------------------------------------------------------------------------------------------------------IQRLFETGLHLLAD-EGIGADRTMGKGWFRWKREELT-----IQTPE----------------------------KENTAYVMLLSLYNPRPEEASDIDPSR------------------------------SHYALITRRGWVTA-PGA-MTLRRRAVRFFAEGSVLCFKENWIPR----------GGLVATLSP--EDVPELP--FPVWRNGQAMVVPVYVQPE----
206890839|Nitro|Thermodesulfovibrio_yellowstonii_DSM_11347      ---------VIYSYKLHFKTPVHFG--ETGIY---------------------------------------------------------------------------------------------------------------------------LENVEERFSSDSLFSALINTVSNY-------------------------------------------------------------------------------------------------YGEKESEKWIDKF-ENNPPFLLSSLFIYNSD--------------KYFLPKPLDD-------------SFISREIRKKIGKELKKIRWLEAKDFLLWQKRQITK--VEDIEK----------------IKINSERYSD-----------------------AFKREIRPRVTIDRITSQSSI------------------------------------YFCGSIKFQREAGLYGMVAFRDTD----------------------------------------------------------------------------------------------------------------------------------------------------------------------------------------------------------------------------------------------------FIERFRIVMKLLGQ-TGIGGERTYGYGMFELKDFKPIDGV--LKKLM----------------------------ESDTEGFTLLSLYTPSNTEIDDLVQKI------------------------------VAYEIKIKKGWITSGRTA-LPLKRKSLGFIKEGSVFSKPLR---------------GCLVDVTP--ENAPPDILKHKVYRYGYAFTVPLKE-------
312128743|Clost|Caldicellulosiruptor_hydrothermalis_108         ---------KLYRVLMHFTTPLHIG--EKEKI---------------------------------------------------------------------------------------------------------------------------YNITQTFAHSDTLMSGIINAYSLL-------------------------------------------------------------------------------------------------YGNSSTNQLVESFLQKSLPFEISSTMPYVGN--------------EFFVPKPIGLNLHL---------YKDKGIIEVEKDKEIKKVKFIREKDLLSNFPGKYKV--AGSFLL----------PKDMLHKFDDSEKAPS-----------------------LGKIKERARVSIDRLSSSSNI------------------------------------YYFSHFEFKDNAGLWFYLRINDQS----------------------------------------------------------------------------------------------------------------------------------------------------------------------------------------------------------------------------------------------------LENKVKAAIRLLGD-EGLGGDRTCGLGSFEAKFVES------SMLEE----------------------------NDRAKYYMSLSLVNPQSEDEIKSA---------------------------------LYYEILTRSGYIYS-KAG-LGIKRKAVRAFAEGTVFSGKVC---------------GRVVDVTP--QKFSQ----HRVYCFGLAFLVPLPEGVMMIGN
150021547|Therm|Thermosipho_melanesiensis_BI429                 ---------KNYRIRLKFKSPLHVG--QVDKV---------------------------------------------------------------------------------------------------------------------------ETVVSDIIHSDTIFSAIINSYNLL-------------------------------------------------------------------------------------------------YGKEKTKELLKFILENEDSILISSAFYYYND--------------IYFYPRPLGYKFDL---------------DKKFDFKKVKKIKFVSEEYI------------TGKVKT----------PIIINGLATDNKEIER-----------------------LYFIEERPRITVDRITNETNI------------------------------------FYVSALRFIENSGLWFFLSLSEE-----------------------------------------------------------------------------------------------------------------------------------------------------------------------------------------------------------------------------------------------------IEREIFAALRLLSD-EGLGGDRTHGNGNFDFDVEKVD-----FGRFQ-------------------------------GDNCLLLSVYYPKNQNEIDST---------------------------------LSYKLYERSGYVYS-QYS-MSYKQPLVRLFAEGSVFKNKVT---------------GDVLDITP--IGFEY----HKVFKFARAYTIPIKKEAQYDI-
154250069|Therm|Fervidobacterium_nodosum_Rt17-B1                ---------LTYRVKLRFKGPIHIG--YLDRV---------------------------------------------------------------------------------------------------------------------------FEVSDATIHADTIFSGLINSYNLL-------------------------------------------------------------------------------------------------FGSEKTKELLGKIDNSHSELLLSSTFFYVGD--------------KYFLPKPKGETFGL--------------ENKIEQVKKIKKIKFVEDKVLLENSSLS-----EENIDI----------PFILSGKADAAIAK-------------------------FYEVLERPRVMVARDYSQSNL------------------------------------FYFSEVHFKEGSGLWFYLKVSDD-----------------------------------------------------------------------------------------------------------------------------------------------------------------------------------------------------------------------------------------------------IEKEVLAALKLLSD-EGIGGDRTYGFGQFEYDLTQ-------VNLPE------------------------------QGENYLLLSPYIPDSEDYEENSKEIT--------------------------KLAKAYELRYRTGYIHN-----SDKKAKRVTMFAEGSVFTKPVK---------------GKILDVTP--DNFEYD---YRIYRYGKAFLLPFKGGTNT---
Jnet  78043929                                                  ----------EEEEEEE----EEEE--E-------------------------------------------------------------------------------------------------------------------------------------E-----HHHHHHHHHHHH----------------------------------------------------------------------------------------------------HHHHHHHHHH-H----EEEE-----------------------------------------------------HHHHHHHH------HHHHHHHHH------------------------------------------------------------------EEEEEEEE---------------------------------------------EEEEEEEE-----EEEEEE---------------------------------------------------------------------------------------------------------------------------------------------------------------------------------------------------------------------------------------------------------HHHHHHHHHHHHHH--------EEEEEEEEEEE-----------------------------------------------EEEEEE-----------------------------------------------EEEEEEEEEEE--------------EEEE----EE--------------------EEEEEEE--------------EEEE-----------------
consensus/90%                                                            .hhhhhlpF.sslHhG....t..                                                                                                                           .p..p.hhtuDslFuulhsths..                                                                                                 hGtt.hpphlp.h...t..h.lSShh.a..s          .....hahP+Ph.........    ...........t..KphKKhcal..p.h............t..h.....................t................             hh....hs+Vsl.R.ptts..                                    aahsthpF.ctsGlahhhthppp.                                                                                                                                                                                                                                                    hpp.h.shlclLt. pGlGGcRohGhG.Fphc..........h.h..                     ..........st.hhhlS.h.Ppppc..p......                          .....ath..+tGalhs.......h+p..hhhhtpGSlht........          .Gthlslss..p.h......a.lap.G.uhhlsh.........


Csm4 (MTH323)
217076939|Therm|Thermosipho_africanus_TCF52B                    ------GIW--YKLVFKQVQPIHIGY--KRYGV--------------------------------------------------------------------------------------------------------------------------INETRIFIPGWTMWGALTNIY------------------------------------------------------------------------------------------------------GLYTGSYEDIDEVFEE----ISCFWPSFDK--------------GGNDVLFPSLRYGKLHLGNF----------SEEKFRTMFVDTIISTAISPVLRSAKDESLHEIDVILPRPREEFVRELDA-------------------------------------------------------------------------------------------------NISLYWVGILNI----------------------------------------------------------------------------------------------------------------------------------------------------------------------------------------------------------------------------------------------KDQKLLS-------------FLKSGLE-IFVGGDIKYGLGLLK-LEYINECEEISK--FKKNNFLEINEEE------------------------------------------------------------------------------------------FNSEN---LDKMGELIVDIENTI---------DGALLKIKEEKLLFLWDTNNKEKI---IDLENYKLEKGKLLKNFKD
296108850|Metha|Methanocaldococcus_infernus_ME                  ------MTW--YRLIFKQNQPIHIGG--LKWGV--------------------------------------------------------------------------------------------------------------------------LNETLLFIPGSTMWGALTNAYL-----------------------------------------------------------------------------------------------------LKNKPSSKEELEKIKEYFKVITCFYPCFDK--------------EGNKVLFPKFNGGRFYLGDF----------LEEEFRFYFTDSLVRTALEPMGRGAKENALYELEFILSKPKKGF---HED-------------------------------------------------------------------------------------------------IRSLYWVGVIKI-----------------------------------------------------------------------------------------------------------------------------------------------------------------------------------------------------------------------------------------------DEAVKEIIEKES-------FLKEGLK-VFIGGDVRYGFGELELVKKDNDIGNEEL------EKWNLNENG-------------------------------------------------------------------------TLEI---KELTLRNFLEFDN-K---IKFEGKLLLVPELDFKENIA---------KVQDAKFFISPGSKISEDL---KNKDKYKLIKGRFILNGE-
261403409|Metha|Methanocaldococcus_vulcanius_M7                 ------MTW--YKIILEQKQPIHIGY--KRYGV--------------------------------------------------------------------------------------------------------------------------LAETRIFIPGQTMWGALTKAY------------------------------------------------------------------------------------------------------NLMKGNSLNTNQELFEQ---ITCFYPSF----------------DKENILKPNFKNGEFHLGYL----------SEKEFRLLFVDSFTSTAILPETRTAKDESLHEIEFVLPKPKKSL---KNTKLWEKITKLGYN-------------------------------------------------------------------------------------NENLKWIGLINI------------------------------------------------------------------------------------------------------------------------------------------------------------------------------------------------------------------------------------------------DEKLK-------------DELKNLK-IFIGGDSRYGFGLMEIYIKEIKKKEKEL------EKWNLNSDR-------------------------------------------------------------------------TLNL---KEKTLLNSLEFDN-N---IKFEGKFEILPTFNFVN-----------MKIENAKYVIGVGGKIIKG----IDGDKYRLIKGVFYIKG--
15678351|Metha|Methanothermobacter_thermautotrophicus           -------MWRTINVVFKLKTPLHIGYLPSKSSV--------------------------------------------------------------------------------------------------------------------------VSPTRYYIPGRNLWGAVTKRTAENLFK------------------------------------------------------------------------------------------------KPAAHHYKNTGKDIMNNFV-FSYFYIY-----------------DGKTIYSPSYTDEGIKYGHDIKI-------TRAEFEHRFIGSQISTAIEPGFSTAKDQSLHEIEFINNKS-CDK---TET-------------------------------------------------------------------------------------------------PEDVKVTGWIWI----------------------------------------------------------------------------------------------------------------------------------------------------------------------------------------------------------------------------------------------KEDAKINNREVDVDAGIFIDNFNIIQE-LILGGESKYGFGHVL-LDGVNKID----------PPFEVKVED-------------------------------------------------------------------------SVTV---SSEFLISHLKYDK-N---LNFMGDLELLAGRGYFDPETRRGGSGPGATISKPQYYFTPGTKLEDKTY--FQMR----WDGKLMRLSA-
260892806|Clost|Ammonifex_degensii_KC4                          ------MTWTMYRWVWQVVSPLHIGM--PPAGA--------------------------------------------------------------------------------------------------------------------------LNRTRLYIPARALWGAFTAELARRQ--------------------------------------------------------------------------------------------------STGFPGYRQVGRQLQEQAR-LSYLFPAEEVQ-------------GQWLAWLPCYKEGQGLVWRREDGQEE----ENRRFRLRILITRPGTAIDPATDTAAEGTLREFELISSRWRPLD--EGGD-------------------------------------------------------------------------------------------------PQPVGMVGYLFC----------------------------------------------------------------------------------------------------------------------------------------------------------------------------------------------------------------------------------------------KDPALYE-------------QLEEIRE-IFVGGDTRYGLGRLQ-RVHLEEAT------QFFDCSVDLSGNS------------------------------------------------------------------------PKVRA-----NRVLAHTLLKKEND--SPLVGSLECIAG--WDTATD---------GLKEGKLTWAPGSSWQGDRE--CSIQEDGLWNGNAGSEAC-
206889395|Nitro|Thermodesulfovibrio_yellowstonii_DSM_11347      ------MEWRLYKCIFRLKSSLYIGF--HKIFH--------------------------------------------------------------------------------------------------------------------------FYRTRYYVPGKIIWASLTYKLNG----------------------------------------------------------------------------------------------------LLGINHYNKIGEFLKKAMR-FGYLYLY-----------------VDNQLYLPSYTKEGLKLGQN----------LQYEFEKKFISSQAFATIDPHSFTAEEGMLHEVEFIKPYT-------INE-------------------------------------------------------------------------------------------------GKPVFLKGLIWI-----RNIYEENLKIF------------------------------------------------------------------------------------------------------------------------------------------------------------------------------------------------------------------------------IENNTLKIKAGEKEIDF---RKQLINY-LQLGGERKYGFGLIE-INNFEEISDMVS--EGFYGKWAVKNED------------------------------------------------------------------------IIIYL--PKDMPIFAHVKYSD-S---LELKGDIELLVEREWDLEKG----AG--RNIRSHGLCWVPGSLLKEDEK--FKITEFGIWGKKC------
170288120|Therm|Thermotoga_sp-_RQ2                              ---MKEEKWILYSLVFQLKSPLHIGY--HKIMH--------------------------------------------------------------------------------------------------------------------------LTRTRLYVPARTLWGAMTVKLVQ----------------------------------------------------------------------------------------------------KTGRNDYKKAGQFLREKMR-FGYFYFS-----------------NGKELFLPHYTEEGLKLGRM----------CLYEFEKKYIRSISTTAIDANSLSAEEETLHHLEYINYRN-------TED-------------------------------------------------------------------------------------------------SSPLFLEGLMWI--KIDGHPKEDDFLFT------------------------------------------------------------------------------------------------------------------------------------------------------------------------------------------------------------------------------YEDVQVK-------------LSELLQS-LQIGGERKYGFGETE-LVKLERLDDTDLRSKGFCGSWLESDES------------------------------------------------------------------------VKVTI--LQGNFIWAHAKYEP-N---LNMKGEIEIFMGREWDDKKG----SG--RNIVTHGLCWMPGSVVEEQAT--FEITPSGIWEVYK------
239617644|Therm|Kosmotoga_olearia_TBF_19-5-1                    ------MSWFLYSVTFRLKSPLHIGY--HKIMH--------------------------------------------------------------------------------------------------------------------------LMRTRLYVPGRTLWGAVTVRLVQ----------------------------------------------------------------------------------------------------KTGKGDYKKAGQFLKEQMR-FGYLYLS-----------------DGEELFIPKYTEEGLKFGGV----------SLYEFEKKCVHSISTTSIDAYSLSAEEETLHHLEHINPYS-------MDD-------------------------------------------------------------------------------------------------SSPLSLKGLLWVKKLESFSEQDDDLSLK------------------------------------------------------------------------------------------------------------------------------------------------------------------------------------------------------------------------------YEGARLK-------------LSELIQF-LQVGGERKYGFGRIE-LSKLKRVDDTKLETEGFYGEWSETKES------------------------------------------------------------------------VNVII--IAGKPVWAHVECVP-P---LKIEGEIEIFTGREWDNRKG----AG--RAISSPGLCWVPGSVVKENTR--FEVMNSGTWRIII------
189346464|Chlor|Chlorobium_limicola_DSM_245                     ------MTWQKYELVFRMLAPLHIGY--RTAGN--------------------------------------------------------------------------------------------------------------------------LMQTRSYVPGRVLWAALTTRLTRDEEN------------------------------------------------------------------------------------------------GTDGLRYIEIGQQVQDHFR-FTYLYPATQNG-------------NGYKTYYP-WEKD---------------------FDYLFLNSYASTSLNYASQSAEEAMLHETEFIAPHT--------RT-------------------------------------------------------------------------------------------------GQSVYLVGNVYT----------------------------------------------------------------------------------------------------------------------------------------------------------------------------------------------------------------------------------------------KTNLPTPLEN----------WPKALEK-LQLGAERGYGWGRVR-TVSCDSQGERFY--NE-----------------------------------------------------------------------------------PVAEL---FDGHITAHLKAEK-V---SGIVGPVEPLIG--WERNNDINR-KSNWRLTEEAIICYVPGAKVTVDGN--YIIGPNGVCGIN-------
21229455|Metha|Methanosarcina_mazei_Go1                         ------MVWSLYRVSLRLLSPVHIGW--KKTDN--------------------------------------------------------------------------------------------------------------------------LQQTRPYVPAKTMWGALTARIAR----------------------------------------------------------------------------------------------------DYGSFDYENIGNKVAENLR-FSYFYPTIIIN--------ENERVPTRIDIFP-WENIDD-------------------FSWKYLSSSQNTALN--QKTAEEGSLHETENISNKT--------RS-------------------------------------------------------------------------------------------------GDPVYLLGYVFE----------------------------------------------------------------------------------------------------------------------------------------------------------------------------------------------------------------------------------------------KEGSNLK-------------WQESLKK-IQIGGERGYGWGKVE-ISDISNFQKECF--NGYNVSLTSEHPT------------------------------------------------------------------------IDVTI---ENKYVLAHVLTKN-----LNLNGLVEPFVGRETSKNKY----FG--GKYSSAEICWMPGSTVKENEK--FEILPTGLWRSMN------
194334790|Chlor|Prosthecochloris_aestuarii_DSM_271              -----MTAWKVFHVIFRLNAPIHIGC--GKSGN--------------------------------------------------------------------------------------------------------------------------LQRTYPFVTGRVFWGALTARITRNNPEALQ---------------------------------------------------------------------------------------------QHGHRAYRLIGEQIHREIT-YTYFYPAVKSS-------------LDFEVRWP-WEDG---------------------FAARHIRTYASTALTYPEQQAEEASLHEIEYLSPVT-------CDT-------------------------------------------------------------------------------------------------VEQVYLRGYVFV----------------------------------------------------------------------------------------------------------------------------------------------------------------------------------------------------------------------------------------------KESSTLE-------------WQKALGQ-LQFGGERCYGWGDVETILNDEQTATPEL--FDGHAKFMDDDL-------------------------------------------------------------------------PVIRLSDSSANHLLAHTEANC-----CQAHGQTEPLVGREWRSDNDVNRYAG--QHIAFNAFCFRPGSTVASLPCQ-FQIGKYGIWKTKSPH----
147677049|Clost|Pelotomaculum_thermopropionicum_SI              -------MWRAYRVIFRLRSPLHIGW--GKVGN--------------------------------------------------------------------------------------------------------------------------LQRTRPYVTGRALWGALTMRLTRDKAGAGP---------------------------------------------------------------------------------------------ATDSRDYQRFGEQINENLA-FTYFYPATQAN-------------DDYEVVWP-WEEGNL-------------------FRYRFLSSYQGTTLSAFHESAAIGMLREVEFISPNT-------LDT-------------------------------------------------------------------------------------------------GEPVFLIGYIFE----------------------------------------------------------------------------------------------------------------------------------------------------------------------------------------------------------------------------------------------RDGSELT-------------WQEALTR-VQFGGERGYGWGDVG-LIRIDEVKDDVL--FGGKVKFDVSADR------------------------------------------------------------------------VRIYV--PAAEPLLDHTFARN-----LPAQGEVEPLVGREWRSYNNLHRYTG--QHVEFVGVCFTPGSVVEQDLN--LVIGEFGIWQEINDNS---
148656708|Chlor|Roseiflexus_sp-_RS-1                            ------MNWIGYRVVFRLHSPLHIGW--RKVGN--------------------------------------------------------------------------------------------------------------------------VQVTRPYLTGRSFWGALTERLARDTAAQKGQK-------------------------------------------------------------------------------------------ATTSNDYHESGHQVNEYLA-FTYFYPALQSG-------------NDYQVVWP-WDDERT-------------------FRRRFLSSYQSTALVYPEHSAAEGSLHEIEFLSPHT-------LDT-------------------------------------------------------------------------------------------------ADPVYLIGYVFA----------------------------------------------------------------------------------------------------------------------------------------------------------------------------------------------------------------------------------------------HKDCSLP-------------WHDALTR-LQFGGERGYGWGKTE-LVSLEKTDDAFS------CTVDCSGRR------------------------------------------------------------------------PVITV--PQDKRLLAHTKPDQ-----IMIAGEVEPLVGREWHTNSG----AG--ASITHFGVVYAPGGIATNEHC--FAVESFGLWQKQP------
156744154|Chlor|Roseiflexus_castenholzii_DSM_13941              ------MTWQVYHVIVRLRSPLHIGY--RKVGN--------------------------------------------------------------------------------------------------------------------------VQRTRPYVTGRALWGALTMRLTRDATAP-----------------------------------------------------------------------------------------------ATGSHAYQQIGDEVHQQLA-FTYFYPALQSG-------------NDYQVVWP-WDNETL-------------------FRPRFLSSYQSTALAYPQHAAAEGMLHEVEYISPHT-------LDT-------------------------------------------------------------------------------------------------GQPVYLQGYIFA----------------------------------------------------------------------------------------------------------------------------------------------------------------------------------------------------------------------------------------------KTDCTLA-------------WQSALER-LHIGGERGYGWGATE-LVQISPCEDDQL--FGGVAQFQQSNNS------------------------------------------------------------------------FTISL--PKDGRLLAHTKADN-----AAIIGNLEPLVGREWRSHGG----AG--QHIAFTGVCFSPGSVVATAQC--FTVKEFGVWEA--------
219850662|Chlor|Chloroflexus_aggregans_DSM_9485                 ------MTWQVYHVILRLRSPLHIGY--RKVGN--------------------------------------------------------------------------------------------------------------------------VQRTRPYVTGRALWGALTMRLTRDAIPQDAP--------------------------------------------------------------------------------------------ATNSHAYQQTGDQVHQQLA-FTYFYPALKSG-------------NDYQVVWP-WENETL-------------------FRRRFLSSYQSTALAYPQHAAAEGMLHEVEYISPHT-------LDT-------------------------------------------------------------------------------------------------GQPVYLQGYIFA----------------------------------------------------------------------------------------------------------------------------------------------------------------------------------------------------------------------------------------------KTDCTLA-------------WQSALKR-LHIGGERGYGWGSMA--SKVWPINDKYL--FDNSITYDVNGDR------------------------------------------------------------------------PKIRV--PAGGRLLAHTRAAN-----LSLNGNLEPLVGREWGSNGG----AG--QHIAFTGVCFSPGSVVAEERC--FTVKEFGVWEA--------
Jnet   239617644                                                ---------EEEEEEEEE------------EEE--------------------------------------------------------------------------------------------------------------------------EE-------HHHHHHHHHHHHHH----------------------------------------------------------------------------------------------------H----HHHHHHHHHHHHH-----EE-----------------------EEEEEEEE-------------------HHHHHHHHHH----EEE-------HHHH--EEEE-------------------------------------------------------------------------------------------------------------------EEEEEEEEEEE------------------------------------------------------------------------------------------------------------------------------------------------------------------------------------------------------------------------------------------------EEH-------------HHHHHHH-HEE--EE-----EEE-EEE--------------EEEEEE-----------------------------------------------------------------------------EEEE--E----EEEEE-----------EE--EEEEEEEE---------------EEEEEEEEEE---EEE---E--EEEE---EEEE--------
consensus/90%                                                      .....W..aphhhp..tPlHIGh...p...                                                                                                                          l..Th.alsupshWuAhT.th...........                                                                                           .h...t..p.sp.l.p....hshha......        ......t..hhhP.aptt.............    ....Fphhhlto..tTsl.....sAt-t.L+chEhl.shs........ps............                                                                                     spslhh.Ghl..................                                                                                                                                                                                                                              .pt..h................p.h.. l.hGG-.tYGhG.ht.h.t...ht............h..p...                                                                        ..h.h.......lhs.h.ht....  ..h.G.h..h.t..h..............tht..thhh.sGs.httt... h.h...thht.........

Csy2 (y1725)
consensus/85%                                                      .p.hlll.plplpsANAhss.                      .                                                                                                              hohGhPuhsthhGh.aulpRpltts..                                                                                             ..h.hpuhh   .lhhHt.phph.tt...........h....h..pts..p.pt....                                                                                                                                                      .....ssh.pcschHhploLllth...p.....                                                                                                                                                                                                                                           ..........p.h...h.t.....+lAGGplh....  ..................t........t.hh+hhPuaslhttpt.h.th......   ....ttphhsAhhph.tlp..............................   ...ualssh.hGattlp.h...Gph.ptcp.thshtasEslhslscah..hcl       ps.pphhW..p....t..lh.h...t...
28901243|Gamma|Vibrio_parahaemolyticus_RIMD_2210633             ---DDKYLLLPNLRISGASAMNTS-------------------------------------------------------------------------------------------------------------------------------------VSIGIPSMMAFYGFVHAFQRNVQTANP----------------------------------------------------------------------------------------------NFKIESFA----VCIHNIHVEN------------RGLTREWVPNTKGQI-------------------------------------------------------------------------------------------------------------------------------------------------------------------TAPATRDDWQCDVAVSLILRCSH----------------------------------------------------------------------------------------------------------------------------------------------------------------------------------------------------------------------------------------------------YSQLIPRDFI-----RLLPGRIARGKVTVSI-----------SDIKHLGRCLS-------LADAIKAIPVETGRWLSLNN-----------------EVTLNSIQDVIDEL---------------------------------KNNKLQTVNCIGYHRLETP----CEKRGSLHGYKHAFVETILGIIKFLTISEN-------TNPSQYFWQYHYSKQGPILLPRSVSDETS
54292955|Gamma|Legionella_pneumophila_str-_Lens                 ---RSNLILLPSIRVQNANALSSP-------------------------------------------------------------------------------------------------------------------------------------FTIGFPAMTGWLGGVHALQRKLNTNSI----------------------------------------------------------------------------------------------AVMFSAVG----VVVHRFDLQTYKGPGD------FVHSIIGTGNPLEPKSEKDKPK-------------------------------------------------------------------------------------------------------------------------------------------------------GNAVRPSFIEEARCHLEVSLLVEYSG-----------------------------------------------------------------------------------------------------------------------------------------------------------------------------------------------------------------------------------------------------IEAQDEQLMLERVYQLMLGNMKLAGGDVLNCK---------------------EPEILRDFQKAKRKLMPGYALIERRDLMQAAMEQ----------GQDAMDAMLDYVAVHYSC----TKEIVNGQERVIWQRKRKSTGPD---GQTGWIVPIATGFHGISEL---GTAINQRDPDTPHRFAESLVTLGEFKMPYRL-------ESLDDLLWRYHVE-SENNLYLCIQQKSIS
50122603|Gamma|Pectobacterium_atrosepticum_SCRI1043             ---MSTLIILRRIQVENANAIAG--------------------------------------------------------------------------------------------------------------------------------------LTYGFPAITHFLGFTHALSRKLQASH-----------------------------------------------------------------------------------------------GLTLEGCG----VVSHQHQLHAYGSS--------WERSFALTRNPLTKEAKT----------------------------------------------------------------------------------------------------------------------------------------------------------------AAFNEEGRMHMTVSLLIRCDGQ------------------------------------------------------------------------------------------------------------------------------------------------------------------------------------------------------------------------------------------------------IPADTTALCEHLKQQAQCQRLAGGTVIDIE-----------RVTVQSLPVDEAET----RGVMRRLLPGFVLRDRTSLLHRHFQTLQ----QAKPQAEMIDAWLDFAALKM------QAERDPSDETVQWKYLPKP-------GDGGFLTPLMIGYRAISPLYAPGEVDKTRDPHTPFCFAEAAYGIGEWQGAHRI-------SDISQILWEYDY---QNGDYHC--RQVAD
37525728|Gamma|Photorhabdus_luminescens_TTO1                    ---MSHLIILRKIKVENANAITG--------------------------------------------------------------------------------------------------------------------------------------ITYGFPAITHFLGFTHSISRKLQKSY-----------------------------------------------------------------------------------------------NLKLENCG----VICHNHQLHAYRSDPI------KDKVFALTRNPLTKEAKT----------------------------------------------------------------------------------------------------------------------------------------------------------------ATINEEGRMHMTVSLLIECSGE----------------------------------------------------------------------------------------------------------------------------------------------------------------------------------------------------------------------------------------------------IAGDTEANELEQYLLEICPTQRLAGGTITEIA-----------KVDVIAFPQEGQDT----RKLMRRLLPGFALLDRSELLAKHYEELK----QDNPQAEMIDAWLDFSAIKMRAIPKQDDKQPEIGDPAYWEYVPKP--------ASGYLVPLMTGYQAISPLYPAGKVDKTRDPNAPFCFVEAIYGVGEWKSPHRI-------DDIRQLLWCYDYQ-EGEGVYRCCNQQTVS
22125619|Gamma|Yersinia_pestis_KIM_10                           ---MSSLIVLHQVRVENANAIAG--------------------------------------------------------------------------------------------------------------------------------------LTYGFPAITHFLGYSHALSRKLQSSH-----------------------------------------------------------------------------------------------GLTLRGCA----VICHYQQVHAYLSG--------WDYVFSLTRNPLTKEAKT----------------------------------------------------------------------------------------------------------------------------------------------------------------AAFNEEGRMHMTVSLVIECDGT---------------------------------------------------------------------------------------------------------------------------------------------------------------------------------------------------------------------------------------------------IANGDDGANALEKHLASLCLTQRLAGGTITNIR-----------RVKVINYPETEVAT----RRLLCRLLPGFALLDRSELLAEHLNRLR----QTNPQAEMLDAWLDFSALKIQAIPPQSDTPVESGAPAPWGYVGKP--------AAGYLVPIVTGYRAISPLYAPGEVDKTRDPHTPFRFVESLYGIGEWRGLHRI-------TDLRQLLWGYHQE-GDNYLCRCALPASVD
51596828|Gamma|Yersinia_pseudotuberculosis_IP_32953             ---MSSLIVLHQVRVENANAIAG--------------------------------------------------------------------------------------------------------------------------------------LTYGFPAITHFLGYSHALSRKLQSSH-----------------------------------------------------------------------------------------------GLTLRGCA----VICHHQQVHAYSSG--------RDYVFSLTRNPLTKEAKT----------------------------------------------------------------------------------------------------------------------------------------------------------------AAFNEEGRMHMTVSLVIECDGT---------------------------------------------------------------------------------------------------------------------------------------------------------------------------------------------------------------------------------------------------IANGDDGANALEKHLASLCLTQRLAGGTITNIR-----------RVKVINYPETEVAT----RRLLCHLLPGFALLDRSELLAEHLNQLR----QTNPQTEMLDAWLDFSALKIQAIPPQSDTPVESGAPAPWGYVGKP--------AAGYLVPIVTGYRAISPLYAPGEVDKTRDPHTPFRFVESLYGIGEWRGLHRI-------TDLRQLLWGYHQE-GDNYLCRCALPASVD
116050367|Gamma|Pseudomonas aeruginosa UCBPP-PA14               ---PEALLLLPRLSIQNANAISSP-------------------------------------------------------------------------------------------------------------------------------------LTWGFPSPGAFTGFVHALQRRVGISL-----------------------------------------------------------------------------------------------DIELDGVG----IVCHRFEAQISQPAGK------RTKVFNLTRNPLNRDGST----------------------------------------------------------------------------------------------------------------------------------------------------------------AAIVEEGRAHLEVSLLLGVHGD----------------------------------------------------------------------------------------------------------------------------------------------------------------------------------------------------------------------------------------------------GLDDHPAQEIARQVQEQAGAMRLAGGSILPWC----NERFPAPNAELLMLGGSDEQRRKNQRRLTRRLLPGFALVSREALLQQHLETLR----TTLPEATTLDALLDLCRINFEP-PATSSEEEASPPDAAWQVRDKP----------GWLVPIPAGYNALSPLYLPGEVRNARDRETPLRFVENLFGLGEWLSPHRV-------AALSDLLWYHHAE-PDKGLYRWSTPRFVE
241761291|Gamma|Zymomonas mobilis                               ------MLILPHIRVQNANAISSP-------------------------------------------------------------------------------------------------------------------------------------LTHGFPSITAFMGFMWALERKAHAAGI---------------------------------------------------------------------------------------------DDIMFNAVG----VVCHDFQEQVTDSG--------FTYAFNLTRNPIEKDGKT----------------------------------------------------------------------------------------------------------------------------------------------------------------APIIEEGRIHLDVSLLLAIAFK--------------------------------------------------------------------------------------------------------------------------------------------------------------------------------------------------------------------------------------------------NEDIENYQIDEYVEKIAIFVQNMRIAGGSIIPPSP--NMAKHRKPHWIECNTFSDNDNNFSDFRKNCYRLLPGYALVERSDLIPERSKKMQ----ETQPDATSLDAWLSLSRVNWRCKSEAQSPKTETKKENIWENDRDN----------GWIVPMPVGYGAVGEMQPSGSVSSARDNTIPFQPVESLFSIGEWIAPFRL-------KHPNDLLWYPSSSLGEKNLLEKSVYRCHN
34103064|Betap|Chromobacterium_violaceum_ATCC_12472             ---AQGLLILPRLRVQNANALSSP-------------------------------------------------------------------------------------------------------------------------------------HTWGFPALSAFTGLMTALERKLGADS-----------------------------------------------------------------------------------------------ELAFHGVG----VICHGYQAHTNGD---------YIQRFNLSRNPVDKDGGT----------------------------------------------------------------------------------------------------------------------------------------------------------------AAIVEEGRIHLDLTLVFGVSGN--------------------------------------------------------------------------------------------------------------------------------------------------------------------------------------------------------------------------------------------------ALAQNDDALAERAAAISRALETMRVAGGTLIPPP-----AGHYAPKPQLITLPEGEDERAARFRALRRRWLPGFALVARDDLLSGHHARLR----ETAPGATLLDAWLDKSRLN-------HWPEAGDGGQTIWRHSRQQ--------GEGWIVPIPVGYGALSELYPAGSVANARDAAAPFRFVESLYSLGEWISPHRL-------QDAADLLWYPAYD-AELGVYRCRNDYQPP
54295750|Gamma|Legionella_pneumophila_str-_Lens                 ---SSNLILLPRIRVQNANALSSP-------------------------------------------------------------------------------------------------------------------------------------FTIGFPAMTGWLGGVHALQRKLNTNSI----------------------------------------------------------------------------------------------AVMFSAVG----VVVHRFDLQIYKGPGD------FVHSIVGTGNPLEPKSEKDKPK-------------------------------------------------------------------------------------------------------------------------------------------------------GNAVRPSFIEEPRCHLEVSLLVEYSG-----------------------------------------------------------------------------------------------------------------------------------------------------------------------------------------------------------------------------------------------------IEAQDEQLMLERIYQLMLGNMKLAGGDILNCK---------------------EPEILRDFQKAKRKLMPGYALIERRDLMQAAMEQ----------GQDAMDAMLDYVAVHYSCTKEIVNGQER----VIWQRKRKSTGLD---DQTGWIVPIATGFHGISEL---GTAINQRDPDTPHLFAESVVTLGEFKMPYRL-------ESPDDLLWRYHVES-ENNLYLCIQQKSIS
Jnet   54295750                                                 -------EEEEHHHHHHH-------------------------------------------------------------------------------------------------------------------------------------------------HHHHHH-HHHHHHHHH----------------------------------------------------------------------------------------------------EEEEEEE----EEEEEEEEEEE-----------EEEEEE-------------------------------------------------------------------------------------------------------------------------------------------------------------------------------------EEEEEEEEE---------------------------------------------------------------------------------------------------------------------------------------------------------------------------------------------------------------------------------------------------------HHHHHHHHHHHHHHHHHHHHHHH---EEE-------------------------EEEEHHHHHHHHH---HHHHHHHHHHHHHHHH----------HHHHHHHHHHHHHHHH------------------E-E---------------EEEEEEE------------------------EEEEEEEEE---EE---------------HHHHHHEE------EEEEE------
consensus/90%                                                      .pthllL.plplpNANAlsu.                                                                                                                                     hThGFPuhstahGh.aAlpR+ltts..                                                                                             .slhhpusu    VlsHt.phph..s...      h.hsh.hotNPlp.cutp....                                                                                                                                                       .....ssh.EEsRhHhpVoLllthps..                                                                                                                                                                                                                                                 ....tp.....h.t.h...h.s.+lAGGslhs...  ..................p.t.....pt.hh+hhPGasLhtRptLh.tt.tp..    ....ttphhDAhLDhstlp.................s.Wt...p.....   ...GalsPh.hGatulu.h...Gps.ptRD.thPatFsEslhslGEah..aRl       ps.pplLW..p.p..t..lh.p...t.hs
consensus/80%                                                      .ptLllL.pl+VpNANAluu.                                                                                                                                     hThGFPuhotFhGhsHALpRKlpsst.                                                                                             .slhhpusu    VlsHphphps.tss..      hshshshTtNPlppcupp....                                                                                                                                                       .....suh.EEuRhHhpVSLllthsGp.                                                                                                                                                                                                                                                 ....sptt.tthtphht.hh.s.RlAGGslhs.t.  ........p.....h...p.th....pthhp+LlPGaALlpRppLhttthpp..    ....ttphlDAhLDhstlph......pt...t....s.Wth..cs....   .ttGalVPlssGYpulS.L...GpstpsRDspsPapFsEulhulGEahs.aRl       ps.ppLLWhac.p..pp.lhhp...tphs

Cas5 (COG1688)
9911028|Gamma|Escherichia_coli_K-12                             -MRSYLILRLAGPMQAWGQP-----------------------------------------------------------------------------------------------------------------------------------TFEGTRPTGRFPTRSGLLGLLGACLGIQR--------------------------------------------------------------------------------------------------DDTSSLQALSESVQFAVRCDELILDDRRVSVTGLRDYHTVLGAREDYRGLKSHET--------------------------------------------------------------------------------------------------------------------------------------------------------------IQTWREYLCDASFTVALWLTPHA---------------------------------------------------------------------------------------------------------------------------------------------------------------------------------------------------------------------------------------------------TMVISELEKAVLKPRYT---PYLGRRSCPLT------------------------HPLFLG-TCQASDPQKALLNYEPVGGD--------IYSEESVTGHHLKFTARDEPMITLP---------------RQFASREWYVIKGGMDVSQ--
12517214|Gamma|Escherichia_coli_O157-H7_str-_EDL933             -MSQYLIFQLHGPMASWGVD-----------------------------------------------------------------------------------------------------------------------------------APGEVRHTHELPSRSALLGLLAAGVGIRR--------------------------------------------------------------------------------------------------DDTERLNAFNRHYSLVVCASRNPRWARDYHTVQMPKEVRKARYFSRREELSAPDLLSA-----------------------------------------------------------------------------------------------------------------------------------------------------------IISRRDYYTDAWWMVAVATTPDA---------------------------------------------------------------------------------------------------------------------------------------------------------------------------------------------------------------------------------------------------PYSLEQLQDGLRHPVFPL---YLGRKSHPLALPLAPLLLEGNASD-------VLRNAYQQYQDSFRELKVSLPKLQDECWWE----------GEHDGLVASKILRRRDVPLNRQQWLFGE----------RTINQGPWLSKEEPCTSQE--
15644544|Therm|Thermotoga_maritima_MSB8                         --MKVLVFDVSAPYALFRRP-----------------------------------------------------------------------------------------------------------------------------------YTTTSSYTLPFPPRTTLLGLVGCVLGYSTPE------------------------------------------------------------------------------------------------RLDSAKVAVQIKNPLKF-----------------------LRTGTNFVETKKDKKASKR----------------------------------------------------------------------------------------------------------------------------------------------------------TRISLQLLKNPAYRVFFSWEDE------------------------------------------------------------------------------------------------------------------------------------------------------------------------------------------------------------------------------------------------------DFERLKNLLEHSETIFT-PYLGVASFIARLNYVGKYEATRVAD------FPCEVHTVVP-NTVKLLPEPSHYLIFERVTR-----------KMDKERNMLESAVYIFKRDLSP---------------VKVEGGEVWRVGEQNIVWM--
15679098|Metha|Methanothermobacter                              --METLAVEIFQPFAQFRNP-----------------------------------------------------------------------------------------------------------------------------------FTFDYAQTYPLSPKSTVTGMLQNATGRYY--------------------------------------------------------------------------------------------------DQDISEISVSIHGLFESTFWNYQSFIVG--DIALKYHHNKLKLWNKGYPLYSVNKKSQR----------------------------------------------------------------------------------------------------------------------------------------------------------SPSYQQELFNGHYYIFLRGDDD------------------------------------------------------------------------------------------------------------------------------------------------------------------------------------------------------------------------------------------------------IIEEVCDSLRKPTKPL---SLGRSEDIIFIRGIHRDFEVIEREVKKNLWMTYPTYIKLSNGKTHFPIRNERFPVYSIPERVIFRNGESIISNKAEIGESTERIPTFQTVIYTGMNQVIFLNDTVRTEIYKLEDGSTFKIPADFG-WL--
15605879|Aquif|Aquifex_aeolicus_VF5                             --MECLKAEFFSPIALFKTP-----------------------------------------------------------------------------------------------------------------------------------FSIKGIETYPLPPYSTVIGLLYTASGK----------------------------------------------------------------------------------------------------KWKGERFNISVQGDY---------------EAIFRDYVRFRKYNKKDKKLET-----------------------------------------------------------------------------------------------------------------------------------------------------------------LPLEVPLFYNFRLTVHILGDEN------------------------------------------------------------------------------------------------------------------------------------------------------------------------------------------------------------------------------------------------------LLKEFEKALKFP-YVF--PYLSGGEYPVKITKVKMVACRKEYF----DTFNIPKNAYIP-ENIFTEEFRVSLEGHGVYYR------VPSFLISQKPRQHEWVGVYYVQKG------------------TKVSEMELLVDEEGEPVWV--
585046|delta|Myxococcus_xanthus_DK_1622                         ----MIALELSVPVACWRKG-----------------------------------------------------------------------------------------------------------------------------------RARELVETEVLPPPATCYGALLSLVGEQDRE------------------------------------------------------------------------------------------------RHRGCRVTAGVLNA----------------PVISTVLRTFWRSKNLKVAKGNDENA-------------------------------------------------------------------------------------------------------------------------------------------------------------APDQQQLVIDARLVVWCDSREEP----------------------------------------------------------------------------------------------------------------------------------------------------------------------------------------------------------------------------------------------------DSGESLED-----------RVVRAMREPGSVTRAGGWSLGESTH-LINDARLLPEGRPPA-GCRAFLTASTGALTLPVWVD-----------HVGTRGTRYEVGRLEEVLAA-----------------PEVQRLPRIPLAEGAG-----
13814621|Therm|Sulfolobus_solfataricus_P2                       -MKGVVIFGIHHWGFSVRVP-----------------------------------------------------------------------------------------------------------------------------------RTSAGGSSYIVPPITTILGALSRGYCSDYAVKNN---------------------------------------------------------------------------------------------VSCTKEFIDKFSSDLFWVTYGTEEHMLMPYSDLLREERVPYRQSKNRSLDHVSDWFGV-----------------------------------------------------------------------------------------------------------------------------------------------------------SAFGKVYCENVNFSILLLLNKE------------------------------------------------------------------------------------------------------------------------------------------------------------------------------------------------------------------------------------------------------NSEFWSKL----GWQI--ISLGTKESLVTITDVKVVDVEESSD------EDIYTIYYIP-AECLTNTEEFEVVNMPVKSV----YELSSKPSIGVFSNFLVPRKTPFIGGKVKVKKSNVRGDICKV--YKMADKYVITFKEGLEKWYSK
11499456|Archa|Archaeoglobus_fulgidus_DSM_4304                  -MIGYLVDVEFVWGFQARIA-----------------------------------------------------------------------------------------------------------------------------------GLSKTSPSFYYPPPTTFLGAVAEAIAKDKGIG-----------------------------------------------------------------------------------------------EQRGKEIISELGENLLAIGWKALNCTPLRYSDINRILAVKITSGVLYPNPQDLAKSFDSPARG---------------------------------------------------------------------------------------------------------------------------------------------------KTILSSLNDEAPKIRWFLVF-----------------------------------------------------------------------------------------------------------------------------------------------------------------------------------------------------------------------------------------------------------KEEAVEEKI---LWKI--HRIGSKESRVAVVDVKKVKVTQKDG-LISTDYSFPAEDGVE-LRGILSQRWEFEVYLNPFEVKYSEKENPLMSYISGKKAVLYRIPIMTSIFSTPECLVEVGGD------FKAYEAGGEVVIGRCSK----
33359381|Therm|Pyrococcus_horikoshii_OT3                        -GEEMIRVKLKSWTASFRYPT----------------------------------------------------------------------------------------------------------------------------------FQAGYQPTLPVPPPFTIQGILSCARGEPV------------------------------------------------------------------------------------------------------------YLSELQYIGYVFRSEGKGID----------LERIHSLSKEET-----------------------------------------------------------------------------------------------------------------------------------------------------------------DVIAREILYDAELYLY------------------------------------------------------------------------------------------------------------------------------------------------------------------------------------------------------------------------------------------------------------LPDDWKEYFRKPKYQL---LLGRSSDLATLEEIKKVELEEREA--PVGGTVVPIELGIP-GIVHTLVVEYDYSTIPRKARLIKPFVITLFPRNEGERKRQMVRALYDPELN-----------------IGVYLHRWKK-----------
118431375|Therm|Aeropyrum_pernix_K1                             PGDWVVVAELATPAFSVKNP-----------------------------------------------------------------------------------------------------------------------------------ESYQVASPLPLPLPSTLLGGLMRGASLLGSCTGGI--------------------------------------------------------------------------------------------ASQSCIKKTGRIVKAAAPLSKPGQILGVEWEVVLRRLRKVLEPDSEEGSTRENRGNRVLDELS-------------------------------------------------------------------------------------------------------------------------------------------------RISDALLRGYITPYNPVYAVFVARGRD------------------------------------------------------------------------------------------------------------------------------------------------------------------------------------------------------------------------------------------------------NANRIEKA----LWYI--DRLGDSESLVSARPVGRCQLAEFRSKSVNTPVALDSAVGGS-FTVVYAPARAGRTGRTRRSE----AIAIAMPVKKEAVERGYVLVYSEIEVEGSVYGCSVEGIDGR---INVAVHESFHEVSGYGIWMPA
14521229|Therm|Pyrococcus_abyssi_GE5                            LVFFLKVEASPSGIIALRSL-----------------------------------------------------------------------------------------------------------------------------------PQSKMRNALRYIPPSTLIGAIAYPLFHIAGYRGET--------------------------------------------------------------------------------------------LIDRRNPRSAADKIKDLFLWVTVKGSIKPIIYGSILK---INRLHRGSVESAVTSFPFAV---------------------------------------------------------------------------------------------------------------------------------------------------------MYGEQDYSISFVYLLKEEAVANS---------------------------------------------------------------------------------------------------------------------------------------------------------------------------------------------------------------------------------------------------TYTLKDFERA----AWGI--SRLGSRESIVSVESVKSGK-AKIRE-----GKEARTSYAFP-FAGKEVEGEGTLQAVFDWRR----------GIGSYSNPQYILMFYPDGEVTVR-------GE------LKVVSLDGEEVVL--------
2495947|Metha|Methanocaldococcus_jannaschii                     MIMEALVALLRFPFYSFGKQ------------------------------------------------------------------------------------------------------------------------------------SYQVRQSLLLPSPSALKGALAKGIILLGGKKGKSL-------------------------------------------------------------------------------------------DEIAKKTVEELENKLIYVGAKPYKSSIIKTPIL-------LKRLRNLEDQKNPEKS-------------------------------------------------------------------------------------------------------------------------------------------------------------DAMRREYVFAREILAIYVFRRK------------------------------------------------------------------------------------------------------------------------------------------------------------------------------------------------------------------------------------------------------LSEEEKDLMLKAVYLI--DQLGDTECVGNVIKTEWVEVKEEKA---------PLKTYVK-FKKVSKMSINGGIIENMLET-------------PNFGNKVKEEPYLLPLIEKRYRRSSYYVES-----DRIFDGNYKIIAFDEVIGLWI
13814668|Therm|Sulfolobus_solfataricus_P2  SSO1441              -MIYSKVFLKLHWGFSVVKP-----------------------------------------------------------------------------------------------------------------------------------LAAKAKPGFYLPPPTTLIGALSYGKFRGVDN------------------------------------------------------------------------------------------------INLGNVYGSPAYNFRNIMATARLESEGVYTEDIIRNVISYFQRKERRENPRYIYGV-------------------------------------------------------------------------------------------------------------------------------------------------------------IPTGKVYIPNGRLVVVYVTDSI------------------------------------------------------------------------------------------------------------------------------------------------------------------------------------------------------------------------------------------------------SKEELEKL----CWSI--TRIGCKECLASVENVEVGEAKKVSG-------RVKTRYYFR-DTVKVVGRKEFLEYVTFWEE-----------NGYIWGKEGSPVRYILPITTYPLASKE----------VEVEAKEAYEVGGEYVVFS--
11497687|Archa|Archaeoglobus_fulgidus_DSM_4304                  -MQWVKLTLHFPSFFSYRIPD----------------------------------------------------------------------------------------------------------------------------------YSSQYALSVPLPSPSAIKLSLVATA------------------------------------------------------------------------------------------------------IRTTGNVAEGERVFYAVRDADIRILPPEQIAINSVL----IKRLKKKKNPTELETFEK-----------------------------------------------------------------------------------------------------------------------------------------------------------TFGVREYVFFPDDVNLFIGCDDI---------------------------------------------------------------------------------------------------------------------------------------------------------------------------------------------------------------------------------------------------DIAIKYFG--------ML--RYLGSSDSMLYVKCIEKINEPPKSA----------IKAIAD-KEFAEAISKEPYIVYPVKDISKKAKFEQINPYSGKSGRNVFERKYYLIKARIK------------------KGKKWKLLEIQC------
Jnet  2495947                                                   --HHHHHHHHH----EE----------------------------------------------------------------------------------------------------------------------------------------------------HHHHHHHHHHHHH--------H-------------------------------------------------------------------------------------------HHHHHHHHHHHH---EEEEE-----------HH-------HHHH--------E------------------------------------------------------------------------------------------------------------------------------------------------------------------EEEEEE---EEEEEEEEE----------------------------------------------------------------------------------------------------------------------------------------------------------------------------------------------------------------------------------------------------------HHHHHHHHHHHHHH--HH------EEEEEEEEEEEE--EEE---------EEEEE-------EEEEEE-EEEE----------------------------EEE---HHHHH--EEEEEE-------------EEEEE---EEEE--


Cas5 BF2549 subfamily
193215436|Chlor|Chloroherpeton_thalassium_ATCC_35110            ---MYYIVKYFGQFG-FIKPWTAVRD--------------------------------------------------------------------------------------------------------------------------------SETYSQQFLTPSIVAGIERKLFPELLKN------------------------------------------------------------------------------------------------DDGEIKKIARHRLSYKQISQQQEQIQPRGWNEKGTRKNKSYERPYAILIR------------------------------------------------------------------------------------------------------------------------------------------------------------------------GVMLEPVLFLAFQNS----------------------------------------------------------------------------------------------------------------------------------------------------------------------------------------------------------------------------------------------------------NDAEIAATQHIC------LSRNEDILYPDDEILEIGKEEFDTDEEL---FSGFELVFEKN-------------------EQSFLVGYNRYKQNEKMFGYIKIVGTPVKNNY-------------------------------------
188995828|Bacte|Porphyromonas_gingivalis_ATCC_33277             EDKIFFVVHYTGPFG-YIKPWSAVRD--------------------------------------------------------------------------------------------------------------------------------GETYSQQFLTPSIIEGMEKKLFPEML--------------------------------------------------------------------------------------------------IKKGIHKIARHKLSCMSMSVQQEKTQTQAWEGKGKGKGRTYTRPQSILKR------------------------------------------------------------------------------------------------------------------------------------------------------------------------GVMLHPSLYLAFTSE----------------------------------------------------------------------------------------------------------------------------------------------------------------------------------------------------------------------------------------------------------EDAVIAARQHLC------LCRNEDVVLPDTEILKMDEETFNA-------LPGFELRFGKDY------------------PDAFMVGFNRFDENTPMYGRIEIGGEAILQ---------------------------------------
229496307|Bacte|Porphyromonas_endodontalis_ATCC_35406           KERILFVVHYSGTFG-YIKPWTAVRD--------------------------------------------------------------------------------------------------------------------------------GETYSQQFLTPSIVEGMEKKLFPETL--------------------------------------------------------------------------------------------------SDKGIHKIARHKLSYKGIDVQQETTQTQAW--KFRKKEKCYEREQSILNR------------------------------------------------------------------------------------------------------------------------------------------------------------------------GVMLYPSLYLAFTTE----------------------------------------------------------------------------------------------------------------------------------------------------------------------------------------------------------------------------------------------------------EDALVASEQHLC------LCRNEDVVLPEKDIILMEESQFDA-------LPGFELRFGSSF------------------SDAFMVGFNRFDDNAHMYGRIEIGGEAILS---------------------------------------
299143052|Bacte|Prevotella_oris_C735                            ----MYVVKYTGVFG-FIKPWTAVRD--------------------------------------------------------------------------------------------------------------------------------SLTYSQQFLTPSIIEGIEKKLFPELL--------------------------------------------------------------------------------------------------NEVGIHYIMRHKLCYDAIDLQMEKTQARGW--ENKTKEKRMVRNQSILNR------------------------------------------------------------------------------------------------------------------------------------------------------------------------GVMLNPVLYLCFPDK----------------------------------------------------------------------------------------------------------------------------------------------------------------------------------------------------------------------------------------------------------TLAQRASLQHVC------LCRNEDILFPMPELLELSEKQFAE-------LSGFELRFGKS-------------------NESFLVGFNRFDNNSPMYGWLEISGKPVFSL--------------------------------------
53713840|Bacte|Bacteroides_fragilis_YCH46                       --MKYYVVKYGGPFG-FIKPWTAVRD-----------------------------------------------------------------------------------------------------------------------------ASGGETYSQQFLTPSIIEGIRQKL----------------------------------------------------------------------------------------------------------EVTAIMRHKLSYAGINIQQEVVQAKAW----SKKGKTFMRARSVLKR------------------------------------------------------------------------------------------------------------------------------------------------------------------------GVMLSPVIYFAFATL----------------------------------------------------------------------------------------------------------------------------------------------------------------------------------------------------------------------------------------------------------EDARKASLQHIC------LCRNEDILLPEANIQELSISEFDK-------LEGYELRFGER-------------------EQSFLVGYNRFKNNEEMYGWIEMVGNPAKSHNYGE----------------------------------
Jnet   53713840                                                 ----EEEEEE----------------------------------------------------------------------------------------------------------------------------------------------------------HHHHHHHHHHH-----------------------------------------------------------------------------------------------------------HHHHHHH---------EEEEE----H----H-----HHHHHHHHHH------------------------------------------------------------------------------------------------------------------------------------------------------------------------------EEEEEE--------------------------------------------------------------------------------------------------------------------------------------------------------------------------------------------------------------------------------------------------------------HHHHHHHHHHH------------EE---HHHHH-------------------EEEE-------------------------EEEEE---------EEEEEEE---------------------------------------------


Cas5 (COG1688, BH0337-like, I-C)
83592165|Alpha|Rhodospirillum_rubrum_ATCC_11170                 MSHGIKLLVSGDHACFTRPEMKA------------------------------------------------------------------------------------------------------------------------------------ERVSYDVMTPSAARGILEAIHWKPA---------------------------------------------------------------------------------------------------------------ITWVIDAIHVLKPIRFQTLRRNEVG--------GKVPAGKVKSAMTKGTLDGLALLADED------------------------------------------------------------------------------------------------------------------------------------RQQRATTLLVDVAYVIEAHFTLTDKAG---------------------------------------------------------------------------------------------------------------------------------------------------------------------------------------------------------------------------------------------------PEDNPGKHLDIFTRRARKGQCFHQPCLGTREFPARFELIDGDRPIP----AAVNRSEDLGFMLWDIDHAGDRS----------------------SMFFRARMDRGVVRVPAPSSAEIRR------------------------------------
34102535|Betap|Chromobacterium_violaceum_ATCC_12472             MSYGIRIHVWGARACFTRPEMKV------------------------------------------------------------------------------------------------------------------------------------ERVSYDVITPSAARGILEAVHWKPA---------------------------------------------------------------------------------------------------------------IRWVVDRIGVLKPIRFESIRRNEVG--------SKLSAAGVAKAMKAGRVDGLAMLVDDD------------------------------------------------------------------------------------------------------------------------------------RQQRAATVLRDVGYVIEAHFELTGKAG---------------------------------------------------------------------------------------------------------------------------------------------------------------------------------------------------------------------------------------------------ADDSVGKHLDTFKRRARKGQHFHAPCLGTREFAASLELVDDGEAGPQPD-TSLAGARDLGWMLHDIDFADGMA----------------------PRFFRAEMRDGWIAVPPWREARA--------------------------------------
226945227|Gamma|Azotobacter_vinelandii_DJ                       MAYGIRLLVWGERACFTRPEMKV------------------------------------------------------------------------------------------------------------------------------------ERVSYDVITPSAARGILEAIHWKPA---------------------------------------------------------------------------------------------------------------ICWVVDRIHVLKPIRFESIRRNEVG--------GKLSAASVGKAMKAGRTDGLIALADED------------------------------------------------------------------------------------------------------------------------------------RQQRAATVLRDVSYVIEAHFELTARAD---------------------------------------------------------------------------------------------------------------------------------------------------------------------------------------------------------------------------------------------------ASDSEGKHLDIFNRRARKGQYFHAPCLGVREFPASFELIEPDDVLPAVP-ADLRGERELGWMLHDIDFANDMT----------------------PHFFRAVMRDGVIEVPALRSEGVKA------------------------------------
58580494|Gamma|Xanthomonas_oryzae_pv-_oryzae_KACC10331          MSYGVRLHVWGERALFTRPEMKV------------------------------------------------------------------------------------------------------------------------------------ERVSYDIITPSAARGILEAIHWKPA---------------------------------------------------------------------------------------------------------------IRWVVDSIQVLKPICFESIRRNEVG--------SKLSAASISKAIKAGRTDELVKYVEED------------------------------------------------------------------------------------------------------------------------------------RQQRAATVLREVGYIIAAHFEMTDKAG---------------------------------------------------------------------------------------------------------------------------------------------------------------------------------------------------------------------------------------------------PDDNVGKHLDIFNRRARRGQCFQAPCLGTREFPASFALLGDDDTPPASD-PALSGERDLGWMLHDIDFADGMT----------------------PRFFRARMVDGLVAVPPPQDGGVRA------------------------------------
21110238|Gamma|Xanthomonas_axonopodis_pv-_citri_str-_306        MSYGVKLHVWGERALFTRPEMKV------------------------------------------------------------------------------------------------------------------------------------ERVSYDIITPSAARGILEAIHWKPA---------------------------------------------------------------------------------------------------------------IRWMVDSIQVLKPIRFESIRRNEVG--------GKLSAASVSKAIKAGRTDTLVSYVEED------------------------------------------------------------------------------------------------------------------------------------RQQRAATLLRDVGYVIAAHFELTDKAG---------------------------------------------------------------------------------------------------------------------------------------------------------------------------------------------------------------------------------------------------ADDNVGKHLDIFNRRARRGQCFQAPCLGTREFPASFALIEDDAAMPAAD-ATLAGERDLGWMLHDIDFADGMT----------------------PRFFRARMVDGQVEVPAPENGGVRA------------------------------------
52307095|Gamma|Mannheimia_succiniciproducens_MBEL55E            MANRIRLHIWGDYACFTRPEMKV------------------------------------------------------------------------------------------------------------------------------------ERVSYDVITPSAARGILSAIHWKPA---------------------------------------------------------------------------------------------------------------INWVIDKIYVLKPIRFESVRRNELG--------AKISESKVSGAMKRKSVADLYTVIEDD------------------------------------------------------------------------------------------------------------------------------------RQQRAATVLKDVAYVIEAHAVMTSKAG---------------------------------------------------------------------------------------------------------------------------------------------------------------------------------------------------------------------------------------------------VDENTTKHIEMFKRRALKGQCFQQPCMGVREFPAHFALIDDNDPLPLSQLSESEFNRDLGWMLHDIDFEHGNT----------------------PHFFRAELKNGVIDVPPFYAEEVKR------------------------------------
45658742|Spiro|Leptospira_interrogans_serovar                   ESQIFQLKVSGENACFTRPEMKA------------------------------------------------------------------------------------------------------------------------------------ERVSYDVITPSAARAIFDAILWKPA---------------------------------------------------------------------------------------------------------------ILWIIHKIDILKPILWESIRRNELG--------SKIAPQNIMQTMEAGTGN-LALYIEEE------------------------------------------------------------------------------------------------------------------------------------RQQRAGLFLKDVSYILHASFKLTKRAR---------------------------------------------------------------------------------------------------------------------------------------------------------------------------------------------------------------------------------------------------DGDSITKFEEMFKRRAEKGQCHHQPYFGSREFAAYFSLNDQTE------KPIKIEQQDLGWMLYDLDFEDYNFDTKSYKDAN-------------PKFFRAVIQNGSIVIPDLNTNGARL------------------------------------
78222283|delta|Geobacter_metallireducens_GS-15                  KSRMLRLKVWGDNACFTRPEMKV------------------------------------------------------------------------------------------------------------------------------------ERVSYDVMTPSAARGVLEAILWKPA---------------------------------------------------------------------------------------------------------------IRWQVDRIDVLKPIRWESVRRNEVG------------------SVMSPRTNGLFIEEQ--------------------------------------------------------------------------------------------------------------------------------------RQQRAGLFLRDVAYTIHAWFEMTVPPD---------------------------------------------------------------------------------------------------------------------------------------------------------------------------------------------------------------------------------------------------ERNNVIKFQEMFICRASKGKCFNQPYLGTREFSAGFELIPHDQSLP----EPIVETRDLGFMLYDLCHDTSRDEGHVHTCTDGCR----------PSFFRAALKDGRMMVPARDSEEVRR------------------------------------
21673960|Chlor|Chlorobium_tepidum_TLS                           WNKTFCLEVKGDYACFTRPEMKV------------------------------------------------------------------------------------------------------------------------------------ERVSYDVITPSAARGIFEAIFWKPA---------------------------------------------------------------------------------------------------------------IRWRIRKIEVLNPIKWISVRRNEVG------------------QTASERSDGIFIETA--------------------------------------------------------------------------------------------------------------------------------------RQQRAGLFLRDVAYRLHAELEFVPPSE-----------------------------------------------------------------------------------------------------------------------------------------------------------------------------------------------------------------------------RPDAKRPVPESLQDGRETSELRKDENPGKYYAIFERRARKGQCFNQPYLGCREFSCEFRLVDDLANEP----PPISETRNLGFMLYDLDFQKNLKEPP-------------------PAFFPACLEKGVIKVPDWESEEVRK------------------------------------
53804975|Gamma|Methylococcus_capsulatus_str-_Bath               -MKDICLKVFGDYACFTRPEMKV------------------------------------------------------------------------------------------------------------------------------------ERVSYDIITPSAARAIFEAILWKPA---------------------------------------------------------------------------------------------------------------IRWRVTKIEVLKPIRWISVRRNEVG--------AVASVRTAQTAMQAGRGD-LGLYIEEE------------------------------------------------------------------------------------------------------------------------------------RQQRAGLFLREVAYRLHARCEPTDRKG---------------------------------------------------------------------------------------------------------------------------------------------------------------------------------------------------------------------------------------------------EQESPDKFLAMFHRRATNGQCFNQPYLGCREFAAHFEPVTNLDAAMADE-PPITETRDLGWMLHDIDFANGIQ----------------------PKFFRAHMQQGVIRVPEWNSEGVKG------------------------------------
83589361|Clost|Moorella_thermoacetica_ATCC_39073                --------MWGDLACFTRPEMKV------------------------------------------------------------------------------------------------------------------------------------ERVSYPVMTPSAARGILEAIFWKPE---------------------------------------------------------------------------------------------------------------FRWRVRQIEVLKPIRYFSILRNEVN--------DKMVVSTARGWARNGGG----YYADQPQH----------------------------------------------------------------------------------------------------------------------------------RAQRHTLALREVAYIIRAEQVMAAHA----------------------------------------------------------------------------------------------------------------------------------------------------------------------------------------------------------------------------------------------------RDIHPAKYRDQFRRRVERGQCYHRPYLGCREFCAFFGPSSPAD-------QPIKHSEYLGQMLLDLKYNSDGSGEGR------------------PVFFNARLENGILRVPQDLYKEIGR------------------------------------
46255204|Deino|Thermus_thermophilus_HB27                        -MARLKVKVWGEYACFSRPEFKV------------------------------------------------------------------------------------------------------------------------------------ERVSYPVPTPSAARGLLEAIFWKPE---------------------------------------------------------------------------------------------------------------FRYEVRRIGVLRLGTPFALLRNEVG---------------------NRMGAKPFFVEDA-------------------------------------------------------------------------------------------------------------------------------------RQQRTSLVLKDVAYLVEADMVLRPHA----------------------------------------------------------------------------------------------------------------------------------------------------------------------------------------------------------------------------------------------------TDPLP-KYLEQFERRLKKGQYHHTPYLGTREFPAYFSPPDGEV-------PDGGLNLDLGPMLFDLAFVEDPGRPELTFKRPGRG---EVQGYALPLFFHARIREGWLEVPAEKYQELYRLEEGHAKGA---------------------------
24378130|Bacil|Streptococcus_mutans_UA159                       RSRNFYARIRGDRALFTNPATKG----------------------------------------------------------------------------------------------------------------------------------GSERSSYSVPTRQALQGIIDGIYHKPT---------------------------------------------------------------------------------------------------------------FTNVITEVKVVNQIQTEL---------------------HGVRALLHDYSADLSYV----------------------------------------------------------------------------------------------------------------------------------------------SYLSDVEYLVKFHFIWNENRE------------------------------------------------------------------------------------------------------------------------------------------------------------------------------------------------------------------------------------------------DLIQDRLPKKHEAIMERSIRKGG-RRDIFLGTRECFGLVDEISQEEYETIPSYYNG-VTIDLGIMFHSFAYPTSKDTPLK------------------SYFTKTVMENGAIKFKPQSECEIVNTLSSYAFKSLGQLKSVDDEYVDDEYEEYEAMEKGEG
13622649|Bacil|Streptococcus_pyogenes_M1_GAS                    RSRDFYVRVSGQRALFTNPATKG----------------------------------------------------------------------------------------------------------------------------------GSERSSYSVPTRQALNGIVDAIYYKPT---------------------------------------------------------------------------------------------------------------FTNIVTEVKVINQIQTEL---------------------QGVRALLHDYSADLSYV----------------------------------------------------------------------------------------------------------------------------------------------SYLSDVVYLIKFHFVWNEDRK------------------------------------------------------------------------------------------------------------------------------------------------------------------------------------------------------------------------------------------------DLNSDRLPAKHEAIMERSIRKGG-RRDVFLGTRECLGLVDDISQEEYETTVSYYNG-VNIDLGIMFHSFAYPKDKKTPLK------------------SYFTKTVMKNGVITFKAQSECDIVNTLSSYAFKAPEEIKSVNDECME-----YDAMEKGEN
56477289|Betap|Aromatoleum_aromaticum_EbN1                      TRNSIEFKVWGRHALFTDPLTKV----------------------------------------------------------------------------------------------------------------------------------GGEKCSYHVPTYEALKGIAKSIYWKPT---------------------------------------------------------------------------------------------------------------LIWVIDEVRVMKRVRTQT---------------------KGTKPLEFGGGNSLAIY----------------------------------------------------------------------------------------------------------------------------------------------TFLADVEYQVRAHFEWNEHRP------------------------------------------------------------------------------------------------------------------------------------------------------------------------------------------------------------------------------------------------ELQADRIDGKHYAIARRMLERGG-RQDIFLGTRDCQGYIEPCEFGG---GAGAHDEGSELAFGLMFHGFDYPDETGDQKLH-----------------ARFWRPVMRNGFIRFDRPEDCPVRKFVRSMSVKPFGFGQNLQSADEA------AAELEGLA
117926794|uncla|Magnetococcus_sp-_MC-1                          QRNDLEFLLTARYALFTDPLTRG----------------------------------------------------------------------------------------------------------------------------------GGEKLSYHIPTYEALKGICKSIYWKPT---------------------------------------------------------------------------------------------------------------LIWVIDEVRVLNRIQTQT---------------------KGVKPLKFSGGNDLSIY----------------------------------------------------------------------------------------------------------------------------------------------TYLADVAYQVRAHFEWNMHRP------------------------------------------------------------------------------------------------------------------------------------------------------------------------------------------------------------------------------------------------ELARDRIEGKHFNIARRMLERGG-RQDIFLGTRECQGYVEPCDFGH---GEGFYDNAGELAFGHMFHGFDYADEIGKNSLH-----------------RRLWSPTMKNGYIHFPRPEDCPVHEFIRGMQAKTFD-DTNLLDVEQE------EALLEAQL
172056192|Bacil|Exiguobacterium_sibiricum_255-15                MRNTIEFKVYGEYALFTDPLTKL----------------------------------------------------------------------------------------------------------------------------------GGEKMSYQVPTYQAIKGIVESIYWKPT---------------------------------------------------------------------------------------------------------------ILIVVDAIRIMHPIKMEA---------------------KGMRPIEYGGGNSLAHY----------------------------------------------------------------------------------------------------------------------------------------------TYLRDVCYHVRAHFEFNENRP------------------------------------------------------------------------------------------------------------------------------------------------------------------------------------------------------------------------------------------------DLVFDRNEGKHYSIMKRSLEAGG-RRDIFLGARECQAYVEPIDFDS---DDSFYDG-ADLHFGTMVHGFDYPDETGRDELA-----------------VRLWNPVMKDGVIAFPRPETCSLVKTVKSMSAKPFD-ASNMTGVVEL------YEQL----
10172950|Bacil|Bacillus_halodurans_C-125                        MRNEVQFELFGDYALFTDPLTKI----------------------------------------------------------------------------------------------------------------------------------GGEKLSYSVPTYQALKGIAESIYWKPT---------------------------------------------------------------------------------------------------------------IVFVIDELRVMKPIQMES---------------------KGVRPIEYGGGNTLAHY----------------------------------------------------------------------------------------------------------------------------------------------TYLKDVHYQVKAHFEFNLHRP------------------------------------------------------------------------------------------------------------------------------------------------------------------------------------------------------------------------------------------------DLAFDRNEGKHYSILQRSLKAGG-RRDIFLGARECQGYVAPCEFGS---GDGFYDGQGKYHLGTMVHGFNYPDETGQHQLD-----------------VRLWSAVMENGYIQFPRPEDCPIVRPVKEMEPKIFN-PDNVQSAEQL------LHDLGGE-
269914587|Gamma|Mannheimia_succiniciproducens 3KG4              LANRIRLHIWGDYACFTRPEMKV------------------------------------------------------------------------------------------------------------------------------------ERVSYDVITPSAARGILSAIHWKPA---------------------------------------------------------------------------------------------------------------INWVIDKIYVLKPIRFESVRRNELG--------AKISESKVSGAMKRKSVADLYTVIEDD------------------------------------------------------------------------------------------------------------------------------------RQQRAATVLKDVAYVIEAHAVMTSKAG---------------------------------------------------------------------------------------------------------------------------------------------------------------------------------------------------------------------------------------------------VDENTTKHIEMFKRRALKGQCFQQPCMGVREFPAHFALIDDNDPLPLSQLSESEFNRDLGWMLHDIDFEHGNT----------------------PHFFRAELKNGVIDVPPFYAEEVKREGHHHHHH----------------------------
3KG4                                                            ----EEEEEEEEEE----------------------------------------------------------------------------------------------------------------------------------------------EE------HHHHHHHHHHH--------------------------------------------------------------------------------------------------------------------EEEEEEEEEE-----EEEEE--------------------------------------------------------------------------------------------------------------------------------------------------------------------------------EEEEEEEEEEEEEEEEEE-------------------------------------------------------------------------------------------------------------------------------------------------------------------------------------------------------------------------------------------------------------HHHHHHHHHHHH-----------------EEEE------------------EEEEEEEEEE-----------------------------EEEEEEEEE--EEE-----------------------------------------------
RRM domain (beta-strands)                                               1                                                                                                                                                                                                                                                                                             2                                                                                                                                                                                                       3                                                                                                                                                                                                                                                                                                     4                        1                                    2         3   
consensus/85%                                                         h.l.GphAhFTpP.hKh                                                                                                                                    E+.SY.l.T.pAh+GIh-uIaaKPt                                                                                                               hh..lptltVhp.lph                            h..thss...hh                                                                                                                                              hhLpDVtY.lcAch.hs.pt                                                                                                                                                                                                                                                     pc..tKa.thhpRphcpGt.hpt.hLGsREh.u.ht..p.tt........s...phplGhMhashsa.pt.t......................shhapshhppGhlths..pttthht                                    
consensus/70%                                                   htttlphclhG-hAhFTcPthKl                                                                                                                                  ..ERlSYsV.T.pAh+GIh-AIaWKPs                                                                                                               lpWhlccIpVL+PIphpo.......        ......ps.tshptstsssLhhh......                                                                                                                                  ......hhL+DVuYhlcA+h.hst+t.                                                                                                                                                                                                                             .......................DcpssKahshhpRphc+Gt.hppshLGsREh.uhht.hs.sp........shttphcLGhMlashcassshs............   .......stFa+AhhcsGhlphPt.psptlht....................................

Csb2 (GSU0054)
258405745|delta|Desulfohalobium_retbaense_DSM_5692              --MLALEFSFPAGRYHANPWGRN---------------------------------------------------------------------------------------------------------------------------------VNEGEAEWPPSPYRLARTLIDIQKRRF-----------------------------------------------------------------------------------------------------PDWSQSRIEAVLVAISGK-PFYTLPP--ATTAHIRSFMSSNQKDA---------------------------------------------------------------------------------------------------------------------------------------------------------------SKKQKIFDSFVAL---GREEILYIAF-----------------------------------------------------------------------------------------------------------------------------------------------------------------------------------------------------------------------------------------------DHKLDAQTRSDLTALVAEINYLGRSESWVSVGLKD----LPE--VAEW----DCLPSDVAPEDPQYEIEKLACVLPK----------------------GDYQALPVSERVSWFDALCLSTQDLLKQGWSTPPALAW-VDYARKRSKLNQSSLEETRARTQ---RDYRHIKYAVHSKVRPHVRETILFAERVRAKLMGIHRKTQG---DDPEKVSAKF-SGKNLDGLPLENHKHAFFLPLDE---------DNDGRIDHLLI-----TADEPFDSTELMALDRLRSIWQPHGKPDAS-------LILTSVQKNARP--------------------------KHAKT-WISVTPFVTARHFRKGRGTYWG-----------------------------------------WLTGEIKR---------ECRFHFLPQPQEVNWIQWTMNGP-QP--IRWMEFTRGK------------REERPFRGHGCILRF------DSPVPGPFALGARGHFGLGLFQPLE-----------------
73670572|Metha|Methanosarcina_barkeri_str-_Fusaro               --MFALSFQFFAGKYHSTPWGRH---------------------------------------------------------------------------------------------------------------------------------VNEGVPEWPPSPWRILRAIIATWKLKV------------------------------------------------------------------------------------------------------DAEEKDVRNLILSLLEP-PVFYLPP--ATVGHTRHYMPWDKGDKKNWH-----------------------------------------------------------------------------------------------------------------------------------------------------------ASKTLIFDTFVAV---PRESPVITVWE----------------------------------------------------------------------------------------------------------------------------------------------------------------------------------------------------------------------------------------------NVSLDDRSLKLIKQIAENLSYFGRVESWCKAEVIEEGK-LPSVLKELDSYFVSKPLAEEDVLSSSEEIVNVLCANEG--------------------IDPKISLDELDKKGNNKHPLLIRTSILRTQIKNLYPPMSRLVQYTRSLDCFEPSKISHVVDRKE---KKVNVVRFLLDSNALPPVTESLKIADIARNTAISTYGGKSH---KKTSVLSGKD-DDGN----ILLSNMHTFYLPSDE---------DRDGKLDHLTL-----YAPGGYDEAHQLALAKMKKLYGYNLKNDVN---------LLLLGMFDLD---------QWSETRKIIPL------SSSRT-WKSFTPYILTRHPKVTRAGQWKIQGTPKNVEIKVPENCAPYATKEHLMLEYGVLPDLSGMQIDGPVSQLLF---------SIDRVGLPQPSSIEPIPAYEING-TM--RQWLTFKRYR------R-GKQSPPSGNPYGF--RLSF------PEEVKGPVALGHGCHYGLGIFVPDNESR--------------
225158938|Verru|Opitutaceae_bacterium_TAV2                      --MIYIKIDFPAGRWHATAWGSH---------------------------------------------------------------------------------------------------------------------------------VNEGVPEWPPCPWRLSRALIAAWHWKH-----------------------------------------------------------------------------------------------------RRQNETVLRALIDKLASAAPDYRLPQ--ASAAHTRHYMPVVTGKN---------------------------------------------------------------------------------------------------------------------------------------------------------------ETKTKIFDTFVHV---NKGESLWIRW-----------------------------------------------------------------------------------------------------------------------------------------------------------------------------------------------------------------------------------------------DIALTPEEHTLLGTLLASLNYMGRAESLVIATLLDDGDTSPPPDTATWTTPANTSPPPPPRTTTAFERIRLLAPQEA----AAYAQASAATQSASGKKSATGKKKIASLPETLFDALQLDNADWKKEGRNLPPGSRW-IEYTRPRDCFKIAPVKAPPLRRQ---NLPTVARFALVCKVPPSITQSLSLAERFHQTLCKHLGDG-----VNSPSLTGLD-DDRQ----PLTGNAHVYFLPEC----------DPHGYVTHMTL-----HAPCGFDENATRTLGRIREIWGMEGKG--------FEIKIVLLATGQTS---------DFQHASPYF--------SSSQI-WTSLTPYLSVRHLKSTRTGIPKIDPDTGLQKG-------------------------------SPEHDCLRLLQLTAASLETHGITLPPPLKVTCIGSRITPPHALRDIPCLNFQRQR--------RTGLGARASYQGHALRLEF------DKPITLPYGFGYAAHFGLGLFAPVL-----------------
295697239|Bacil|Bacillus_tusciae_DSM_2912                       EERWAMAFRFPAGLYHANPWGRH---------------------------------------------------------------------------------------------------------------------------------VNEGEVEWPPSPWRLLRSLQATWFAKRRLVLADPGI-----------------------------------------------------------------------------------------AVEEGRPEASFEQLILKLASVFPVYYLPR--VSRGHTRHYMPGAG------------------------------------------------------------------------------------------------------------------------------------------------------------------GKTSLVFDAFVRI---RPEDRVIMAWP----------------------------------------------------------------------------------------------------------------------------------------------------------------------------------------------------------------------------------------------GVTLSAGEWCLLDGLLPHVGYLGRSESWVEARLV--------PWDGTANCYPADQETVFARSPEAMEPVTVMAVQTEDRFSAWRDGVLEGAQVNRGGARGRGRRRSLHIPERLFDALAVDTSDLEQGGWNQPPGSCK-VTYLRPYNCFVPEFTPETF-GGW-GTGPIHAARFALAGKPLPSQLDAVAVGELFRRALLRLLDA------DAPSLITGRD-DNRR---VLADSHRHAFFLPEDA---------DRDGRVDHLLL-----YCADPLPETVGAALQSLIKLYTGE-----------QEWRVFLEGVGSHP------GETGAGNVVSSLF-------GPSRV-WESATPYLHPWFQKKGG-RF-------------------------------------------GRKEQLRK---------EIRLRGLPEPLSVEWKPFVQVGS-RP--VTTVQFRRFR------SGGRSQNQPDRQGGFY-RVEF------PEPVAGPLAFGYGCHYGLGLFIPERPVPSENGQGDRNGESGF
220935605|Gamma|Thioalkalivibrio_sp-_HL-EbGR7                   --MLAVACRFTAGRFHATPWGRH---------------------------------------------------------------------------------------------------------------------------------VNEADVEWPPSPWRFLRALIATWHRKH---------------------------------------------------------------------------------------------------DPGEFPEARLEALVNALSGVAPVYRLPD--AVHAHTRHYMPVREGRA---------------------------------------------------------------------------------------------------------------------------------------------------------------DKSVLVFDAFLRI---DPDEELIIAWP----------------------------------------------------------------------------------------------------------------------------------------------------------------------------------------------------------------------------------------------DLDPDPELLGSLDALMRDLNFFGRVESWIECRRLEG-------WNPEDANCRPGNLAVNPATGETSEPVRLIVPRSA-ADYAQWQQQTVEDLRLEKLAKQKRLSVLATLPERLIDALRLETGDIQRAGWSLAPGATE-VLYQRPQGAL---GVRRRRVPEWHRTSRITTARFALAGRPLPRVEDTVRVAERMRAALMSRAKRRFGES-DIPAQLSGHGLPPDN-------RHAHAFFLPEGN---------D-KGRIDHVIV-----HAEAGFPQEMLKVFEDLPILRGQD-----G-----SQWQVALESVGGRE------DERHWQAIQSAIPAL-----GHATV-WVTRTPYLHPWHAKKGF----------------------------------------------GYVEQIRR---------ECRERGLPIPSQVDLLPEIPVGSGRS--CRPVQFHRFR------T-KRGLPQPDTHGAFV-RLTF------PQPVSGPLALGFGCHYGLGLFAPSHDSE--------------
258512596|Bacil|Alicyclobacillus_acidocaldarius_DSM_446         --MIGIAFRFAAG-AHPVPFDKP----------------------------------------------------------------------------------------------------------------------------------LESEMEWPPSPWRLLRALVATATRMR---------------------------------------------------------------------------------------------------LHSPSLGGALHALVEALSLEPPIYTLPS----GVEILHQDPV--------------------------------------------------------------------------------------------------------------------------------------------------------------------GHAPRV---ILRV---PRPSVLCVSWP----------------------------------------------------------------------------------------------------------------------------------------------------------------------------------------------------------------------------------------------HLSLRRDELEILERILAEFPSAWSAAEWLRCHVLHD---SPDRVNARP----VSATETGERRDERRVLVQWLCPLPS----------------HVWANASASGSSAARRPANLFDALAQGDGV-------VPSPAAHRVTYAVEGLAARGPRRSRRSYRQLVAREHVNAARYAIATASRPRVTDALDISEVFHQSILSRYDDREE---PAPLIITGHEPNEPG--AVSRRGHQHVFVLPEDL---------DHDGLLDHVLI-----YAQEPFPEGVIAALERIRTLVTPDWWPGPK-----RRWRVSLEDLWRVP---------RVGEAPAPMPEDHLI--GPARI-FVSITPYLHPWHAKHGGAKF-------------------------------------------GPVEQIRK---------ELKLRGLPEPVAITPLAAAHVAG-QP--VPAHKFRRLR------Y-GKRQNIPGRWGSFW-RLKF------AEPVYGPIALGANCHFGMGLFAADVDEADRAYSATEDAEMT-
218289938|Bacil|Alicyclobacillus_acidocaldarius_LAA1            --VVGIEFRFLAGKFHATPWGRH---------------------------------------------------------------------------------------------------------------------------------ANEADVEWPPSPWRILRALIGVYHRYS---------------------------------------------------------------------------------------------------LSVRFDERALKRLIEVLAAERPVYTLPG--AVHTHTKHYMPIAG------------------------------------------------------------------------------------------------------------------------------------------------------------------GKTTVIYDAFLRV---VTDRPLGVYWP----------------------------------------------------------------------------------------------------------------------------------------------------------------------------------------------------------------------------------------------AADLDGEARELLCEIAELMPYLGRAESWVEARVVDE---LPEDWDAMP---VEVAQAGELLERAEGELVDLLAPVSP-----------SEWPRVRGKWETGSRKSSLTGVDALFDALLLGTEVLEKERFNLPVGAVH-AMYVRRKMDLPSAAARRRSVPRF----QANVARFRLVSHVPTRVVYALDVGEAMHAALVGIAVKSG----GVTPSITGRDPETRA---PLRGDHQHVFILPVDE---------DLDGYLDHVLV-----YQREPFDPQLTSVLQGLRLLHTPAWWPGRS-----RHWQLYLEGLWRIPAGPSPRGQMGQDVPDPYL--------RPSRV-FTSVTPYLHPWHWKKGGAKF-------------------------------------------GPADQIRE---------ELRRRGFPEPVSVEARSQIRLGG-LP--YDARKFRKLR------Y-GVRQDIPARAGGLW-RIEF------AEPVYGPIALGTNCHFGMGLFYAGEVDSVGVANEGQTSGEGG
258512605|Bacil|Alicyclobacillus_acidocaldarius_DSM_446         --VVGIEFRFLAGKFHATPWGRH---------------------------------------------------------------------------------------------------------------------------------ANEADVEWPPSPWRILRALIGVYHRYS---------------------------------------------------------------------------------------------------LFARYDESAVRRLIEGLAADRPMYTLPG--AVHTHTKHFMPIAG------------------------------------------------------------------------------------------------------------------------------------------------------------------GKTTLIHDAFLRV---APDRPLGVYWP----------------------------------------------------------------------------------------------------------------------------------------------------------------------------------------------------------------------------------------------KAHLDGEARALLSDIVALMPYLGRAESWVEARVVDE---LPGGWDAMP---VEVAEASELLERAEGEIVDLLAPVTP-----------SEWPRVRSQWPTGGRKSGLASVNHLLDALRLGTDVIEKERLNVPVGATH-LTYVRRKMDLRPVPARRTDVLSF----PANVARFRLVSKVPTRIIYALDVGEVMHTALVWMAARAG----LVTPSITGRDPETRG---PLRGDHRHVFILPVDE---------DLDGYLDHVLV-----YQREPFGPELLNVLQTLQRLKTPDWWPGRE-----RRWQLYLEGMWLVPAGSVPRGEAGQGVPDAYV--------RPSRV-FTSITPYLHPWHWKRGGAKF-------------------------------------------GPADQIRE---------ELRRRGFPEPVSVEARSHIRLGE-LP--YDARKFRKVR------Y-GVRQDIPARTGGLW-RIEF------AEPVYGPIALGANCHFGMGLFYGGELDSVGVVNEGQTSEEGG
39995165|delta|Geobacter_sulfurreducens_PCA                     SMYFVLTIAFLDGRFHGR--------------------------------------------------------------------------------------------------------------------------------------RDGDEPEWPPSPLRVFQALVAASARMN----------------------------------------------------------------------------------------------------GGALSSDGSSALQWLQAQPAPAIVAPSGILSASPYRLSVPNNAMDIVARAWGRGNETNSGDAN----------------------------------------------------------------------------------------------------------------------------------------------PATHRTMKSIRPIHL-IDSSSVHYLWR----------------------------------------------------------------------------------------------------------------------------------------------------------------------------------------------------------------------------------------------VSEPVAPEIADYVHAIVEMAQNINVLGWGIDMVVGNGAMLTEEQMESL-------PGERWLPHAETGVDGLRVPVNG--------------------------------TLADLQARHEGFLSRLAHGIFTPPPPLA-VYDKINYRRAIDPPPRAIAAFSL---LKTDASGFRAFDTARW----ALTVAGMTRHAARRAAQGAGWKESRINGCILGHG-ESIGDEKHLPTGPQRFAYLPVPSLEARGAGKAPVIGSVRRVIITAFDGACGDEIDWARRALSGQMLEKIKKDESDDKE--------HVALLSLLPGS----------DKVIRSYL--------RPSSS-WATVTPVVLPGYDDPAHYRRRL-----------------------------------------QHVTNSDEQKRLLWH--LHERIDGLLRKAIVQAQFPEILA-KNALIEWRKVGYWRGADLADRYGVPDHLKKFPRYHV-KIQWRNDCQMPVRIDGPICIGGGRFYGLGLFAPVD-----------------
51244039|delta|Desulfotalea_psychrophila_LSv54                  MSDFAAQIEFLVKPQLSDP-------------------------------------------------------------------------------------------------------------------------------------ASPQRGEWPPAPDRKFQAMVATA----------------------------------------------------------------------------------------------------------AEIGEDLEVLKYLES--PPLMQFEE-ALCPRAPLQYVPENFRRGKDYH-----------------------------------------------------------------------------------------------------------------------------------------------------------TGTARHLPVVH-----PKNNIVSYLWR----------------------------------------------------------------------------------------------------------------------------------------------------------------------------------------------------------------------------------------------DVP--EKCIAPLTKIVEQLTHIGRATSLVIGRVV-----PADSVKFNW-------------VPDKDGGLRVRTPYTG-----------------------------------RLQELIAHFEVGA-----RSPAAPY-TSYREKKTL--------VSNERW-------GELFVLRPQRQLDIHQTTYWTDKLRRAVISQAEDS-----SLPPLVHGHG------------DYRHVAWAAIPDV-----GHKYAKGHILGLGC-----WLPSDVSDLEVGVVGASLMRVRNL-----------GEVELELDNVGL-----------------KGLQSSAWN--KASKS-FATVTPVALDRWPTKKV----------------------------------------------SPESIVAE---------SLAKMGLPLPAYISCGNTSPIKG-TI---DARKYPSRK--------------NRRYMCHV-VIVW------SSYIIGPIIIGADRYFGSGLCRPFYSEELNNVSQI-------
268318347|Bacte|Rhodothermus_marinus_DSM_4252                   --MIVLELTYLNGWSCAR--------------------------------------------------------------------------------------------------------------------------------------SERGDPEWPPHPARLFYALASCYFEA-------------------------------------------------------------------------------------------------------GEDTQEQALLEWLEQQPPPIIYVRGGIVGRRELRPYVPTNDVGVRRQGRRNL------------------------------------------------------------------------------------------------------------------------------------------------ESLPDLRTTKNLRTLSYALL---KPDTHVYFVW-----------------------------------------------------------------------------------------------------------------------------------------------------------------------------------------------------------------------------------------------KAAPASDLLNALDRLCMRLGCLGHSSSFVRLVRLEQ---LPEEWDECW------QPGETGSPEAV-----LRVPRPG-----------------------------------VLASLPDYYQRYQQSGIRGVLPAGR-IRYGRVQRLPVSPADEGIRPGEW-----NDLLILRQVSGPTLPVLATAGITTQLHRALISRWRELYG---EVPEAISGHT-SDGG-----VSKAPHLAFLALPAV-----GHRHSDGHLMGCAL-----ALPRDLLDEDRTKLWQLFREGLELRLRPGS-----WRLEPLLYPSSMLP---------------YSLQESRWV--GPSRL-WASVTPVVLDRYPRDRD-IFGE-----------------------------------------EAKRIVTD---------SCEQAGFPRPVAIVLSLVSMVGG-TP---RATDFPLPR------------YCQRHVRVHT-LVEF------DRKVWGPLLIGKGRYRGLGLFAPIPEGAS-------------
262198022|delta|Haliangium_ochraceum_DSM_14365                  --MLVLGLRYLNGWSMATDI------------------------------------------------------------------------------------------------------------------------------------ADRTRPEWPPHPDRVFMAMVAAHMET-------------------------------------------------------------------------------------------------------GADDAERQALLWLENLPPPHLACAESFATRASVVSYVPVNDTKAPRVRSDKTPSDKQVKAGL--------------------------------------------------------------------------------------------------------------------------------------ELLPAHRSRQARTFPVAV-----PADDTVFLVWP----------------------------------------------------------------------------------------------------------------------------------------------------------------------------------------------------------------------------------------------EAPTMPAHARALDQLCRKVTRVGHSSSLVQMWRADD---APEA-----------KIVPNIVPDARMGAHRMRIPGPG-----------------------------------RLDYLLRCYDMGQ-----HPAAGLW-SGYRNAERAAHDEVHTGVLDSDI-----LPLRLLPGDERRSLSLTTTLAAVRGLRGLLMKHCRD------PLPEWLSGHR-RDRT-----PTSEPHIAFAPLAHV-----GHEHAYGHLLGLAL-----IVPRAVPHDARAEVLGPALYGRDDDDDDDKGKPTTRTLRLGHAGAWKLQ-------LEDSLDPPQAMRARTWTGGRRGAMSWATVTPFVFDRFPKSEA----------------------------------------------DKERDIVR---------ACERMGLPEPSDIVTTKAPLFVG-VP---PAAQFPAMR---------TRKDGPTRYHQHI-VIRF------PVPVRGPVLLGAGRYRGYGLCRPYPTAAEAAQ----------
317121778|Clost|Thermaerobacter_marianensis_DSM_12885           --MLAFRVHYLTGRVYAMDP------------------------------------------------------------------------------------------------------------------------------------TDRNRVEWPPHPERFFSALVAAAYQ--------------------------------------------------------------------------------------------------------AAIPGAREALEWLERQRPPQIAAPP-LAGERIIHGYVPVNDVEVPKKVRPEAFEEAL-------------------------------------------------------------------------------------------------------------------------------------------GVLPTLRPKRPRPFPSGAI----AGDATVYFVWP----------------------------------------------------------------------------------------------------------------------------------------------------------------------------------------------------------------------------------------------EVEPPAPIRARLHAIAANVTYLGSSMSLVAVDVVEE------------------APAPNYVPAPEGDVV-MRVPFPG-----------------------------------RLAELDHLFGLGE-----RPRPGRW-MRYRRLDGRGRPVEPARPVFGDF----------FPFRLKGRWPLAAALVLTDTVRTAVMSLADD------PVPAILHGHH------------GGLHCAYVPLPFV-----GADHATGAVLGFAV-----LLPSGISWPERAAVYRALGRLRSLALPGGR--------VLEVEPVNNFQ----------VGRTPYALTPWRWC--RPARV-WASVTPVVFDRFPRRRE----------------------------------------------RAAEVLAE---------SCRFVGLPAPRRVVVSPFSPLRG-VP---RSGDFQVNR----------RPGQPVRYVSHV-VLEF------DQDVEGPVLLGAGRYFGLGWFAPVPEAEEAAHA---------
159039989|Actin|Salinispora_arenicola_CNS-205                   -MALGILVRLRTGRYDAAS-------------------------------------------------------------------------------------------------------------------------------------NDLASPEWPPHPARLFCALVAS-----------------------------------------------------------------------------------------------------------MQADEDWDALRWLEAAPLPQVWAAA-DVATARTAGFVVVNATGGRGSQMWPGR------------------------------------------------------------------------------------------------------------------------------------------------------GSGLRQRSSVL-----PSCDTFAVVW-----------------------------------------------------------------------------------------------------------------------------------------------------------------------------------------------------------------------------------------------QAEPDDAMLARLVRLAARVPYVGRSTSSAEVTVVV----GSVPIRPEW---TRHVPVPVGAV----GSVPLRVPFAG-----------------------------------YLRQLEDAYE-SGLPAWQVGTPSV--AYAPQSEQLAEEPVSSDPVDGPY---ADLLVWGLRHP-TVPMRGDDVLTVTDGLRRAVLSRVAD------PLPAEVSGHGADGRP----------HVAYLGLVDV-----GHRHAHGHLLGVGV-----AVPRQLSRADRRVLLRGLLGVDAADPLSLL-----RSRRGQRLELQY------------PAVSRRGLDPQRWCPPGGART-WVSVTPMMLDRYPNRRL----------------------------------------------DVTEVVAG---------SLQNAGYPIPEKVEPLAAPALPG-AIRLPRQGTVPGWA---------------RKPLLHC-RISF------PQPVRGPVIAGALRYLGCGLFVPEAEHADR------------
288959580|Alpha|Azospirillum_sp-_B510                           SPALVLEIDYLLGVAFAASG------------------------------------------------------------------------------------------------------------------------------------PEADQPDWPPQPPRVFSALVASWAAR-------------------------------------------------------------------------------------------------------GQRPEETAALKWLEEQRTPRIVASG-HTTRSAPVRFVPPNDAESGRSGDK--------------------------------------------------------------------------------------------------------------------------------------------------AVLPSLRSRQARRFPAARPF---NSK--VSLHWP----------------------------------------------------------------------------------------------------------------------------------------------------------------------------------------------------------------------------------------------DTVPDDGMMAALEALAADTAYVGHSTSLTRCRFLREAD-GPLPENAHW---------------------PTLTIYPG-----------------------------------RLDELRRLYDAKQRPGPGNPFKPPA----------TPRTETAGVFADRW---LLLEHVVSRTGDSEMPDLRAAALVAKKIHKTLLSGYGKIGLNNEAIPEVVSGHQ-PDRG-----PSRAPHIAIVPMSFT-----GFPHADGHALGFAV-----IPPRGSGLFEDPDFLKALRMVAPVDEDSER-------RLMRLDGLTFAP-------TFDPPERRRSLDPALYT--TAATT-FATVTPIVLDRHLKERGEARQI-----------------------------------------EIAGQIAA---------ACRNVGLPEPAELVPDKHSALEG-APSAYPSGNAPAWM------RWKLPDALASRQLTHA-VIRF------PHEVRGPVLLGAGRFLGLGLCRPLDSKEERS-----------
Jnet   39995165                                                 -HHHHHHEEE---------------------------------------------------------------------------------------------------------------------------------------------------------HHHHHHHHHHHHHH----------------------------------------------------------------------------------------------------------HHHHHHHHHHHHH----EEEE--------EEEEEEE-------------------------------------------------------------------------------------------------------------------------------------------------------------------------------EEEE------EEEEEE--------------------------------------------------------------------------------------------------------------------------------------------------------------------------------------------------------------------------------------------------------HHHHHHHHHHHHH------EE-EEEEEEE---------------------EE--------EEEE------------------------------------HHHHHHHHHHHHHHHHH------------HHHHH------------EEEEEE---EEEE----------------EHHHHHHHHHHHHHHHH-----------EEEE-----------------EEEEEE--------------HHHHHHHHEEE-------HHHHHHH-----HHHH-----------------------------------------HHHH----------------EEEEEEEE-------------------------------------------------------------------------HHHHHHHHHHHHHH----------H-------------------------------EEE-EEEE------------EEEE----EEEE------------------------
Jnet   288959580                                                ---EEEEEEE---------------------------------------------------------------------------------------------------------------------------------------------------------HHHHHHHHHHHHH-------------------------------------------------------------------------------------------------------------HHHHHHHHHH------EEE---------EEEEE----------------------------------------------------------------------------------------------------------------------------------------------------------------------------------------E--EEEEE----------------------------------------------------------------------------------------------------------------------------------------------------------------------------------------------------------------------------------------------------HHHHHHHHHHHHH---------EEEEEEEE------------E---------------------EEEE----------------------------------------HHHHHHHHHHH---------------------------------------------------------------HHHHHHHHHHHHHHH----------EEE------------------EEEEEE-----------------EEEEEE-----E-------HHHHHHHHHHHHHH--------------------------------------------------------EE-EEEEEEE--------------H-----------------------------------------HHHHHHHH---------HHHHH--------E------------------------------------------EEEE-EEEE------------EEEEE-------EEEE--------------------


Csf3 (Type U)
58616421|Betap|Aromatoleum_aromaticum_EbN1                      ----------MLAPLKITFHLDTPMQRSG--------------------------------------------------------------------------------------------------------------------------------------YPIHLDALVAYAQTHAALAGMDADN-------------------------------------------------------------------APTGM------LRELAED-----LPLAKTENNDE---WVWKASAL-------IPVSF-GEKSVRMWTRK---------------------------------------------------------------------------------------------------------------------------TNPYDIARRI---IADKVEIGVRTENALKA-GKPYAGAIDTARGLLKNMHEFYPVEEIHQLDAWC-------------------------------------------------------------------------------------------------------------------------------------------------------------------------------------------------------------------------------------------------------IGDIDLLENLLAPESGWITHIGKRTRIGHGRVKTIQ------IEEDEEALEKWKL----------RVLPW--------PEAGYEPIQAGLRPPYWAVETRGLGYCPDSLF----------------
111026140|Actin|Rhodococcus_jostii_RHA1                         ----------EMAPFLVRAHLSSGLAHAT-------------------------------------------------------------------------------------------------------------------------------------PWGISLDGILAAELWADHKATAWGRG-------------------------------------------------------------------E-YVP------ALTPGSAPPDLKLPLARCELAGED--WHWCATCS-------FPEDPAGDPVVRHWASR---------------------------------------------------------------------------------------------------------------------------ADHRGLEQ-----LSHTL---------------PAV--ISDRQGRYRARYMPLMITSTRTVTWRG-------------------------------------------------------------------------------------------------------------------------------------------------------------------------------------------------------------------------------------------------------VGDLDAVATILGG----LDVIGKKRAHGEGRVLRWE------FEHCPA-ADRWASAHLHSDGTLGRTTPPACLPDLLEPESAGF-GLAGLRPPYMHPTRMRQLHLPR-------------------
226349321|Actin|Rhodococcus_opacus_B4                           -----------MAPFVVRAHLSSGLAHAT-------------------------------------------------------------------------------------------------------------------------------------PWGISLDGILAAELWADHKAAALDRV-------------------------------------------------------------------E-YVP------ALTPECAPPDLALPLARCELAGED--WHWCATCS-------FPEDPAGDPVVRHWASR---------------------------------------------------------------------------------------------------------------------------ADHRGLEQ-----LSHTL---------------PAV--ISDRQGRYRARYMPLMITSTRTVTWRG-------------------------------------------------------------------------------------------------------------------------------------------------------------------------------------------------------------------------------------------------------VGDLDAVARILGG----LDVIGKKRAHGEGRVLRWE------FEHCPA-ADRWAAAHLHSDGTLGRTTPPACLPDRPEPESAGF-GLAGLRPPYMHPTRMRQLHLPR-------------------
111026835|Actin|Rhodococcus_jostii_RHA1                         -----------MVPLTVRARMAAGVAHAV-------------------------------------------------------------------------------------------------------------------------------------PWGISLDGLLASEIRENTKAAARAAG-------------------------------------------------------------------TDYTP-------YSLDTVPEDLDLPLARCTGDGAGG-WHWAATFA-------YPEDEVPGPHVQYWSAR---------------------------------------------------------------------------------------------------------------------------PDQQALDH-----MAADL---------------PAL--VSERQGRYRSRVMPLPLTVCRHLVWRG-------------------------------------------------------------------------------------------------------------------------------------------------------------------------------------------------------------------------------------------------------VGDPVAVAELLGP----IVSIGKKRGAGNGHVLSWE------VAEHPA-ADLWEFAHLHPDGGLGRTAPAACLRDHGEMRTGGD-GQMGLRPPYMHPARRTLVFLPAP------------------
269958163|Actin|Xylanimonas_cellulosilytica_DSM_15894           --------SGPMVPLRVRAHLATGIAQTS-------------------------------------------------------------------------------------------------------------------------------------PWGIALDGLLASQLWEEHKASCRANG-------------------------------------------------------------------RPYTR------ALDRD-DPPDLDLPLARCQPDGAP--WHWAATCA-------WPENP-GRLDVHTWTGR---------------------------------------------------------------------------------------------------------------------------VDARELEQ-----VATAL---------------PLT--VSGRQGRYRARRMPLLVTPCTSVIWHA-------------------------------------------------------------------------------------------------------------------------------------------------------------------------------------------------------------------------------------------------------VGDVDRITELLDD----VVSIGKKRATGEGHVLRWE------VTPAPD-LDATTAGHLHPDGTLGRTVPDSCHQVASPTGDGGR-GRAGIRPPYMHPDRQHQLRLPALLGS---------------
33867132|Actin|Rhodococcus_erythropolis                         ----------MMRPLLVKARLAHGIAHAA-------------------------------------------------------------------------------------------------------------------------------------PWGVSLDGLLAAEIWADQKAGKRDRG-------------------------------------------------------------------EDVAA-------LAADVDPVDLDLPLARCELSGGGL-WHWAATCA-------YPEKPVDHPVVRYWTGR---------------------------------------------------------------------------------------------------------------------------PDHAALGD-----LVADL---------------PGV--VSERQGPYRSRSMPLLVTSTDTVTWQC-------------------------------------------------------------------------------------------------------------------------------------------------------------------------------------------------------------------------------------------------------VGDDARIMAILQG----IAAIGKKRSQGEGRVLRWE------VTPLDE-SSAWSAGHLHADGSLGRPTPDGCLHG-TAVATGGR-GPTGLRPPYMHAFRRNILNLPFSRPA---------------
77454654|Actin|Rhodococcus_erythropolis_PR4                     --------DTAFAPFLVRAHLSTGLAHAS-------------------------------------------------------------------------------------------------------------------------------------PWGIALDGILAAELWADHKAGALDRG-------------------------------------------------------------------E-YVP------ALSPEKTPPDLELPLARCTLAGAD--WHWCATCS-------FPEDPAGDPVVRHWASR---------------------------------------------------------------------------------------------------------------------------TDHRGLEE-----LASSV---------------PAV--ISDRQGRYRARYMPLMITNSRTVTWRG-------------------------------------------------------------------------------------------------------------------------------------------------------------------------------------------------------------------------------------------------------VGDLTAVAAIVSG----LDVIGKKRAHGEGRVLRWE------FENRAG-EDLWEFSHEHADGTLGRTTPASCVASRDAPVTSGF-GLAGVRPPYMHPTRMRELHLPR-------------------
108802574|Actin|Mycobacterium_sp-_MCS                           ---------MIMRALRITATTPHGVVLSR-------------------------------------------------------------------------------------------------------------------------------------PWGVALDGLLASVLWHRRKWAARAAG-------------------------------------------------------------------ETFT--------YEHSQTPEALDLPLARCGEPGRDLDWHWMATFADL-----HPRSF-TEPDVRWRTSR---------------------------------------------------------------------------------------------------------------------------TDRTRLQH-----LSPAI--------------GSQV--VSDSAGRYQRRVVPVMAHPASSLTWRA-------------------------------------------------------------------------------------------------------------------------------------------------------------------------------------------------------------------------------------------------------VGDADGIRDLLTD----LPSIGKHRGVGEGLVTRWD------VRETLE-VPHWEAGHEHEPGVLGRTTPPRCLDKAG-TAVGPL-GSATVRPPYLHPASRTPAYQPAR------------------
290242986|Gamma|Thioalkalivibrio_sp-_K90mix                     --------SETMEPLRITGRM-HGLMIEP-------------------------------------------------------------------------------------------------------------------------------------ERPIALDGILAWAIVERAR--------------------------------------------------------------------------------------MEGAEDPLEAQESLPLAFDADR---SVWKASWI-------F-RRYESPLQTRQQTKK---------------------------------------------------------------------------------------------------------------------------TDVPALLDGR---NAGHW--------------EGRVDAIATGTGMYKGAVLDRTYRQISEVSAWC-------------------------------------------------------------------------------------------------------------------------------------------------------------------------------------------------------------------------------------------------------IGNRERIEELLGM----VNGLGSLRRQGFGRISGWA------VESDPEAENQWSQ----------RALPN--------NPGGFLRSTGALSPPYWRQDRVQPIWTPMTDQL---------------
145226029|Actin|Mycobacterium_gilvum_PYR-GCK                    -----------MRPLLITATTPHGVVLAR-------------------------------------------------------------------------------------------------------------------------------------PWGIALDGLLASVLWHRRKADARCAG-------------------------------------------------------------------QQLT--------YHPDAAPADVELPLARCGTPGQEADWHWMATFCDL-----HPRQP-AEPDIRWRTMR---------------------------------------------------------------------------------------------------------------------------TDRSRLQH-----LAPTI--------------GSQA--VSDSAGRYQRRVIPVMAHPASTLTWRA-------------------------------------------------------------------------------------------------------------------------------------------------------------------------------------------------------------------------------------------------------VGDPDAIADLTAD----LTSIGKHRAVGEGFVSRWE------ISHLDD-VTEWEAGHQHEPGVLGRTCPPRCVND--ATLTGSL-GTAAVRPPYIHPGNRTTAYYPAR------------------
218665850|Gamma|Acidithiobacillus_ferrooxidans_ATCC_23270       -----------MKPLEIRFRLATPMLVHS-------------------------------------------------------------------------------------------------------------------------------------DLPFHFDALMAYAVSRDSEMNGS----------------------------------------------------------------------------------ADPWLDAEDLSEILGREGEGDS---WVWQASRMEVLARLPYPKIYESANNLRFTDPS---------------------------------------------------------------------------------------------------------------------------RFYDDLDRGLWQ-PRGKV--------------NPETFRIDPNSGQQRGYQMYLTTSNAQEVAFYV-------------------------------------------------------------------------------------------------------------------------------------------------------------------------------------------------------------------------------------------------------IGEEEAIRFYLSQ----VTHLGKGSKNGYGRISNAE------IRDCPEAADRWRKRWLH------KDMPGA-------DGVEYAPVMGRLRQPYWDKAHFHPVLEPVR------------------
89885836|Betap|Rhodoferax_ferrireducens_T118                    -----------MEPLRIEFKLVGPWSPPA--------------------------------------------------------------------------------------------------------------------------------------YGVHFDGLIAHAVVRDALRTASVSA-------------------------------------------------------------------LG----------EERQYDHLICDLPFEKYESKAG---WCWKASKL-------QVIGFHGQQR-RYLTAK---------------------------------------------------------------------------------------------------------------------------TPVNDMARAIGDGIVEAK--------------GGSI--IDTVRGIGKNAALYYTLEHAEELHAWC-------------------------------------------------------------------------------------------------------------------------------------------------------------------------------------------------------------------------------------------------------IGDKEALESLLLE----IDGIGVKTRLGHGALAPFEDGRLFRVVADESATTRWKN----------RNAPDK-------LEDTMYPGIGSTHSPYWTNKSY--CWMPCQA-----------------
302339005|Spiro|Spirochaeta_smaragdinae_DSM_11293               ----------MIKNWKVTAHLLSPLCGDA----------------------------------------------------------------------------------------------------------------------------------------PFIDSLLEYELSMRLGMKHARKL-------------------------------------------------------------------TRNVS------LSEIKRPP----IPLAQRTICGHDV-YCCSDPIL----------GEVKAEWSDHQSKR---------------------------------------------------------------------------------------------------------------------------FDTDLSAL-----MLHPL--------------HRKK--LLTSSGPYKSRFVPLRIRLIDKICWFV-------------------------------------------------------------------------------------------------------------------------------------------------------------------------------------------------------------------------------------------------------RGDRKEINKLLKK----IPSLGHLRNVGYGIIGGWE------YEEQEEDNSIFAM--HQGKKVLMKTMPIEAVK----DWYGFRHSYGGAFPPYWHPDTFMEIAIPC-------------------
312896899|Planc|Planctomyces_brasiliensis_DSM_5305              ----------MSRYVKVTATLGTPLALSP------------------------------------------------------------------------------------------------------------------------------------EGAGPSLDALIEYRSAQLSGPISETGR-------------------------------------------------------------------HKQAT------ARGVPVPPGSVWTPLESTDVGGIPI-PHCSAAIF------------CGTEDVERIAKQ---------------------------------------------------------------------------------------------------------------------------FPLDKVGQ-----IARKD--------------HSK---INTTGGEFKSWFLPLRTTCVDQVVWYASLRGG-------------------------------------------------------------------------------------------------------------------------------------------------------------------------------------------------------------------------------------------------PQSKPSRLKRLLKP----VTEIGKKANHGFGRVLEWT------VEPIDC-DYSWFADSPAG-RVLMRPLPLEAIPD---DCVGWRSSFGAAAPPYWNKDFYQEIGVPC-------------------
240142295|Alpha|Methylobacterium_extorquens_AM1                 --------NASHRPIVVEAVLRTPISVTD---------------------------------------------------------------------------------------------------------------------------------------PIHLDGVLLAAREKRHGPGS-----------------------------------------------------------------------------------RGRPLDCVAWDDGFHRCSAS-----FLVSDELGGVAT---VATTRVARLDLKSRDGEL-------------------------------------------------------------------------------------------------------------------------FVPPDGSEK-----ISRKS--------------REDV--IGPMSAFRGVTRDFEVATGVRSLVWQV-------------------------------------------------------------------------------------------------------------------------------------------------------------------------------------------------------------------------------------------------------LGDPEGMLDLLSE----IRCVGRMYTTGWGQVDEWL------AHDCAA-DQAFCGAAVA--GRPMRNLPAASAARFGIDADLTYP--GRIEPPYGSRFDLVPIVAPT-------------------
Jnet  111026140                                                 -----------EEEEEEEEE-----EE-------------------------------------------------------------------------------------------------------------------------------------------HHHHHHHHHHHHHHHHHHHH-----------------------------------------------------------------------------------------------------------EEEEEEE-----------------EEEE---------------------------------------------------------------------------------------------------------------------------------H-------------------------------E--E---------EEEEEE-----EEEEEE----------------------------------------------------------------------------------------------------------------------------------------------------------------------------------------------------------------------------------------------------------HHHHHHHH------------------EEEEEEE--------------HHHHHHH---------------------------------------------------------------------


////////////////////////////////////////////////////////////////////////////////////////////////////////////////////////////////////////////////////////////////////////////////////////////////////////////////////////////////////////////////////////////////////////////////////////////////////////////////////////////////////////////////////////////////////////////////////////////////////////////////////////////////////////////////////////////////////////////////////////////////////////////////////////////////////////////////////////////////////////////////////////////////////////////////////////////////////////////////////////////////////////////////////////////////////////////////////////////////////////////////////////////////////////////////////////////////////////////////////////////////////////////////////////////////////////////////////////////////////////////////////////////////////////////////////////////////////////////////////////////////////////////////////////////////////////////////////////////////////////////////////////////////////////////////////////////////////////////////////////////////////////////////////////////////////////////////////////////////////////////////////////////////////////////////////////////////////////////////////////////////////////////////////////////////////////////////////////////////////////////////////////////////////////////////////////////////////////////////////////////////////////////////////////////////////////////////////////////////////////////////////////////////////////////////////////////////////////////////////////////////////////////////////////////////////////////////////////////////////////////////////////////////////////////////////////////////////////////////////////////////////////////////////////////////////////////////////////////////////////////////////////////////////////////////////////////////////////////////////////////////////////////////////////////////////////////////////////////////////////////////////////////////////////////////////////////////////////////////////////////////////////////////////////////////

Cas6 group

RAMPs map                                                          RRM E1                        RRM H1                                                             RRM E2                                                             RRM E3             RRM H2      RRM E4                                                              RRM E5                                                                                             RRM E6                                                                                                                                                                                                                                                                                                                                                                                                      RRM E7    RRM H4   G-rich loop  RRM E8                                                                                                                                                                                     alpha-beta motif of G-rich loop    beta          

Csb2 (GSU0054)
258405745|delta|Desulfohalobium_retbaense_DSM_5692           LPLENHKHAFFLPLDE-----------------------DNDGRIDHLLI-----TADEPFDST-------------------------------ELMALDRLRSIWQPHGKPDAS---------------------------------------------------LILTSVQKNARP-------------------------------------------------------------------------------------KHAKTWISVTPFVTARHFRKGRGTYWG----------WLTGEIKR---------ECRFHFLPQPQEVNWIQWTMNGP-QP--IRWMEFTRGK------------REERPFRGHGCILRF------------------------------------------------------------------------------------------------------------------------------------------------------------------------------------------------------------------------------------------------------------------------------------------------------------------------------------------------------------------------------------------------------DSPVPGPFALGARGHFGLGLFQPLE-----------------
225158938|Verru|Opitutaceae_bacterium_TAV2                   -PLTGNAHVYFLPEC------------------------DPHGYVTHMTL-----HAPCGFDEN-------------------------------ATRTLGRIREIWGMEGKG----------------------------------------------------FEIKIVLLATGQTS---------DFQHASPYF-------------------------------------------------------------------SSSQIWTSLTPYLSVRHLKSTRTGIPKIDPDTGLQKGSPEHDCLRLLQLTAASLETHGITLPPPLKVTCIGSRITPPHALRDIPCLNFQRQR--------RTGLGARASYQGHALRLEF------------------------------------------------------------------------------------------------------------------------------------------------------------------------------------------------------------------------------------------------------------------------------------------------------------------------------------------------------------------------------------------------------DKPITLPYGFGYAAHFGLGLFAPVL-----------------
295697239|Bacil|Bacillus_tusciae_DSM_2912                    VLADSHRHAFFLPEDA-----------------------DRDGRVDHLLL-----YCADPLPET-------------------------------VGAALQSLIKLYTGE-------------------------------------------------------QEWRVFLEGVGSHP------GETGAGNVVSSLF------------------------------------------------------------------GPSRVWESATPYLHPWFQKKGG-RF------------GRKEQLRK---------EIRLRGLPEPLSVEWKPFVQVGS-RP--VTTVQFRRFR------SGGRSQNQPDRQGGFY-RVEF------------------------------------------------------------------------------------------------------------------------------------------------------------------------------------------------------------------------------------------------------------------------------------------------------------------------------------------------------------------------------------------------------PEPVAGPLAFGYGCHYGLGLFIPERPVPSENGQGDRNGESGF
220935605|Gamma|Thioalkalivibrio_sp-_HL-EbGR7                ----RHAHAFFLPEGN-----------------------D-KGRIDHVIV-----HAEAGFPQE-------------------------------MLKVFEDLPILRGQD-----G-------------------------------------------------SQWQVALESVGGRE------DERHWQAIQSAIPAL----------------------------------------------------------------GHATVWVTRTPYLHPWHAKKGF---------------GYVEQIRR---------ECRERGLPIPSQVDLLPEIPVGSGRS--CRPVQFHRFR------T-KRGLPQPDTHGAFV-RLTF------------------------------------------------------------------------------------------------------------------------------------------------------------------------------------------------------------------------------------------------------------------------------------------------------------------------------------------------------------------------------------------------------PQPVSGPLALGFGCHYGLGLFAPSHDSE--------------
258512596|Bacil|Alicyclobacillus_acidocaldarius_DSM_446      VSRRGHQHVFVLPEDL-----------------------DHDGLLDHVLI-----YAQEPFPEG-------------------------------VIAALERIRTLVTPDWWPGPK-------------------------------------------------RRWRVSLEDLWRVP---------RVGEAPAPMPEDHLI-------------------------------------------------------------GPARIFVSITPYLHPWHAKHGGAKF------------GPVEQIRK---------ELKLRGLPEPVAITPLAAAHVAG-QP--VPAHKFRRLR------Y-GKRQNIPGRWGSFW-RLKF------------------------------------------------------------------------------------------------------------------------------------------------------------------------------------------------------------------------------------------------------------------------------------------------------------------------------------------------------------------------------------------------------AEPVYGPIALGANCHFGMGLFAADVDEADRAYSATEDAEMT-
218289938|Bacil|Alicyclobacillus_acidocaldarius_LAA1         PLRGDHQHVFILPVDE-----------------------DLDGYLDHVLV-----YQREPFDPQ-------------------------------LTSVLQGLRLLHTPAWWPGRS-------------------------------------------------RHWQLYLEGLWRIPAGPSPRGQMGQDVPDPYL-------------------------------------------------------------------RPSRVFTSVTPYLHPWHWKKGGAKF------------GPADQIRE---------ELRRRGFPEPVSVEARSQIRLGG-LP--YDARKFRKLR------Y-GVRQDIPARAGGLW-RIEF------------------------------------------------------------------------------------------------------------------------------------------------------------------------------------------------------------------------------------------------------------------------------------------------------------------------------------------------------------------------------------------------------AEPVYGPIALGTNCHFGMGLFYAGEVDSVGVANEGQTSGEGG
258512605|Bacil|Alicyclobacillus_acidocaldarius_DSM_446      PLRGDHRHVFILPVDE-----------------------DLDGYLDHVLV-----YQREPFGPE-------------------------------LLNVLQTLQRLKTPDWWPGRE-------------------------------------------------RRWQLYLEGMWLVPAGSVPRGEAGQGVPDAYV-------------------------------------------------------------------RPSRVFTSITPYLHPWHWKRGGAKF------------GPADQIRE---------ELRRRGFPEPVSVEARSHIRLGE-LP--YDARKFRKVR------Y-GVRQDIPARTGGLW-RIEF------------------------------------------------------------------------------------------------------------------------------------------------------------------------------------------------------------------------------------------------------------------------------------------------------------------------------------------------------------------------------------------------------AEPVYGPIALGANCHFGMGLFYGGELDSVGVVNEGQTSEEGG
39995165|delta|Geobacter_sulfurreducens_PCA                  HLPTGPQRFAYLPVPSL--------------EARGAGKAPVIGSVRRVIITAFDGACGDEIDWA-------------------------------RRALSGQMLEKIKKDESDDKE----------------------------------------------------HVALLSLLPGS----------DKVIRSYL-------------------------------------------------------------------RPSSSWATVTPVVLPGYDDPAHYRRRL----------QHVTNSDEQKRLLWH--LHERIDGLLRKAIVQAQFPEILA-KNALIEWRKVGYWRGADLADRYGVPDHLKKFPRYHV-KIQW------------------------------------------------------------------------------------------------------------------------------------------------------------------------------------------------------------------------------------------------------------------------------------------------------------------------------------------------------------------------------------------------RNDCQMPVRIDGPICIGGGRFYGLGLFAPVD-----------------
51244039|delta|Desulfotalea_psychrophila_LSv54               ----DYRHVAWAAIPDV-------------------GHKYAKGHILGLGC-----WLPSDVSDL-------------------------------EVGVVGASLMRVRNL-------------------------------------------------------GEVELELDNVGL-----------------KGLQSSAWN-------------------------------------------------------------KASKSFATVTPVALDRWPTKKV---------------SPESIVAE---------SLAKMGLPLPAYISCGNTSPIKG-TI---DARKYPSRK--------------NRRYMCHV-VIVW------------------------------------------------------------------------------------------------------------------------------------------------------------------------------------------------------------------------------------------------------------------------------------------------------------------------------------------------------------------------------------------------------SSYIIGPIIIGADRYFGSGLCRPFYSEELNNVSQI-------
159039989|Actin|Salinispora_arenicola_CNS-205                -------HVAYLGLVDV-------------------GHRHAHGHLLGVGV-----AVPRQLSRA-------------------------------DRRVLLRGLLGVDAADPLSLL-------------------------------------------------RSRRGQRLELQY------------PAVSRRGLDPQRWCPP-----------------------------------------------------------GGARTWVSVTPMMLDRYPNRRL---------------DVTEVVAG---------SLQNAGYPIPEKVEPLAAPALPG-AIRLPRQGTVPGWA---------------RKPLLHC-RISF------------------------------------------------------------------------------------------------------------------------------------------------------------------------------------------------------------------------------------------------------------------------------------------------------------------------------------------------------------------------------------------------------PQPVRGPVIAGALRYLGCGLFVPEAEHADR------------
288959580|Alpha|Azospirillum_sp-_B510                        --PSRAPHIAIVPMSFT-------------------GFPHADGHALGFAV-----IPPRGSGLF-------------------------------EDPDFLKALRMVAPVDEDSER---------------------------------------------------RLMRLDGLTFAP-------TFDPPERRRSLDPALYT-------------------------------------------------------------TAATTFATVTPIVLDRHLKERGEARQI----------EIAGQIAA---------ACRNVGLPEPAELVPDKHSALEG-APSAYPSGNAPAWM------RWKLPDALASRQLTHA-VIRF------------------------------------------------------------------------------------------------------------------------------------------------------------------------------------------------------------------------------------------------------------------------------------------------------------------------------------------------------------------------------------------------------PHEVRGPVLLGAGRFLGLGLCRPLDSKEERS-----------
268318347|Bacte|Rhodothermus_marinus_DSM_4252                --VSKAPHLAFLALPAV-------------------GHRHSDGHLMGCAL-----ALPRDLLDE-------------------------------DRTKLWQLFREGLELRLRPGS-------------------------------------------------WRLEPLLYPSSMLP---------------YSLQESRWV-------------------------------------------------------------GPSRLWASVTPVVLDRYPRDRD-IFGE----------EAKRIVTD---------SCEQAGFPRPVAIVLSLVSMVGG-TP---RATDFPLPR------------YCQRHVRVHT-LVEF------------------------------------------------------------------------------------------------------------------------------------------------------------------------------------------------------------------------------------------------------------------------------------------------------------------------------------------------------------------------------------------------------DRKVWGPLLIGKGRYRGLGLFAPIPEGAS-------------
262198022|delta|Haliangium_ochraceum_DSM_14365               --PTSEPHIAFAPLAHV-------------------GHEHAYGHLLGLAL-----IVPRAVPHD-------------------------------ARAEVLGPALYGRDDDDDDDKG--------------------------------------------KPTTRTLRLGHAGAWKLQ-------LEDSLDPPQAMRARTWTGGR----------------------------------------------------------RGAMSWATVTPFVFDRFPKSEA---------------DKERDIVR---------ACERMGLPEPSDIVTTKAPLFVG-VP---PAAQFPAMR---------TRKDGPTRYHQHI-VIRF------------------------------------------------------------------------------------------------------------------------------------------------------------------------------------------------------------------------------------------------------------------------------------------------------------------------------------------------------------------------------------------------------PVPVRGPVLLGAGRYRGYGLCRPYPTAAEAAQ----------
317121778|Clost|Thermaerobacter_marianensis_DSM_12885        ----GGLHCAYVPLPFV-------------------GADHATGAVLGFAV-----LLPSGISWP-------------------------------ERAAVYRALGRLRSLALPGGR----------------------------------------------------VLEVEPVNNFQ----------VGRTPYALTPWRWC-------------------------------------------------------------RPARVWASVTPVVFDRFPRRRE---------------RAAEVLAE---------SCRFVGLPAPRRVVVSPFSPLRG-VP---RSGDFQVNR----------RPGQPVRYVSHV-VLEF------------------------------------------------------------------------------------------------------------------------------------------------------------------------------------------------------------------------------------------------------------------------------------------------------------------------------------------------------------------------------------------------------DQDVEGPVLLGAGRYFGLGWFAPVPEAEEAAHA---------
Jnet 39995165                                                -------EEEEEE----------------------------HHHHHHHHEEE-------HHHHH-------------------------------HH-----HHHH-------------------------------------------------------------------------------------HHHH--------------------------------------------------------------------------EEEEEEEE------------------------------------------HHHHHHHHHHHHHH----------H-------------------------------EEE-EEEE------------------------------------------------------------------------------------------------------------------------------------------------------------------------------------------------------------------------------------------------------------------------------------------------------------------------------------------------------------------------------------------------------------EEEE----EEEE------------------------


Csb3
241191321|Actin|Bifidobacterium_animalis_subsp-_lactis_Bl-04 --SVLRIPADYD-------------------------------DAFSHMLGFGLASILEDAVEDR--------------------------------------ICRLWWS-------------------------------------------------GRHTLMVETNDEITEMECAHIVRAHAERWH----------KSQWLNARGSYA-----------------------------------------------------GKGKTVATLSPRIGTVAG-----------------------------------------REEWVALERDRRDAIDSLRTTLDE---RYIGALGEPSYWSLNRTKATPEIQQKFGASLWEMTPRNRGNEFVTMRLLKLASIITARTAEKVHSGLFGLTNVDELAGT-EDSHTPTGLKVPSRTDNARAWCALFGFSNCP--VYRSVHYETSPTAGFIRHDSGGGPSWHVVLPLTEKSWTLAKYRSVIRSYALDYVGENALHLDQDSL------------------------------------------------------------------------------------------------------------------------------------------------------------------------------------------------------------------------------------------SDSTVALYAELCRWLRDQGLRYCMLFQRHGTQAKS-PEYWLLRGQLIRL-------
306822332|Actin|Bifidobacterium_dentium_ATCC_27679           --MSVKFSADAS-------------------------------DAFSHLLMVGLASILEDDDTAR--------------------------------------CCRFRWLD------------------------------------------------TLRAFEFETSDELNIDQMAAIISEHAKRWA----------QSLPLNSEDDYTIVSE----------------------------------------------SNTSGKTLHATMSPRLSGLSV-----------------------------------------PCGWRKLQKDREAAIDSMRTFGDY---RYFGALGQPSYWSGEQSHKLRSD---FGASRWEMVTRNRGQEFIGGRLLPLSQCVAARSVENIRDGLLGTKIEDEIGNNKSTSRAATGLHAPAKTDNARAWCALMGVAAFPTRVTTRGDDMARDSSAALFQIK--GPVRFAILPLFDQYWTTAKYRSVVRSEALARFGI-------QKILS----------------------------------------------------------------------------------------------------------------------------------------------------------------------------------------------------------------------------------------TDTEMQLVDVSSDWLEEKGVAACCIFNQFVSDNASAPERWLEQGEIIPVQVLE---
297625586|Actin|Propionibacterium_freudenreichii_CIRM-BIA1   --MKFEITGTLD-------------------------------TAITHLALVGLANILQEAGAHR---------------------------------------VRLWWQD------------------------------------------------GAVARPTLQWEG---PDAGEAVLAHARRHA---------DPACWLQARRPAP-------------------------------------------------------EDGHALFSPRLKPPTD-----------------------------------------DEGWFELEELREHFLDAGLTRLDQ---RMIVNLGEPGYWVRQDGQPRPDH----AASRWEMKTRNRGEEFIGQRLAPLAREVSTWTAGKVLDGLGGRAVNDVVGKNKPDSRTPTGLSSPGPTDNALAWCSLWGISAFT--LVPKSIGVSATAGAVPPARS---YPRLLVVPVVADPISPVLWTALARSREL--------------LSA----------------------------------------------------------------------------------------------------------------------------------------------------------------------------------------------------------------------------------------FSDDPVRSVDARQLLVRRGVIGACSFPLDKSDNDSAPERTLLRGTLHSFQEDADVW
311113778|Actin|Rothia_dentocariosa_ATCC_17931               --STITLAGDYT-------------------------------SALTHFAQYGLASLAEQHHPQG---------------------------------------VTLGWTR------------------------------------------------EAVPKAQLTVEGADAYTLAGYIHELAKQLC---------EPESWGQINNTYG-------------------------------------------------------TMNVSPFSPRVGEISS-----------------------------------------PLDWKRHQKIRQDMIDKLTQEKDYLSLCWISSLGEASYWFPEKNKKIPKEYQRLGASRWEMADRGGGREFVRYRLRRMCEEVVTWSTEKITNGIIGTEINDPIGGE--KLLTATGFTTPRKTDVSLALLAMTGMSWFP--VIHMANHLSITPGAWPSNDV---APENLVLPLSIENIKPARLRTVLRSHTFADIVNYVCHEESETGVS----------------------------------------------------------------------------------------------------------------------------------------------------------------------------------------------------------------------------------------DTREILKAYGSREQLKAHGMDAVVRFPVKTVKTASNAYRYIQEGKLVPL-------
[truncated: 108,420 more chars]
