# Supplementary material for: Unification of Cas protein families and a simple scenario for the origin and evolution of CRISPR-Cas systems
Source: Biol Direct. 2011 Jul 14;6:38. doi: 10.1186/1745-6150-6-38 (PMC3150331; doi:10.1186/1745-6150-6-38)
Supplement: Additional file 3 — Matrix of HHpred scores for RAMP families. The Table shows pairwise HHpred scores for all subfamilies of RAMPs discussed in the text. [file 1745-6150-6-38-S3.XLS]

## Sheet: scores
PDB ID (if structure is available)											3KG4						3I4H	1WJ9	2XLJ
GI number of a query sequence	15898239	16130665	15612902	15644553	55978348	18977498	38505680	58616420	15644551	258516135	9911028	22125619	18977500	150021547	58616421	38505681	259090292	55978375	58616420
	Cas7_COG1857_DevR	Cas7_Cse4	Cas7_COG3649_Csd2	Csm3	Cmr6	Cmr4	Csc2	Csf2	Csm5	Cmr1	Cas5	Csy2	Cmr3	Csm4	Csf3	Csc1	Cas6_Cas6	Cas6e	Cas6f
Cas7_COG1857_DevR	574.6	71.2	31.1	37.2	29.1	44.7	25.9			30.3
Cas7_Cse4	56.2	861.7
Cas7_COG3649_Csd2	481.2	61.7	695				31.1
Csm3	41.1			338.6	265.6	193.4	49.4		108.9	87.4			32.1	73.8			36.2
Cmr6				189.2	407	102		37	84.6	65.3				48.1			39.5
Cmr4	46.3	24.7		300.7	143.9	375.1	57.3	91.9	112.9	72.7				61.3			28.1
Csc2	33.8		31.6	49.9		59.9	712.9
Csf2				78.4	49.7	95.1		884.5	43.8					37.3
Csm5				92.1	76.1	100.5			458.3
Cmr1				91.2	60.6	90.8		44.4	30.6	253.2				31	33.1
Cas5											407.2	28.7	34.5
Csy2											28.2	842.1
Cmr3				31.7		61.7					45.2		487.4	98.9
Csm4				94	42.1	74.7				39.8	28.5		105.9	545.8			37.4
Csf3					28.1									32.6	418		39.4	29.1
Csc1																563.2
Cas6_Cas6					37					29.9				38.5	29.3		263.8	36.1
Cas6e						26.5											37.3	442.2
Cas6f																			491

## Sheet: length
	Cas7_COG1857_DevR	Cas7_Cse4	Cas7_COG3649_Csd2	Csm3	Cmr6	Cmr4	Csc2	Csf2	Csm5	Cmr1	Cas5	Csy2	Cmr3	Csm4	Csf3	Csc1	Cas6_Cas6	Cas6e	Cas6f
Cas7_COG1857_DevR	298	325	294	204	176	217	282			223
Cas7_Cse4	298	354
Cas7_COG3649_Csd2	310	325	284				282
Csm3	298			204	241	280	282		365	153			347	297			228
Cmr6				204	176	280		344	365	153				297			228
Cmr4	298	284		204	176	217	282	344	365	153				297			228
Csc2	286		265	204		217	282
Csf2				204	176	217		344	465					297
Csm5				204	176	217			365
Cmr1				204	280	217		344	365	153				297	214
Cas5											230	296	351
Csy2											216	296
Cmr3				204		280					240		347	297
Csm4				204	280	280				153	240		351	297			150
Csf3					176									297	214		228	246
Csc1																223
Cas6_Cas6					176					153				297	214		199	207
Cas6e						186											190	212
Cas6f																			182
