# Supplementary material for: Unification of Cas protein families and a simple scenario for the origin and evolution of CRISPR-Cas systems
Source: Biol Direct. 2011 Jul 14;6:38. doi: 10.1186/1745-6150-6-38 (PMC3150331; doi:10.1186/1745-6150-6-38)
Supplement: Additional file 5 — Alignment of Cas10 and large subunits of Type I CRISPR-Cas systems. The multiple alignments are presented as evidence of potential homology between large subunits of Type I and Type III systems and alpha-helical extensions present in several Cas8 families. [file 1745-6150-6-38-S5.TXT]

Multiple alignments for distinct families (or subfamilies) of Cas10 and large subunits of different Type I CRISPR-Cas systems 
These families represent all Cas10 and large sbunits which
were descibed before (see Makarova et al., Nat Rev Microbiol. 2011 
Jun;9(6):467-77) and a several new ones that were identified in
this work. 

The alignments and a map of secondary structure elements and sequence regions are shown 
separately for each group; Secondary structure prediction was made
using the Jpred or PSIPRED programs and is shown underneath each alingment (see the 
line started with Jnet (or PSIPRED) and the GI of the sequence used as a query). 
Where available, the secondary structure for solved crystal structures is also shown. 

The names of a family are given according to Makarova et al. (Nat Rev 
Microbiol. 2011 Jun;9(6):467-77); alternative family
identifiers or comments are given in parentheses.


////////////////////////////////////////////////////////////////////////////////////////////////////////////////////////////////////////////////////////////////////////////////////////////////////////////////////////////////////////////////////////////////////////////////////////////////////////////////////////////////////////////////////////////////////////////////////////////////////////////////////////////////////////////////////////////////////////////////////////////////////////////////////////////////////////////////////////////////////////////////////////////////////////////////////////////////////////////////////////////////////////////////////////////////////////////////////////////////////////////////////////////////////////////////////////////////////////////////////////////////////////////////////////////////////////////////////////////////////////////////////////////////////////////////////////////////////////////////////////////////////////////////////////////////////////////////////////////////////////////////////////////////////////////////////////////////////////////////////////////////////////////////////////////////////////////////////////////////////////////////////////////////////////////////////////////////////////////////////////////////////////////////////////////////////////////////////////////////////////////////////////////////////////////////////////////////////////////////////////////////////////////////////////////////////////////////////////////////////////////////////////////////////////////////////////////////////////////////////////////////////////////////////////////////////////////////////////////////////////////////////////////////////////////////////////////////////////////////////////////////////////////////////////////////////////////////////////////////////////////////////////////////////////////////////////////////////////////////////////////////////////////////////////////////////////////////////////////////////////////////////////////////////////////////////////////////////////////////////////////////////////////////////////////////////////////////////////////////////////////////////////////////////////////////////////////////////////////////////////////////////////////////////////////////////////////////

Reference for Palm domain by polymerase structures

SS                                                                                                                                                                                                                                                                                                                                                                                                                                                                                                                                                                                                                                                                                                                                                                                                                                                                                                                                                                                                                                                                                                                                                EEEEEE      HHHHHH                                                                                                                                        HHHHHHHHHHHHHHHHHH                                                  EEEEE  E     EEEEE                                                                          EEEE                                                             
Rv2823c_Mtub_7477389                                                                                                                                                                                                                                                                                                                                                                                                                                                                                                                                                                                                                                                                                                                                                                                                                                                                                                                                                                                                                                                                                                                           IARLGVLRLDVD  NLGQAFTHGF                                                                                                                            10 ISRTAAFSRMLSLFFRQHINYVLA--                                       13 RPREATIIYSGGDD     VFVVGAWDDVIEFGIELRERFHEF                                       TQGKL   -- TVSAGIGMFPD KYP  671
RDRP_HCV_130458   [1QUV]                                                                                                                                                                                                                                                                                                                                                                                                                                                                                                                                                                                                                                                                                                                                                                                                                                                                                                                                                                                                                                                                                                                       KKNPMGFSYDTR  CFDSTVTEND                                                                                                                            51 VLTTSCGNTLTCYLKASAACRAA---                                        0 -KLQDCTMLVNGDD     LVVICESAG-TQEDAASLRVFTEA                                       MT---   -- --RYSAPPGDP PQP 2775
RDRP_PV_9627037   [1RDR]                                                                                                                                                                                                                                                                                                                                                                                                                                                                                                                                                                                                                                                                                                                                                                                                                                                                                                                                                                                                                                                                                                                       LMEEKLFAFDYT  GYDASLSPAW                                                                                                                            23 NSGTSIFNSMINNLIIRTLLLKTYKG                                        0 IDLDHLKMIAYGDD     VIASYP-------HEVDASLLAQS                                       GK---   -- --DYGLTMTPA DKS 2108
RDRP_Phi6_13786902[1HI0]                                                                                                                                                                                                                                                                                                                                                                                                                                                                                                                                                                                                                                                                                                                                                                                                                                                                                                                                                                                                                                                                                                                       KEWSLCVATDVS  DHDTFWPGWL                                                                                                                            58 QGATDLMGTLLMSITYLVMQLDHTAP                                       20 QGHEEIRQISKSDD     AMLGWTKGRALVGGHRLFEMLKEG                                       KVN--   -- -PSPYMKISEH GGA  495
RT_MMLV_1346748   [1MML]                                                                                                                                                                                                                                                                                                                                                                                                                                                                                                                                                                                                                                                                                                                                                                                                                                                                                                                                                                                                                                                                                                                       PSHQWYTVLDLK  DAFFCLRLHP                                                                                                                            26 QQGFKNSPTLFDEALHRDLADFRI--                                        0 -QHPDLILLQYVDD     LLLAATSEL---DCQQGTRALLQT                                       LG---   -- --NLGYRASAK KAQ  380
RT_HIV_1421213    [1RTH]                                                                                                                                                                                                                                                                                                                                                                                                                                                                                                                                                                                                                                                                                                                                                                                                                                                                                                                                                                                                                                                                                                                       KKKKSVTVLDVG  DAYFSVPLDE                                                                                                                            27 PQGWKGSPAIFQSSMTKILEPFRK--                                        0 -QNPDIVIYQYMDD     LYVGSDLEI--GQHRTKIEELRQH                                       LL---   -- --RWGLTTPDK KHQ  222
TERT_Spom_6226782                                                                                                                                                                                                                                                                                                                                                                                                                                                                                                                                                                                                                                                                                                                                                                                                                                                                                                                                                                                                                                                                                                                              GRKKYFVRIDIK  SCYDRIKQDL                                                                                                                           102 PQGSILSSFLCHFYMEDLIDEYLSF-                                        0 TKKKGSVLLRVVDD     FLFITVNK--KDAKKFLNLSLRGF                                       E----   -- --KHNFSTSLE KTV  778
consensus/80%                                                                                                                                                                                                                                                                                                                                                                                                                                                                                                                                                                                                                                                                                                                                                                                                                                                                                                                                                                                                                                                                                                                                  .....hl.hDhp  .h........                                                                                                                           ..............h..h...h.........                                      .........hhb..uDp     hhh..s..........h...h...                                      ......   .....phsh..... ...


////////////////////////////////////////////////////////////////////////////////////////////////////////////////////////////////////////////////////////////////////////////////////////////////////////////////////////////////////////////////////////////////////////////////////////////////////////////////////////////////////////////////////////////////////////////////////////////////////////////////////////////////////////////////////////////////////////////////////////////////////////////////////////////////////////////////////////////////////////////////////////////////////////////////////////////////////////////////////////////////////////////////////////////////////////////////////////////////////////////////////////////////////////////////////////////////////////////////////////////////////////////////////////////////////////////////////////////////////////////////////////////////////////////////////////////////////////////////////////////////////////////////////////////////////////////////////////////////////////////////////////////////////////////////////////////////////////////////////////////////////////////////////////////////////////////////////////////////////////////////////////////////////////////////////////////////////////////////////////////////////////////////////////////////////////////////////////////////////////////////////////////////////////////////////////////////////////////////////////////////////////////////////////////////////////////////////////////////////////////////////////////////////////////////////////////////////////////////////////////////////////////////////////////////////////////////////////////////////////////////////////////////////////////////////////////////////////////////////////////////////////////////////////////////////////////////////////////////////////////////////////////////////////////////////////////////////////////////////////////////////////////////////////////////////////////////////////////////////////////////////////////////////////////////////////////////////////////////////////////////////////////////////////////////////////////////////////////////////////////////////////////////////////////////////////////////////////////////////////////////////////////////////////////////////////////////
Map of Cas10: Regions                                          1111111111111111111111111111111111111111111111111111111111111111111111111111111111111111111111111111111111111111111111111111111111111111111111111111111111111111111111111111111111111111111111111111111111111111111111111111111111111111111111111111111111111111111111111111111111111111111111111111111111111111111111111111111111111111111111111111111111111111111222222222222222222222222222222222222222222222222222222222222222222222222222222222222222222222222222222222222222222222222222222222222222222222222222222222222222222222222222222222222222222222222222222222222222222222222222222222222222222222222222222222222222222222222222222222222222222222222222222222222333333333333333333333333333333333333333333333333333333333333333333333333333333333333333333333333333333333333333333333333333333333333333333333333333333333333333333333333333333333333333333333333333333333333333333333333333333333333444444444444444444444444444444444444444444444444444444444444444444444444444444444444444444444444444444444444444444444444444444444444444444444444444444444444444444444444444444444444444444444444444444444444444444444444444444444444444444444444444444444444444444444444444444444444444444444444444444444444444444444444444444444444444444444444444444444444444444444444444444444444444444444444444444444444444444444444444444444444444444444444444444444444444444444444444444444444444444444444444444444444444444445555555555555555555555555555555555555555555555555555555555555555555555555555555555555555555555555555555555555555555555555555555555555555555555555555555555555555555555555555555555555555555555555555555555555555555555555555555555555555555555555555555555555555555555555555555555555555       


 Cas10 (Csm1)
15609960|Actin|Mycobacterium_tuberculosis_H37Rv                --------MNPQLIEAIIGCLLHD--IGKPVQRA------ALGYPGRHSAIGRAFMKKVWLRDSRNPSQFTDEVDEADIGVSD-------------RRILDAISYHHSSALRTAAENGRL-AADAPAYIAYN-----IAAGTDRRK----------ADSDDGHGASTWDPDTPLY-SMFNRFGSGTANLAFAPEM----LDDRK----PINIPSPRRIEFDKDR--------YAAIV-NKLKAILVDLERS-------DTYLASLLNVLEATLSFVPSSTD--------ASEVVDVSLFDHLKLTGALGACIWHYLQATGQSDFKSAL------------FDKQDTFYNEKA----FLLTTFDVSGIQDFIY-----TIHSSGAAKMLRARSFYLEMLTEHLIDELLARVG-------LSRANLNYSGGG---HAYLLLPNTESA---RKSVEQFEREANDWLLENFAT------------------------------RLFIATG-SVPLAANDLMRRPNESASQASNRALR--------------------------------------------------------------------------------------------------------------------------YSGLYRELSEQLSAKKLARYSADQLR---------ELNSRDHDGQKGDRECSVCH-TVNRTVSAD----------------------------------------------------------------------------------------------------------------------------------DEPKCSLCQALTAAS---SQIQSESRRFLLISD---------------GATKGLPLPFGATLTFCSRAD-------------------ADKALQQPQTRRRYAKNKFFAGECLGTGL-------------------------WVGDYVA----------------QMEFGDYVKRAS------------GIARLGVLRLDVD--NLGQAFTHG---------------------------------------------------------------------------------------------------------------------FMEQGNGKFNTISRTAAFSRMLSLFFRQHINYVLARPKLR-----------------------PITGDDPARPR--------EATIIYSGGDD-----VFVVGAWDDVIEFGIELRERFHEF-TQG--------------------------------------------KLTVSAGIGMFPD-KYPISVMAREVGDLEDA-AKSLP--------------------------------GKNGVALFDREFT-----------FGWDELLSKVIE--------EKYRHI----------ADYFSGNEERGMAFI---YKLLELLAERDDRITKAR----------------------WVYFLTRMRNPTGDTAPF--------QQFANRLHQWFQDP-------------------TDAKQL-----KTALHLYIYRTRKEESE---------------------------------------
18311717|Therm|Pyrobaculum_aerophilum_str-_IM2                 ----MSGSSSLQYREYVVAALLHD--VGKLIRRAKL---CAGEPAKRHVEHS---------------VEFVDFISNALCRAGLNV-----------DLVKRLVEGHHEG-----------------DYGIAPYDR---AAALER------------LRGDEESGGRLAIPDRGEHQIPLVLYEDEKTALYVPPCP----LPQSLRE---AEGFKPSRDI--SSITPERVCQCYQQSY-RELMRLAGELRQL---EMSYSQLVETLVYILKATASFVPAAVY--------GVDKPDTSLFAHLILAAALASTGGEFF------------------------------------------LVSIDVGRIQEYISR----ARTTARAMSILRGRSLRITLLQKLAARRLIEEINKALGGDVVTHANILIDTGG---EVLLIVPK-------VEGIEKIVERIEEEVLKETEG------------------------------MLTLYIHYSGPHRLDDIKDF----------------------------------------------------------------------------------------------------------------------------------------YEIMRRHTHGVVERKVKFRLYPAPAS-------AGNAKSKFGAYSFYNDTCDFCG-RPAATRAVEE---------------------------------------------------------------------------------------------------------------------------------DLNLCDLCAEEYFVG----KAARNLQAVLITRGLDVAGDRVGGCRLDRMDMLGYTVLFAGGACDAKALA--------------QVGQGGSLYVVNSRDFIGRASGVAYGFIFTNQHIPQAE---------------------WAERPV-----------------ALSLEELE----------------GIAVFV--KLDAN--AMGRRKFEA-----------------------------------------------------------------------------------------------------------------------------SKRPSLLVTFSTSVSMAYELYSALLAGDERF-----------------------------------------RESVYVVFSGGDD-----AILAGDVA-ALSYASRLAEYAESW------------------------------------------------GFRTAIGVKVESD-HYPVYYAFINTEERLEE-AKEKD--------------------------------RKKSLAVFFDNP------------LLYIEAGRLREVYNAV----ESLVLL----------GGDREKLDKAARYFY---TKLMEIRRAADLCEKNPLAARKTAA----------KALIDLAYFVNRRGGEGLEKVIELAGALVRPEQFAKVYAPVLKCE-------------------KSGLEGL----VGELNRVIIALNLLHLMSKREK----------------------------------
13540943|Therm|Thermoplasma_volcanium_GSS1                     --------MDNDEFVLITASILHD--IGKIQQRY--------KLSEKHADLG---------------YQFIKEIKYSNKDM---------------ERIANLVKHHHHDPDKTELDG----RDKKLLKILQIADR--KSAAHDR-----------------EDRDLGEYRDIKLH-KISNEIQIKDMKDTN--------CTYELKT-LDDQENKAANSGYKYL---------YNKVK-ADIDKLNFNEPDKY-------KFFNTLNSILYKDTVAIPSAFY---------YSKPDIPLYHHLKLTAAIALSLYRNLKS---------------------SDIEISDDDKNPF----FILLMCNLSGIQDYIFRHYKSEAADEKGTKRLKGRSFMIKLFTDSIESYIINEFN-------LYRFNVVWEKSD---GFLLLMDNNEEN---IKKLEDIKKNIDLGLIEKKRG-------------------------------ITANIA-WVTASLDDFTTLAVNRNLELEGENDN--------------------------------------------------------------------------------------------------------------------------FKVKMQCLYNNIDKAKRMKMSEIFSD--------NAIERDVKFGHSITNMCESCG-MDSIY--------------------------------------------------------------------------------------------------------------------------------------DNAKCIGCLEEENIG---SSLYKYSNIITDIDN------------SYNADNRKNIILFHYGNKYIKYYF-------------------SDHEEKEVIKIYDYNNIDSNYNNWRFILQAK-----------------------YVPLYDDVRS-------------IKPFSDYFKDES------------EHKMLGVLKADVD--DMGLIVAAG---------------------------------------------------------------------------------------------------------------------------LKRTTISKLASLTFEFEYFFSVKLDEIAQQNKD--------------------------------------------IYIVYSGGDD-----VTAVGEINKLIKFISDFHNEFNKYFCK---------------------------------------------KINISAGVTVVSP-KFPLRRAVLIAEENLKK-AKENRT-------------------------------EKNSIRIFDTT-------------MGWDTYDKMNEI--------GEYIYK-------KAYNNEEPNKNKLGKGFP---YFLNNLGKAYNKRIEKGTEITDKIA-----SGSVTIPCPMLYYYISRNYKSKDENEKK-----ELINRLCEKDYENWKYM------------------------------NYLSSYIVIKIRSGE-----------------------------------------
206901197|Dicty|Dictyoglomus_thermophilum_H-6-12               ----------MDDVKILLSALFHD--LGKVLERTKEYYTKELPERFAKVEYVHPKFSAFLLETLGKEKSELSNFLKEHLT----------------EEVIDLVLFHHSP-------------QNDYGQIIQIADW--LASSERE----------------ENQSQKEHYVNVVLS-GPFKKVDENA-------------KDIKYPL-TTLENIFPSSGDVKASDES------YKRLV------------NSLLKLFPKVDNIDQLLTLFEFYLSQVPAQT---------TGYEPDISIYDHSRITAGLAHALYKDYKNNLLNKNDLNKIKDLLRDRKK-IDTAGEEIFNRKL----FTFIVGDISGIQSFLF-----NVSSERAGRMLKGKSVFIDLLSRYSAKFILDSTG-------FTRVNTLYLGGG---NFELLLSYIPED-----ELTRLRNHIIETLWKFVGD------------------------------DLYLGIE-WDYLSINDLLN-----------------------------------------------------------------------------------------------------------------------------------------FINKREEVMLKANQRKKKRYSTLENF-------YDLIFVPKSEDIKEGEYCTICG-KKKVEDASS----------------------------------------------------------------------------------------------------------------------------------QDRWCKTCKSFVELT----GKLRDASFLIEERV---------------------NIPSKDPETWDEFFE--------------KLGYCIDFVNNFSRLGQTSKKIYQLEDVHIKDGF-------------------------IPDGFLLGSFKII----------ESNFEEIAERNIVGDY--------GDKKLAYLKMDAD--NMGEIFKKL---------------------------------------------------------------------------------------------------------------------GDKEKKREGLALTRYGILSRRMELFFGKGVLDLIKDKRE------K-----------------GY------------------LYPVFVGGDD-----LFIIGTYNEINNLVREIREKYSEYTGSQE-------------------------------------------IFTISTGMGYFPD-NFPLIRGARIVEEFLEK-AKNFVYPEEEKP-------------------------KKNKICVDGEV-------------LSYREYEEALDIA-------NELTKRILENKEERQESEEGKSKGQTSRAVI---TKIERSIKGFNPLLEQSLNRKISPP-----------AVWRFMYYLRDYK--------------DIGERLVNILLKNLLGE-------------------GEK--------IRNPRLILVATKIARMKTRKLEGGKSK-----------------------------
116748788|delta|Syntrophobacter_fumaroxidans_MPOB              --------MAYTMHEVVVGALLHD--VGKFLQRAYD---RLSDVTGQHLDLESTLCPQQKSVYTHKHVLFTNAFFDLMSKEEVYFPAGINA-----KTVEDISSYHHKPDAC---------PIPGASWLCALGDR--LSAGMDR---------RDDEETSERASSRSTFKKTPLR-CIFDEVILDPKALGMPQA-----HAYRLGVLNPEDAESMIPIAWPSKGEVPELPKRYQEVWQQFWGEIKVLGREA--PRLSFDLFEEALLGLLERYTWAIPSSTV----------NSPDISLYDHARTTAAIAACLYRYHDAKGQLE-----------------DVKAIRDEQQMK----FRLLAGDLSGIQNTLFSLQ--TQGVKGVNKILRARSFMMSGVSEAAALLSIELLS-------LPICTVLQQAGG---RFLILVPALGDT---EDHVDGLRERFDKWLVEHYTG------------------------------SLALNLVLSPPFSASSFKPHP---------------------------------------------------------------------------------------------------------------------------------------LREIMAGLGQAIEDGKQRPLSKCSQG-------------VLKREYPLDALCSACG-VRPAVTTGAAE--------------------------------------------------------------------------------------------------------------------------------SGYRCLTCHDEFRIG---RDLVGATVMVWGRSLPREWNPVDVIGLELALLRNHPENLPGEALSVRRTSP---------------LHMPIPWAVRNLANHIPVFKDHYETQDPRYEGS-------------------------WDDDVVPRIGE------------PKSFAHIAADALEPEKDSGAFR--GKAFLALLKADVD--YLGFLFNFG--------------------------------------------------------------------------------------------------------------------LKRTEAEEDRFTLSRIAQLSRMVDLYFTGYLKGLLHREFP-------------------------------------------DTYTIYAGGDD-----LLFIGPWRQTLALTSRVNETFRAYTGHNP-------------------------------------------NITLSAGVSLLKP-NYPVNRAVLEAQEYLDE-CKYHG--------------------------------RNRVCALLEKP-------------VSWECYIARLKD--------AEWV------------HQRMHDDSPVSTSFI---YRLLVIAMDAEAVAIKANVQKAG-------------WRARLAYHLARNIKARNNQEKE------------KMIVEWLEHL-------------------GLDDQLKLTTKHTNIIDWRLPLTVALYRNRT------------------------------------
78045138|Clost|Carboxydothermus_hydrogenoformans_Z-2901        -----------MIENIYWAGLLHD--IGKFWQRA-------ENKQIKHQELS---------------GTFVHHNFAS-------------------EELVALVANHHDP-------------ETKDDYILAIADK--LSAGERE-----------------DQSPGGNVADEPLI-SLFSRIKLSRGAEGEQYIP----LKLYE----PDEPPFPVADKRKATLNGNG----YKQLWDSFNQEFSKV-----------KNNLNATLYLLQKYLTLIPSAA---------FYSRATISLYDHARTTAAIAAALYKEDIPEPTLQKIHQHLK---------NKNYQASELQKPY----FLLVGGDIAGIQDFLY-----DIPLDNAAKNLRGRSFLVGYLNRLIALYLVEELG-------LLEPSILLIGGG---RFTLLLPYSD-----LEKLQEIKGRVEKIIYQAFNG------------------------------KLKFILG-SIPLTINDLAEGN---------------------------------------------------------------------------------------------------------------------------------------ITKRWDDLGQELNREKMKPFLTLIKE---------TPDLIFGPFDTPDNICPICG-REVTG--------------------------------------------------------------------------------------------------------------------------------------ETGLCSFCQSIVEMG---AELPRTEILQEKKVV----------------EKSSINEISNINELFLALGR--------------QVRFSDKPEQDYFNLLLNSYDFVVKNCQGFY----------------------------FAPKTA-----------------AYEFEVLAKKSE------------GIDTWGVLRGDVD--NLGKLFREG--------------------------------------------------------------------------------------------------------------------------FADKITITSIAALSRAMGEFFGVYFNDLLKEFGD-------------------------------------------TVYTVYAGGDD-----FFVVGSWSVLPKVALKLRRQFTLYCAGNR-------------------------------------------DLTFSAAIKLAPNFKHPLFKVAQEAYELLEE-KAKTG--------------------------------SKDKIAFLDRA-------------YTWDEFSR------------LQGLKD----------HIKKVVQGGGSRAIIQHLYGIKNLLNAGEREASYPKV-------------------WRLVYQLSR-----------------YRDSLKKELQTYFREK-------------------IMDVVVFNTTEINPLASPAARWAELELRARGD-----------------------------------
150021544|Therm|Thermosipho_melanesiensis_BI429                -------MINLSVEKVFLAGIFHD--IGKFYIRA------NFGDLKKNIYEEYKYFIEGDNKYGPRHQEWGAYFYKNSNLPFK-------------DEIEGAILNHHKP-------------NSVLSKLISVADH--ISA----------------TEREGEHPEDKVKNMKSML-SMVSFSNDQKKGKYKKVSK----LSEKFDL-LEKEDENVEET--------------YKNLW-REFEKVINSIPRNKNPKISFPI-FEKIYYILKEYTSNIPSAFF---------YNEPDISLFSHLSTTAGIAVAIFKQFEEEIKLGNIKI------------LENIDSKNYDEKI----LGIVKGDISGIQDFLY-----NISQERAVKKLRGRSFYITYLLEIVAKYIIENEG-------LSISNILFNGGG---HFYLIVPAKT-----IDKLEKYQKYIDEVMYKAHGI------------------------------GLNINIA-GEKIAPKEL-------------------------------------------------------------------------------------------------------------------------------------------NSEIYKRVSQLVERKKYTKLYSLISY---------DFHKIFESKNLSEDSCPYCR-RKM----------------------------------------------------------------------------------------------------------------------------------------KDDECTFCESFTVIG----DRLSKRKAFKLNKT---------------------EKIPEKINTYEDVFK--------------MFGYEVEFEEGPFSFLIDKSGNVDLSRYMFYTKSAN-----------------------YISKKENNE--------------ISDLETIAKNSN------------GMEKWGVLRGDVD--NLGRIFKEG--------------------------------------------------------------------------------------------------------------------------LGKEASISKTATLSQEIEIFFGKFLEDIVSNEFS-------------------------------------------NCTVIYSGGDD-----FFIIGPWSDLPNLAENIQKEFKRYSGDNE-------------------------------------------CISISMGIGISPAKKYPVYRVAKLAGEYLEK-AKEYERKGI----------------------------EKSALGFLGDF-------------IGWEEFEE------------YKYFKN----------KLTDLINEKITKRIL---HVLRRYYQEYDENEGTNKV-------------------WKLYYYFAQLSDRYS----------KSKDKILKFLSEILKDD-------------------NK---------LYNKIYSLTYWVEYELKEG-------------------------------------
15679093|Metha|Methanothermobacter_thermautotrophicus          -----MPVFYMNLEDIQLAALLHD--IGKFYQRTSSPH-SDKYSGLTRSDFG----------ESGAHGKWSASFVADHGLG---------------EDIEDLVLYHHKPSNS---------MNPEYARIIRDADH---HSASER----------------EKSESKQEVKEHPLI-SVFSQVRLPEREKAEGEYY----LPLRELI-PTDLKGTKPDRIKRQVMAGWNLEREYRRLW--KLFTSEVAELKNF--------DVSTLHHLLKKYTSLIPSAV---------YMSVPDISLFDHLKTTAALAGCLYLHRKEG----------------------------NGGKP----YLIVSGDLSGIQNFITSVKSPEEAQKGMSKRLRGRSLYISLLTDAVANRIISEAG-------LSQPNILFCGGG---HFTIILPNTQEV---KDILDRVSREVNQRFIGAFNA------------------------------ELYLALS-YIEVNGDELKD-----------------------------------------------------------------------------------------------------------------------------------------FGAIMDKLAQRNLRNKRSKFRELLNE------------FFTFEEEAPSQTCAVCG-LPS----------------------------------------------------------------------------------------------------------------------------------------SSTICGSCRSHEELG---ARAANADYMIRVHGS-----------MDSDFNEGGISYFFETEDSVVSRLD--------------NLADFGGRIELLRLNSTDFLGIQDRIQNENVSFGFT-----------------------LMGNTVPVEVDGGRKR-------ALDFTEISSLSI------------GAGKLATLKMDVD--NLGQIFSQG---------------------------------------------------------------------------------------------------------------------------LENRSISRISTMSSFMDLFFLGYINQVASEFFFIREPCDGCRDKLMSIKSEIGTVYRPSSASSSEICDECRERSTPTIYITYSGGDD-----VLVFGPYDDIIEFAGRLRNEFREWTCENP-------------------------------------------SIEISAGIFMGGH-KFPAGKAAEIAEKQLEL-SKNL---------------------------------GKGKISVFGET-------------VQWDTDHFMGFNEL------LEFGMR----------LEKLQRNGKLSKNFV---YSLLKLHESSFN-EDIRDFDE-----------------WVESQELRLRIKDYVPYYVY-----KLRNISDREIRRELFNE-------------------GIR--------FIPWIRIPVSWVSLRTRNGDIHE---------------------------------
134299484|Clost|Desulfotomaculum_reducens_MI-1                 ----------MIYETIQLAGLLHD--IGVFFQRGN----ISNLNSLQYSEIS---------------ARLIKSFSKQLSKICDS------------ELLKNLILNQYEDTDFSQEAIPK--NKINLTYLISRADR--YSSSELE----------------QDTVEIYNYKKRPMD-AVFCHLEIGKKVPQR--------MQYSLAE-YRPENGFPREIISHTEGEIN-----------KILTDFSLEFKNIVSNIKSFECFYNQLYSLLLKYTWCIPYNTR---------EKIADISLFDHLKTTSAIATCLYQYHNFC--------------------NDYSIPSIIDDQTFK--FRLLVGDLSGIQSYIFSGA--NVGAGGVAKRLRARSFILSMLSELISYQIIKSFN-------LTVANILMASGG---KFYILLPNTKES---VSRLEKLQQKLDKYLLQEFKG------------------------------EIALNLA-HQELNGNDFCQ-----------------------------------------------------------------------------------------------------------------------------------------FGSAVSRLSKKLAVKKKMPFANVMYS---QEEWKEGQFIFHAEDTKGLGICKGCE-KEFAIQQV----------------------------------------------------------------------------------------------------------------------------------EDKVYGPACLRDLKIG---QKLPRIKSFALTDGE--------------------------ADIKISGSYG----------------IRLYDNVPSNTDLDIVILNDNKIDPNVSMTNR-------------------------YMANYVPNNQGI-----------TKSFDEICQNSS------------GVKKLAYFKADVD--NLGGLFAFG-----------------------------------------------------------------------------------------------------------------FKGGLESGQNKDYDSISRVTTFSRMLDLFFSGRVNQLVSNEFT-------------------------------------------NCYIVFSGGDD-----LLVVGPWDEIIEFSLKIYQEFRKFVAYND-------------------------------------------NITISAGIGLAKS-KTPVVKAVQVAEDLLEE-AKEKVLRGNKT--------------------------GRNQVSIFDRT-------------LSWHDFSAAVQEG-------KRLAKW--------------ITEGKLNRSDI---WKLKRYDQMFQD-FWQNHRVEGLKY------------QALLAYDIGR---------------KRKENKDCQEVTRWQECL-------------------FSIT-------NPSLINLGVITDYALCATRGGNI---------------------------------
206889734|Nitro|Thermodesulfovibrio_yellowstonii_DSM_11347     -------MVDREILKIAIAALLHD--IGKFSERASVEI-PQDYVINNQALYQPKYNHRYTHRHSLHTAYFFDSFSKYLPKQILTDSTAD-------TSLINLAAMHHKP-------------TSAEQLIIREADI--LSSGIER------------KEFEEQDAQSRMPKEIPLS-TIFEDISINENWKENKPESFK--FVYPLAT-LSPKSIFPVEKSSLKQID-------YKTLYEQFIELFKKLPHIEY--S---PLWFEHLDSLLFLFTSSIPSATVTRDDAGDFKEIITDISLYDHSRLTAAIATAFYAYHRETNS------------------INIDAIKDRDIEK----FLLIEGNFYGIQDFIFSDT--GDTRKNAAKLLRGRSFYVSLLSELASDFIVEKIG-------LPSTSIVVNAAG---KFRMILPNTERA---IKLLAEAENEINDWLIKNFYG------------------------------EVSIGIS-SVTASFNVLIDTET--------------------------------------------------------------------------------------------------------------------------------------LSDIGKKLGKVSEERKFHKFDILKYA--------GAKTTYLNEFSSEFGICPLCN-RRPAGDRNKID--------------------------------------------------------------------------------------------------------------------------------DEHLCDVCFDHVNIG---RNLTSKDYIAITYKD----ADLKDKLRIPIYNRYQLAFITGKLRDLVEAGK----VRHFWDINS-LWQEELHLSKELFSIKLINAYVPRFTEEHKDAEILE------------------------KLKYDESEESLKEIDNLINYGGILSFAHLGKLSLHKIDSEYQ----GVPALGVFKADVD--NLGTIFMKG-------------------------------------------------------------------------------------------------------------------------LRKEKRTFSRYTTLSRQLNLFFTLYVPYLCRTEFK-------------------------------------------NIYTVFTGGDD-----LFVIGPWKDTFEFALRVKEDFSKYCCENR-------------------------------------------EISLSAGLFITKS-ETPVINMAKFSEEALDK-AKQK---------------------------------GKNKLTVFDVS-------------VSWDDLSKL-----------AEIESH----------LHNWLEEEIITKAFS---YKLNEIVKMVEEEIHLRQSNSFDLS-----SLNSLTWRAKLYYSTIRNVAKGYPKDKR----IEIAEEVLTHLSLWLEKY------------------------------RESMRIPLWKTLYMRRKA--------------------------------------
114332177|Betap|Nitrosomonas_eutropha_C91                      -------SLLHSSCRVAFSALLHD--LGKFHERTGQPVNGDLAALTTLYKYSHAAHTGGMWDVVEKFAPDLLRGDVSPFSGRTSGVDIT-------DSMANAAAAHHKP-------------GTLLQWIIATADR--AASGFER-----KKFDEYNADAEGETPQHKNRFQARMM-SLFEQIRTNPQAPAGQFA-----YAYPLRA-LGPEAIFPDKRAAVEPDGDKSAQTEYAALWEQFMQALASIPQSH---RNNWPLWLDHFDSAWLAYTQAIPSATN--------RGVVPDVSLYDHSKAVAALAAALWRWHEETGNTGADALAK----------LSNPERPDWDEQK----LLLIQGDFFGIQNFIFAQG--AQTQKHAHKLLRGRSFQVALLAEMAALKLLETLQ-------LPSTSQIINAAG---KFLIVAPNTQSA---REAVETCRHSFDQWCLQHTYG------------------------------EIGVGIA-QTAASCNDLVSKQ---------------------------------------------------------------------------------------------------------------------------------------FKALTQRLFTELDIAKHRRFDLCDNT------------AAVREISFTDGPCGYHG-RYPADRAAKGE--------------------------------------------------------------------------------------------------------------------------------KPASCALSRDQIAIG---EALTKHARLLVLNTA----DSFKNPLDLDYFGYRLVFVNEADASGHHGKLA----EQGELVRAW-DFDLPEADGSCFHGYARRFVNSYVPIFDNFDQQLSDKYGR-------------------WEDEAEFDREHP-----------IKTLHHIACENRRLQENGKWL---GEIALVTLKGDID--NLGALFQNG---------------------------------------------------------------------------------------------------------------------------LEEPTFASWAALSRQVNAFFALWLPWYCAHGEN------G-----------------RFR----------------NTYTVFAGGDD-----FFLIGPWESTLELASAMRKAFTRYVVRD--------------------------------------------DITFSLGAAMTQP-KVPARQLAIAAEAGLHA-AKRHDDD------------------------------AKNAVSLWDVT-------------VNWTEWRTLME---------ERRDAL----------AQLISEAGNLSTGFI---YNLLLLSDQAERDRPETANRRPEDA----------LWRSRLAYRCARLPKHQQATGKA------LARECGEALKQYRGAY------------------------------RLPVSVLLYRQRQ-------------------------------------------
212224042|Therm|Thermococcus_onnurineus_NA1                    ---------MEIDELTALGGLLHD--IGKPVQRA-------GLYSGDHSTQGARFLRDLAENTGRAEYELLSLFSEFHHKGHMKNDELMI------RRIKELSPERFGLTME---------DVLNALWIVYEADN--LASGERE--------------------EGQPQASRPLY-SVFNPG-----------------KAYPWAE-LDFEKELPVPGDVFSIRSQD-----YRELVKRLWEELSKAKLRS-----------DRLLPVLEKYLTFVSSV----------TSEGNIISLYDHMRMTSAIALAMLRAGCTA--------------------EDVRSGRCRKEKR----FLLIEGDFSGIQDFIY-----RVSGKGTLKYLRARSAYLELIGWDVVLEILSRLG-------LTRANVVFNAGG---HFMIIAQNTPDA---VKELEEIRAKAVEWLYREFES------------------------------DLYLAIE-WEPVSGREFGREGGKNL-----------------------------------------------------------------------------------------------------------------------------------FAEARKRLKHKLTVRKLKRFGEIKGL-------------FEHGHTERLAECPVCG-RELPEGKLEPS----------------------------------------------------------------------------------------------------------------------------ASDPETKVCPTCNRLVSLGGNLPKLLGFGRTAKNDAG---------------------VLVEGPFSGFVPYLQ-------------------GGRPVGEQILVKNTLNPGEIPESAQFVPY-------------------------FVADYFKKDPKGG----------VATFEELSMAST------------GTRRLGVMKGDVD--RLGEFFSSM------------------------------------------------------------------------------------------------------------------------------DSPSKLATASRFMDYFFKGYIGAIIEGKFGYIIGDVP-----------------SLRDWPEEP----------DIVVVYAGGDD-----FFIVGAWDQIFELAFRVRRAFNAY-TGG--------------------------------------------KLTLSVGLGYFDE-RTPIYRMADVVSERLDT-AKDE---------------------------------GRNRVFVVGRSRPLDGKHKLS---YEWNHYEELWRTYA------PRIYAG----------NGRLKGKLESKKGLL---WKLLEIRELYVRDPNDVR------------------WAYLTAYLLGRHGLSDLFPELVGIDTKAVERKEPQPVY-WVDGV------------------------------LKIVLMAVRR----------------------------------------------
15644555|Therm|Thermotoga_maritima_MSB8                        ---------MKDREELVVGALLHD--IGKVVRRA--------GDDRRHQIAG---------------YDFTNKVKKF-------------------AVIQDYIHYHHEKDLLKKS------LENEKVWYVCFADN--LSSKERM------------------TEDQKFEELRRMV-NLLSKIPEGESSRNVTYFP-----------------AKPANEVVEAVKDMKEDQKTYEDLYRRFVEDAQKISPTP-----------DDVNFLTYKYFSFIPQETR--------VEGDMDISLYDHLKVTAMLALSLYDYAKENDLKFESYQ------------EMKSHFENSNVKP----FLLVGGDVSGIQNFIA-----NVSSKGALRSYRGRSFFIEILQEVVVDEILDKTG-------FYRTNVHFIGGG---HFYLVLSNTEKV---KKALEEIRNELNEWFRNRGL-------------------------------SLHLVIE-SVEFSVKDVED-----------------------------------------------------------------------------------------------------------------------------------------MSKVFKKIGEKLNERKYRMYTEKDLE-------AIFPDDLNLIQEKGNHTCKICG-NRVDKLFSIREGE------------------------------------------------------------------------------------------------------------------------------EEIACDFCKEMYELG---RELLEESHVYLAERK------------------------NGKFEIFKRKFD--------------FSREPGEGFSYKLRRIYEFSEKEKNVRRIQVVTYFK----------------------------------------------EQEFEKIAEKA-------------PGKKIASLLVDVD--NLGKIFLKG---------------------------------------------------------------------------------------------------------------------------LKKKTLSRYSTLSRLMSFFFKERVESIVEGKNV---------------------------------------------MVIYSGGDD-----LYLVGGWNDVLDVAKELREAFGRFTTND--------------------------------------------FMTFSAGYVITDE-KTSMSLIREMSERAESA-AKKS---------------------------------GKNSIAFSNRNYYA----------VKWNTFFEM-----------YNFY------------QELKEIADKVDRSVI---RKALNLTREESPLNKAF-----------------------LAYIEARENKDED-------------KRVANLMRENIDHL------------------------------GENALNVILQFVDLLSRKS-------------------------------------
55820995|Bacil|Streptococcus_thermophilus_LMG_18311            --------MKKEKIDLFYGALLHD--IGKVIQRA-------TGERKKHALVG---------------ADWFDEIADN-------------------QVISDQIRYHMANYQSDKL------GNDHLAYITYIADN--IASGVDR--------RQSNEESDEDTSAKIWDTYTNQA-DIFNVFGAQTDKRYFKPTV----LNLKSKP-NFASATYEPFSKGDYAAIATRIK--------NELAEFEFNQVQ-----------IDSLLNLFEATLSFVPSSTN--------TKEIADISLADHSRLTAAFALAIYDYLEDKGRHNYKEDL------------FTKASAFYEEEA----FLLASFDLSGIQDFIYNI---NIATNGAAKQLKARSLYLDFMSEYIADSLLDKLG-------LNRANMLYVGGG---HAYFVLANTEKT---VETLVQFEKDFNQFLLANFQT------------------------------RLYVAFG-WGSFAAKDIMSELNSPES----------------------------------------------------------------------------------------------------------------------------------YRQVYQKASRMISEKKISRYDYQTLM------------LLNRGGKSSERECEICH-SVENLVAYH----------------------------------------------------------------------------------------------------------------------------------DQKVCDICRGLYQF----SKEIAHDHFIITENE-------------------GLPIGPNACLKGVAFEK-----------------------LSQEAFSRVYVKNDYKAGTVKATHV-------------------------FVGDYQYDE--------------IYNYAALSKNENGL----------GIKRLAVVRLDVD--DLGAAFMAG---------------------------------------------------------------------------------------------------------------------FSQQGNGQYSTLSRSATFSRSMSLFFKVYINQFASDKKL---------------------------------------------SIIYAGGDD-----VFAIGSWQDIIAFTVELRENFIKW-TNG--------------------------------------------KLTLSAGIGLFAD-KTPISLMAHQTGELEET-AKGN---------------------------------EKDSISLFSSDYT-----------FKFDRFITNVYD--------DKLEQI----------RYFFNHQDERGKNFI---YKLIELLRNYDRMNMAR-----------------------LAYYLTRLEELTRETDRD------KFKTFKNLFYSWYTNK-------------------DDKDRKEA---ELALLLYIYEIRKD------------------------------------------
269798861|Negat|Veillonella_parvula_DSM_2008                   ---------MGKWDALVKGALLHD--IGKVVYRA-------NQGTDAHSKRG---------------AAFIEPYFSDMGLK---------------QSITHCLKYHHGKELSTAQL-----KNDDYAYIVYEADN--IAAAVNR----------RDLEEGENTSTQKFDKELPLQ-SIFRVFGDKTSTQP---------LQYYLRG-IDVSDHFNYPENDKTIRAPS-----------DKYKALYDVLVQNFQQQPIDKMSVNELLRIYEDTISYMPSSTA--------TDQTNDISLYMHSKITAAVAHSMVHYFEEQGITDYKEY------------CYQNSKKFREMPA----FRLISGDISGIQNFIY-----TIPSKGALKSLRGRSFYLEILMEQIVDELLDTLQ-------LTRANLIYNGGG---HFYVLAPNTTKT---CTAIESMEKSINEWFLTVFGT------------------------------KLYLALG-SATATAAELIQS----------------------------------------------------------------------------------------------------------------------------------------QRTLFRKVSQSVGEAKAKRYSEQHLT------DLFNPNSTYNTVLHGERECFICH-TSTATLSPYGK------------------------------------------------------------------------------------------------------------------------------DTDAEACPICNGLYHLG---EQIVDSRDTVFVLAS----PNTSDDNESIPKVEVYLNNLSSDADNLKVYLY-------------VVPESSLQKFESSHEILRIYSKNTAKTGHNIFNRI-------------------------WLADYVARKDNGQ----------VYEFEELAASSGLGEDK-------GIKRLGVLRADVD--NLGAAFTGG-------------------------------------------------------------------------------------------------------------------FISEGSDKFKYGTLSRYADLSRDLAMFFKVAVNKMAQGDVQ------G-----------------FGRSVTPFTIWANKKVTTRKIHVIYSGGDD-----VFLVGAWDELLELVIDIREKLAEV-TDN--------------------------------------------KITMSAGLALFSP-SYPISQMAAITGLLESV-AKDND--------------------------------GKDSIALFGFETNSNGEERICRHVYKWDDLINNVIEDKLYTL--DQLFVI-------PGINEVQDSKMKLGKGLI---YKLMELLQGILNDRALGKHINVA----------------RILYLLARLEPKKNNPTYE------SYKNFVTAIHRWIQSE-------------------EDCKAL-----LTACNLIVYYMRDTK-----------------------------------------
114567271|Clost|Syntrophomonas_wolfei_Goettingen               --------MHDKVKNVVIGGLLHD--VGKVLHRG------TRIDGRAHSHSG---------------REWIREYTDD-------------------NRILDCIAYHHHQEIEGAGL-----ERNNLAYVVYIADN--IAAGVDR-------------REIEGEGSRGFDRNRHQE-SIYNLLNNSNAKAVYKIAA----ISKKINY-PQDIAGYNPESDYNDI---------YFGIS-EGLRGINFQG-----------EYVNSLLELLEAYLSYIPSSTY--------QREVSDISLFDHSKIIAALASSIVLYLIAHNRNDYNLE------------LFRNRHSFYKEKA----FCLFSCDISGVQQFIY-----TISSKGALKGLRSRSFYLELLLENLVDEILSASS-------LYRSNLLYTGGG---HAYILLPNTYEA---IQKAGEAVKNTNNRLMEVFGA------------------------------RLFIAYG-LQECSANELMSKTDNPED----------------------------------------------------------------------------------------------------------------------------------YSNIFRSLAAQVSMRKLQRYSAADLR-----------QLNHSDTDREGRECRVCG-VSSGLEERQ----------------------------------------------------------------------------------------------------------------------------------EGTICHNCAAFTDIS---PILIKPDSVFVVSRE----EIKGTSLPLFSAQGEDLKFSALKVEEVKEILK-----------------------KDNDKVLRIYSKNTYRTGFSLATKL-------------------------WLGDYALSNQDGD----------IKTFAELAESSR------------GIGRIGVLRADVD--NMGAAFVSG-----------------------------------------------------------------------------------------------------------------FVRENAAENKYRYITLSRTATLSRSLSIFFKYYLNELLANGEFNLLAPAG-----------------QR-----------------NIVVVYAGGDD-----LFLVGAWNEVLCAAIDIRRAFSSY-TGN--------------------------------------------TLTISAGFALFEP-GYPIARMAAETAELENS-AKHNQHQGG----------------------------TKNSISLLGMEVIDGKLQAQHT--YDWDSFENKVLG--------EKYAIL----------MSIFSKAEDYGNSFL---YNILDLLRQAESDSINIAR---------------------LAYLLARREPGKNTADET----KKSYSIFAQNVYQWALNP-------------------EDRRQL-----ITAIIIYTYNNRDEKEVRRNE-----------------------------------
57865884|Bacil|Staphylococcus_epidermidis_RP62A                ---------MNKKNILMYGSLLHD--IGKIIYRSG----DHTFSRGTHSKLG---------------HQFLSQFSEFKD-----------------NEVLDNVAYHHYKELAKANL-----DNDNTAYITYIADN--IASGIDR------RDIIEEGDEEYEKQLFNFDKYTPLY-SVFNIVNSEKLKQTNGKFK------------FSNESNIEYPKTENIQYSSGNYTTLMKDMS-HDLEHKLSIKEGTF----------PSLLQWTESLWQYVPSSTN--------KNQLIDISLYDHSRITCAIASCIFDYLNENNIHNYKDELFS---------KYENTKSFYQKEA----FLLLSMDMSGIQDFIY-----NISGSKALKSLRSRSFYLELMLEVIVDQLLERLE-------LARANLLYTGGG---HAYLLVSNTDKV---KKKITQFNNELKKWFMSEFTT------------------------------DLSLSMA-FEKCSGDDLMNTSGN-------------------------------------------------------------------------------------------------------------------------------------YRTIWRNVSSKLSDIKAHKYSAEDIL------------KLNHFHSYGDRECKECL-RSDIDIN------------------------------------------------------------------------------------------------------------------------------------DDGLCSICEGIINI----SNDLRDKSFFVLSET------------------GKLKMPFNKFISVIDYEE-------------------AEMLVQNNNQVRIYSKNKPYIGIGISTNL-------------------------WMCDYDYASQNQDMR--------EKGIGSYVDREE------------GVKRLGVVRADID--NLGATFISG-------------------------------------------------------------------------------------------------------------------------IPEKYNSISRTATLSRQLSLFFKYELNHLLENYQI---------------------------------------------TAIYSGGDD-----LFLIGAWDDIIEASIYINDKFKEF-TLD--------------------------------------------KLTLSAGVGMFSG-KYPVSKMAFETGRLEEA-AKTG---------------------------------EKNQISLWLQEKV-----------YNWDEFKKNILE--------EKLLVL----------QQGFSQTDEHGKAFI---YKMLALLRNNEAINIAR-----------------------LAYLLARS---------------KMNEDFTSKIFNWAQND-------------------KDKNQL-----ITALEYYIYQIREAD-----------------------------------------
189500193|Chlor|Chlorobium_phaeobacteroides_BS1                -------MSDTERDSFYLGALLHD--IGKFIQRAE----IDEWKERADEYVKSGDASKGDYTHKRYSAAFIKKFRNKTGIFPQD------------AAAESYALWHHRGKDRSKFDNESINKKGVPLKLIHIAD---ISASEER--------------QTDAEIDSQDYNLAKLE-SIFCNVALRNSDEQLNSFPEKRYINLGTLT-CKYESAFPLSKEPAYHEQN------YTTLVNEFLAGFEKSIGKT-----------KELQPFLVKYLHAVPAQTPFKKKD-HQEPYRPDINLFDHSRVTAAIALCLYDEWIQGDWRGKDKQ------------ILDDTENGYKSSGFSAPCLLVSGDISGIQDFIF-----NVPSKGAAKTLKARSFFVQMLADVCVQKIQDTLD-------LKPANLLYNGGG---QFYFLVPKCRA-----QDLNDCKEDIARALIDE---------------------------------ELFLSIA-SVEVKVFDFMNN----------------------------------------------------------------------------------------------------------------------------------------FGKKWKGVNDKLSIEKLRKFKGQKRK-----DVFGPFKQVIRENNERDPFFEITD-KKFRKNDYYRI---------------------------------------------------------------------------------------------------------------------LAESSGVKVPEEEEKKSWVDILGKL-----GYRFEFQVMGSTDAV----AFNTTDFEEKCAGFRFSVKDLPHWRTVASIE--------------QFKQDVENCGRSVEEYYDKDKDGKR----------------------------------WGLKPDN----------------IITYSQLAFKAYKET---------GTHKLGILKMDVD--NLGQIFSDG-------------------------------------------------------------------------------------------------------------------------FPEEIRTPSRMMSLSRSLQWFFEGYMNTLLEDEEF-----------------------------------------RDYLYPIFSGGDD-----LFIVGAWHKVFDIALRIQKDFRQFVCENP-------------------------------------------SVTLSASLLVVDE-HYPVSRFAVLAEERLHE-AKYGSL-------------------------------DKNSVNVFGQT-------------LSWVEFGRACEIK-------EKLVRM----------VLELKEPKAIIQKVLQGCKGLEVLCDRAVRHRNVSSERNLQGLSVLDREKPAGEKVWQMAWFLRDIEKEESRPIAE-----EIVGEYERVVFAAMKGE------------------------------TVNPMYIAVGARWAEFSCRKSL----------------------------------
15669868|Metha|Methanocaldococcus_jannaschii_DSM_2661          ------MGNCNEYTALKIGALLHD--IGKFIQRA-----SDKPKSKGHDKFG---------------YEFLKEKFKNGFLNHLDEKTK--------DKILEIVKEHHNQK-----------IKDDLIGIVRLADW--LSSGERR-----------EPKGDPENVEVLNTEEQKLL-SIFETVCIGELTENLYKNG----FKYSLKPLNVSDAIFTDKPYPNENYK-------------ELFSKFEDE-----IKDFKGDVSFEELYQLMQKYTWCIPSVTMWKKAG-SLKGGLPDVSLFDHSKTTCAIACCLYQMYVKENKKKNKYAKEYIDDKTLE--KLFNNDNGWNKEI----FSLIHGDLSGIQDFVF-----TITTKYATKSLKGRSFYLDFLTEYFAKYICKELN-------LPITNILFYGGG---HFYILSYKVDEN-----LINKLEKEINEVLFNMFRT------------------------------KIYITIA-EVGVTPNDFKKSEDKESKEKTWG-----------------------------------------------------------------------------------------------------------------------------FAKKWKEVSEKTVEKKLRRFEYKLEG------------LFEPYNRGSENRCVICR-NEFDKNEKGYA-------------------------------------------------------------------------------------------------------------------------IRENESKSERICDYCASFVAL----TDILKNFQMEKTIKF----NKAYPIIHLTKNKDNLSLQREEFSFLTVKAIE--------------KLESKFRVLSDENYFLKEYKLPHDSGELIIPYKI-------------------------WAIAFPIIENETEKR--------ILDFDGLAEKAFERT---------GTRKIGILKMDVD--NLGEIFTTG--------------------------------------------------------------------------------------------------------------------------LGNDATISRMSTLSSMLTLFFTGYIPHLIKNEEFEVNGKKY-----------------KFKD---------------NIYLVYAGGDD-----TLIVGAWDAVWELAKRIRGDFKKFVCYNP-------------------------------------------YITLSAGIVFVNP-KFEFKKAVNMAEEELEN-GKNYIIYEDEETEKKV---------------------DKNALTVFNCP-------------MNWDLEVE------------YNEYCW----------TKLKSYLEGINKEMV----ELESLVKKFNEDDLEKN----------------------LKKQLKRQIRKESYI---------------------------------------------------------------------------------------------------------------
55978330|Deino|Thermus_thermophilus_HB8                        --------MLGDGLSVALAGLLHD--VGKLYSRARWGERDDQVPDRTHTAYT---------------AHFVREHAGLFRGAGLDP-----------DWLARTASRHHEGWRDRPQYR----PETPEEWCVALADT--YASKERE-----------------EGEGGGSPPEVPLSPPFRRLLLGGEEGREGGYSP----VGAGGRVGLEAGGLYPEERPNVSKDVYKRLLERLEGRL-EEMARFSLG----------KEALVLNLALALQETLSLVPS----------DTQSEPDVSLYDHLRLTAAIAHALWLFHGGS---------------------PSAQNLRQDGEK----FLLVVGDMGGIQGHIYRIAGAEAGVGGIAKRLRARSLEVSLAAEAMALGLLWRLG-------LTSLNRILGAGG---KFYLLLPNTEEA---RAALEGTREAWGRWALKRGG-------------------------------SLVPHLA-WVAFRGQDFRD-----------------------------------------------------------------------------------------------------------------------------------------FAALLKRLHEALAREKLRPFAFLAST--------------GGVLGAPLRPCAACG-LEPARRDE-----------------------------------------------------------------------------------------------------------------------------------PGSLCPDCEREAALG---ARLPRSDRVGFFLEE-----APRPYLDFPGLKVGLGGPLEGAFHLFRARLD--------------FAPWPDPSEAKPLLGHLPRVEHALKAKGWSLEAYRA-----------------------WAEEEGLLEDEEPHPEK------VLTFAELAALSE------------GAPYLGALMLDAD--RMGEAFATG----------------------------------------------------------------------------------------------------------------------FRREGRDLATPSRLAALSRTLEVFFTTEVLTLLEEPRR------Y-----------------RERLGWDDLEAQRKEARYPLLYSVYSGGDD-----LFLLGPWDALLDFALDLERLYRLF-TRHP-------------------------------------------RLTLSGGFLLVPP-SLPVPELARLLGEAEKR-AKAE---------------------------------GRERLFLFGQA-------------VPWETLRGL-----------RAWAEG----------LRQDLRAERVSRAQV---YRWLLLWRRFSPLEDPGERMRYKPL---------------LAYALRRVRERDEEAWKR--------------YLKLLDHQ------------------------------DPAWAYLPVWVQWALYRERRV-----------------------------------
Jnet  15609960                                                 ------------EEEHHHHHHH------EEEEE---------------HHHHHHHH-----------HHHHHHHH-------H-------------HHHHHHHHH----------------HHHHHHHHHHH-----HHHH-----------------------------HHH---------------EE--------------------------------HH--------HHHHH-HHHHHHH---------------HHHHHHHHHHHHHHHE-------------------EHHHHHHHHHHHHHHHHHHHHH-------HHHH------------HHHH-------E----EEEEEEE-----HHEE-----------HHHHHHHHHHHHHHHHHHHHHHHHHH-------------EEEEE------EEEEEE---HHH---HHHHHHHHHHHHHHHHHHH--------------------------------EEEEEEE-EE---HHHH----------HHHH--H--------------------------------------------------------------------------------------------------------------------------HHHHHHHHHHHHHHHHH----HHHHH------------------------------------------------------------------------------------------------------------------------------------------------------------------------------HHHHHHHHHH---H--------EEEE-----------------------------------------------------------------------------------------------------------------------------------------HHHHHH------------------EEEEEEE-----HHHHHHHHH---------------------------------------------------------------------------------------------------------------------H----------HHHHHHHHHHHHHHHHHHHHHHHHH-----------------------------------------------EEEEEE---------EEEEE---HHHHHHHHHHHHHHHH-H-------------------------------------------------EEEEEEEE------HHHHHHHHHHHHHH-HH--------------------------------------EEEEEE---E-----------EEE---HHHHHH--------HHHHHH----------HHHHHH------HHH---HHHHHHHHHH----HHHH----------------------HHHHHH--------HHHH--------HHHHHHHHHHH-----------------------HHHHH-----HHHHHHHHH-----------------------------------------------


 Cas10 (Cmr2)
15644538|Therm|Thermotoga_maritima_MSB8                        -----------EFWKSKITALLHD-PLVKAFDVK------------NHENIA---------------GEILKTLGIKKTRGEE-------------DRLASAMDRFPIPY-----------EKDAKKQIHVSFDETLFVHPFSG--------EGLPEVKSFFQNQKVEEMKSRLI-NALTKLKEKNDTYEKLFHS------------------------------------------------------------------IWWNLPYILEGSQFLPADTR-----------IANHSIIDHLDVTSALKGCVEGKQVK--------------------------------------ASLVAVAIGPVQEVIA--------QARKVKDLWAGSYLLSYLIYGAIEVVGKKYGF-------DSIISPYLRGN---YFVKETLESMGVDL--EDLCPVP-----------------------PRREVASLPNLF-VAIVPSS------------------DEEILKECEEAI-----RNRWKTIVDETKEK-------------------LSKSEFLFNEHSFDYQSSLFPDIQTS-KVSFDEPERIVETVRNLFTGSGIEDFKEVLKKVSEHAGYKENPGTF---------------YRYLHRLLTSKLAARKMARLFPGYEE-------------------------DVYP-DHFTDADDFGA--------------------------------------------------------------------------------------------------------------------------------GVRACAVFKDKDIE----KDIEKEDRLGTLNTV-------------------------------------------------------KRFLPEILNIRIKFDSTTDVARNNQANKE------------------------------------------------IEDPEKF-----------------KNGYIAVLLMDGD--RMGDWMLGE-------------------------------------------------------------------------------------------NAPFLEKVINPKVIEMFQETDDLKYAWEKLKEFKTIQPAYHRGVSRTLGIFSQLVGKIVDRHN----------------------------------------------GMLVYSGGDD-----VLALLPADSVLECANDIRKFFSGH-------LEYEIEIESGSDVERFRSENGVLYHNDKPFAPLMG-----RAATMSAGIAIVHH-KFPLQVALKIAREAEKR-AKNVYGRNAFCVTQ-----------------------VKRSGQMIFAG-------------STWEI----EEEDV------VKRSLK----------ILEEMKNYNVSHRSL---YKLLSPDFSLYE-DKMEKF---------------------VEFTLRRSIHSEKSKNEF----IGNFKNFLSRLLAYYKNT-------------------KKSSFDEAMREALELLIMVYSMKRGESQ---------------------------------------
15922296|Therm|Sulfolobus_tokodaii_str-_7                      -MSKMSLKPMSEIIKEKFAALLHD-PPNKPFIFSLNA--FNEEKRISHVKVAKTLISHLDFLGKNELDEISSKIYSKKEKGCNSKVSDA-------DSLASKFDRYLTTLIYQERGRKQQ-AMFANFKEIVMKNF--LAPELEV-----NLSAIPSDAYHDPSGKDIKEFFNYLS-EVFKKLGLTGVSIETYNVF-----------------------------------------------------------------YFFYEFLWVAKGYTVGPADTR-----------VPTHSIFDHLYATASIINWFLGST----------------------------------------DLLLGLDIVGVADYIN--------KSRKLRDLWASSYLVSALIWYVLISFVEKFGA-------DSVLFPSLRFN---PFFATYIYHKYLKN--KEKDELIKEIVNYITTYIFN----------GDETYKKLGIPP-YPIIPARATLILLGVKYVS------RELGLKKSDISCIEKYVITRFNEGWGRLIDHLITYAL-------------SHTDN--------PFWALF---------NKVIEKESVKNAVKIP----------PVQLRVI---TLKKENEVSNYEE-----------FDNRYRELVSNFKRKKLSKVSPHTQL----SNYNYYIDSIGE-TKRGFEYCSICGYVLPAMLILPKDENE-------------------------------------------------------------------------------------------------KKFVEEHTGKQFN--DDQIEALKAILSPGEKLCPWCLIKRAIG-VRPEFLRVLITSEDLRS---------------FEEKDVFIPSVSHVAFYKKFEKL-----------KEDNIINPDKENTISLWKYYETYPIEKRGLLRENPEEKGWKD-----------------------------------------------------------------VSPYYALVRADTD--YLGDLLEGK----------------VTPYLAGIIDSSFYGGERENESKVKNAITRYLRNAAKGLYQEVINDVLKEDINQA--------------KELIKNAAVTAEIEINDNDIERIISDLKDFLNKNVDRDRLLLFPSWHVSISSMLNRILLKEIQLVNALG----------------------------------------------GFVVYAGGDD-----LLAILPVENALQFVENSRKIVAGIEDA---------------------------SSYKGFIKINNSYFSQLPLVGRSYILYFSHV-KYPLQLALEESYNLLEE-GKERVKYDKY---------------------------KKDIVIFKYRNSVSFIPLSLIRPYEENND--NSIKRYLDNLGKSLELLRI----------LYDAIRQKKLSKSLI---YDALADTILKSRELESEILVKY------------------LDYLVDKNKIDKSFSLSF--------VNYQDILKISIING-------------------ETSEPL-----TYNLFKALSIILGAEKIE--------------------------------------
15898786|Therm|Sulfolobus_solfataricus_P2                      --MSTDDNSREEFLNYKIMALLHD-PPNKAWVIT----------SRAHNLTVQLRSVRARKSHERVAKYIINQLFGDINSKTVDNA----------DKLASSIDRYLGSIVYKE-------YSLFRNRSIFLKNI--LLSNIQR-------DVGNLFPKDKSKLDNLISEYKKLL-NVTNTTNLNILKYQLFYLI--------------------------------------------------------------------YELIWIDSRYENTPAETR-----------NPTHTIFDHLYATAAMMNWIFSLEKEAK------------------------------------GYLLGIDTIGVADFIS--------KGKKTRDLWISSYLVSALLWYVITWFIEEYGP-------DVILFPSLRFN---QFYAFYLLEKLRKE--KISEDVIDEIKELITKYIFN----------GDDLFEKLEIPP-YPIIPGRITLILPGLIREG-------EEYTQVPDDNYFISKVKERYNEGWRKLIEGLKCYSE-------------LKRED--------GFWNLV-----------CRVLKLTEDLLQTT----------PLNIRVK-QVSVTKDEIFNNSKLRSDSWKI----YDNKYRQLVSEFKKSKLVKVTPESRLKLFELTKFDKLPQIGEKSKRGYEFCTSCG-VLPAVIIMPKE----------------------------------------------------------------------------------------------------DEFEKKLIELGIARDEKDVRSIKNMISPGERLCPWCLVKRALG-AEPRLMRILLLGDLCSV-------EKIVNEIVSKDVKIEIPSTSDIASIKTFEEMIEKKNEICEDLKEEEVCEKPNESMLSMWQRFNKNYYTGINLT-IDPEEY----------------------WFSEKR-----------------RRYYFSLFRRHRITF---------PSPYYALVRADSD--YLGDLLEGK----------------LTPYLAGIIDSGDYANISEKKEEVNKLLEEYLVNAGSGPIVDYVKTVLECIRGNLNKCSCAVKIYSNEVAEVMFRANRLLRKKLEKIDVEREVENSLKYFRTILKEGRIIVTPAWHVSISSALNRGLLVELELINKHK----------------------------------------------GFVIYAGGDD-----LLAMLPVDEVLDFVKESRRAF--------------------AGVSTGRLGNMCLENGFARINNAYY--PSLPIVGRSYSVIIAHY-ADPLFFVINDSYNLLEE-GKEMIRYRVMYNGEYKDA-------------------KKDVAIFRYQGLTSVIPLSLKRPIVNSVS-DFNEIASI------IDLILE----------LKKRIDEGHISVSLL---YDYEEYKHLIVASDEKY-----------------------LTEFLVKDWIKRNSLRKH------VEFTIDEKLYGVRLTI-------------------ENYPIKIPNDLISNIVYTLRIIYGGEK----------------------------------------
229578428|Therm|Sulfolobus_islandicus_Y-G-57-14                --MSTDDNSREEFLNYKIMALLHD-PPNKAWVIT----------SRARNLTEQLGSVKARKSHERVAKYIINQLFGDINSKTVDNA----------DKLASSIDRYLGSIVYKE-------YSLFRNRSIFLKNI--LLSNIQR-------DVGNLFPKNKSKLDNLISEYKKLL-NVTNTTNLNILKYQLFYLI--------------------------------------------------------------------YELIWIDSRYENTPAETR-----------NPTHTIFDHLYATAAMMNWIFSLKKEAK------------------------------------GYLLGIDTIGVADFIS--------KGKKTRDLWISSYLVSALLWYVITWFIEEYGP-------DVILFPSLRFN---QFYAFYLLEKLRKE--KISEDVIDEIKELITKYIFN----------GDDLFEKLEIPP-YPIIPGRITLILPGLIREG-------EEYTQVPDDNYFISKVKERYNEGWRKLIEGLKCYSE-------------LKRED--------GFWNLV-----------SRVLKLTKDLLQTT----------PLNIRVK-QVSVTKDEIFNNSKLSSDSWKI----YDNKYRQLVSEFKKSKLVKVTPESRLKLFELTKFDKLPQIGEKSKRGYEFCTSCG-VLPAVIIMPKE----------------------------------------------------------------------------------------------------DEFEKKLIELGIARDEKDVRSIKNMISPGERLCPWCLVKRALG-AEPRLMRILLLGDLCSV-------EKIVNEIVSKDVKIKIPSTSDIASIKTFEEMIEKKNEICEDLKEEEVCEKPNESMLSMWQWFNKNYYTGINLT-IDPEEY----------------------WFSEKR-----------------RRYYFSLFRRHRITF---------PSPYYALVRADSD--YLGDLLEGK----------------LTPYLAGIIDSGDYANISEKKEEVNKLLEEYLVNAGSGPIVDYVKTVLECIRGNLNKCSCAVKIYSNEVAEVMFRANPQLRKKLEKIDVEKEVENSLKYFRTILKEGRIIVTPAWHVSISSALNRGLLVELELINKHK----------------------------------------------GFVIYAGGDD-----LLAMLPVDEVLDFVKESRRAF--------------------AGVSTGRLGNMCLENGFARINNAYY--PSLPIVGRSYSVIIAHY-ADPLFFVINDSYNLLEE-GKEMIRYRVMYNGEYKDA-------------------KKDVAIFRYQGLTSVIPLSLKRPIVNSVS-DFNEIASI------IDLILE----------LKKRIDEGHISVSLL---YDYEEYKHLIVASDEKY-----------------------LTEFLVKDWIKRNSLRKH------VEFTLDEKLYGVRLTI-------------------ENYPIKIPNDLISNIVYTLRIIYGGEK----------------------------------------
145591346|Therm|Pyrobaculum_arsenaticum_DSM_13514              -----------MGWFDKAWALLHD-PPYKALWPLG----YKPLGGKTHEEEA---------------KRLMAALLGGTKLGGGAPD----------ERTSRIVAAADRLASSFDRWALST-EGEAKYWVKPAE----LVNPFNP-----AYAARVEPPPPEQFGGRIESFVKNVN-RVVREAGDEKEAYFALYAV--------------------------------------------------------------------YELAWIEAGLPALPADTR-----------VPTHTIFDHLYATASVMNWVGDGG-EPRGD----------------------------------ACLLEIDIPGIQKVIS--------SARKAGDYRAGSMLVSLAIWGTAWRYMDKHGP-------DVLLSPSPRFN---PFLYLQLRRLYGWG--ESALRLYRKVAGMAL---------------GADVAALLDK---TPLVPGTAYLALPSCSDAERAVEHFEDALDEIRAMVL---GEREAKLPLAGSTTGDV------------------LKIAKAALEVAPRRYLPVRVRYASI-----SEAWGAAEEAAREVSREAGFEVDPARFIFWALMKVLKEKPAVP---------------HPVAWFDKGGAP--RFVKRYGGPWIY--------------SSLDPDQPAVLKLSG-VVTPQGVDYDE--------------------------------------------------------------------------------------------------------------------------------EAKAALAQIGVQNL----AELAKVFRPKEALGP----VDVLKRALYYGVSRDRVESVEAVALRWHYRRG--------------YFKNCPDLQRRVEEVLQGADAEAVFTSPEAADKT------------------------------------------------LAQAPQLCGGDPAIPA--------PTLMYAIIRADGD--NIGKLISGC----------------LPPAQRPPVEDRLVEG-----------------------------------------------------DKGQWEEDQRRLEKLEKAVQVLGEKAKCRGAGGGAEARYAVPSPAYYAALSASMMITALKDAYIVAKHD----------------------------------------------GEVVFAGGDD-----LLAFAPLAAAFHIVKESREAY---------------------------------WGEGGFHKIGPYSLPALAAYGKSYSVRAAHSITDFMAIEVEEATRLLEK-AKEAVR-------------------------------GKDALAISTS--------------TGHAG--FAKARH-------AALVEQ----------IAEAYRTGNLSKNLP---YDLERWAGDGLRCGGGETCREAASII--------------LTYVASRNSKNGIPSRLE-----ELLDAVADGADAALKNA-------------------------------AELLKAAREWA--------------------------------------------
18977501|Therm|Pyrococcus_furiosus_DSM_3638                    ----------MVNIKEKLFVYLHD-PPDKALKIE-----NHEERSKKILSSG---NIQYSRTDKVKQADALSSKTQRFIIRTKENK----------EPVIDFLGR----------------SSGKYFHVGYPVFIHPISTEIKRYETLEKYIDLGRSNRGERFVNEFLERVSKLEGDVLKEVFEDASNKFKGEESKQWAYIWQ--------------------------------------FYPVKLKEGVKEFAKSELKLKEEEAEKFAEEFVNLPADTR-----------FPDHAIWTHLDLTSALSVKD--------------------------------------------PTLLRIKIVPVQPFIA--------NSRKQLDLWASSHLLSMLMYKALEVIVDKFGP-------EHVIYPSLRDQ---PFFLKFYLG-----------------------------------------ENIGDEI-LVANLPNKALAIVSG------------KEAEKIEEEIKK--RIRDFLLQLYREAVDWAVENGVVK-----------VDRSE--------KDSMLKEAY--------LKIVREYFTVSITWVSLSEKE---DIYQVTE-NAGLSDEDVKKWLKFAEKKENSRVLERIAIYPLLVKILDSLGERKVTEERFE---------------KSEQLKGWKCHVCG-ENLAIFGDMYD----------------------------------------------------------------------------------------------------------------------HDNLKSLWLDEEPLCPMCLIKRYY----PVWIRSKTGQKIRFE-------------------SVVDVALLYKNWRKIFD---------------EKYGKDLVSKAREVSEDFVKDNMLVDSDLYYSST------------------------WESGLSKKLKNKKEIDEEK----VKEVVDFLNAAYKEIGN-------PPKYYAILVMDGD--DMGKVISGE-----------------------------------------------------------------------------------------------------VLGEISTRIHPNIRDYVEIPEAKYYSTPQVHVAISQALANFSIREVRSVVKDE----------------------------------------------GLLIYAGGDD-----VLAILPVDKALEVAYKIRKEF-------------------------------------GKSFENGSLL---PGWKLSAGILIVHY-KHPLYDALEKARDLLNNKAKNVP--------------------------------GKDTLAIGLLKRSGSYYISL----VGWEL--IRVF---------YNSELR----------KKLLEEKGGVGKRFI---YHVLREVDTWPKVGIDEM----------------------LKFEVIRHIRGRNKEETK-----ELREKIYGEIKDLLEHV-------------------RGNNEVEKVRGLFTFLKIITDAEVFP-----------------------------------------
11499451|Archa|Archaeoglobus_fulgidus_DSM_4304                 -------MADNEFWLNKIRAFFHD-PPDKSFELK-------THERRASFILG-ELKPSKSLKRIIKNADIQASSLQRVDLEKSIHK----------KELKSTFDRIHNTEKYEYIGQ----PIIRHPVTGEIKEYGTILANLPQTQREVYDVDDEGKEDYEEQFQEILSRILKIEKKVFDDFKNRYSDPKDLYIS-----------------------------------------------------LWAFYAEKLKEALEEEFSASFAEEFVNLPAYTL-----------SPDHTLFDHADATSAIFGAEIDGKK---------------------------------------PVLVLFKISPVQKFIA--------DARKEKDLWAASHMLSTLTFKAISFIADKFGP-------DVVIYPHLRGN---PFFHAWLHSKKIWEF-SDSHSLKIASVPNKFLALVGV-SDEKELNNLREGIRNEIES-FLADLFDKLWNEVIVG-----------ALEHSDALKHLG--DKKEIHKEILLKRFTLT-LSS--------------LKIHDVDVSGSKEEAYEKVKDFVRS-----LGLPNAIESKYLQWL---------DMLGSVE-ASNNRPTKYD----------------LYSLYYEILTVLNAIESTHFDKPAEP--------------------AGYKCTLCG-EHLAIGGESRE-------------------------------------------------------------------------------------------------------------MMENVWGKIHKRWPSHLRSNERLCAVCAVKRFY----PKFIETLDIFEGVGK--------VVPDIESVSEVAMCRRTKHGITWKEVYD---YLRGLKNVDDEKLLGKLENLKHSVQTLINNVKSELKSRKVYPEEFLEGLNRNFSNEILYSERLRDFNTLLDTLGFDAAKLGLDD---------VKNYETMISELRERLSEVYKMLGEPPKYYAILMMDGD--EMGKLLSGE-----------------------------------------------------------------------------------------------KLKTAEHYLHSAILERVSDALRVKAKTVRRLITPAAHSSISRALKNFSVNHVPDVVRKGN---------------------------------------------GTLIYSGGDD-----VLVLLPVDTAFDVATELAMTF-------------------------------------STSWNGWEML---PGNKLSAGLLIVHY-KHPLYDALEKTRELLQK-AKKL---------------------------------GRNAIAVGLLKRSGSYYESV----VNFET---------------LEDAKA----------VANLLVKEQVSPRII---YELLNFADVISKEFLHQL----------------------VKYEAVRHSIDKNLAEEFQSVFARGHQGVRVELEGNDEEINKYISDGANLETFLDKYEKAVDVIRKQVRGFLNLVKILYESIRGGAK---------------------------------------
85858439|delta|Syntrophus_aciditrophicus_SB                    ---MTWQIPDTSYWENKFAAYWHD-PIDKVISIQ-----NHEERAADYLQIF------GIDRPNDEFWQMADAIAAGFERGQVPSHSTD-------DTKNGAVDFAESPVITHPTTGKKGLLKITGVKMHINDLHAAIMEFLGK-----HIGKEAGNGDYADCFKGDYARFAVAR-FLYTHLVLRFILAEKNIGG-------------------------------------------------------------------------LGALWHRIPADSR-----------FPDHSIWQHNALCSAISSCVELGGRAEE------------------------------------VSLMVFSITPVQGFIA--------RARKMRDYWTGSVLLSWLAFEGLRWVMENLGA-------DHILYPSLIDQ---PLVNNYLEKEWNVS--GPFKPEIWNN----------------------------QPN-EIASLPNKFLFLIPFGKADEIAAELEKAISEKWAAVAD---KVAAYLIDRISMGNDGREHIQEM-------------------FKRQTSGFWDFQWAATRL-ADYTDKKELESLLDETQWK---------DQFAYMEAIQPILNKKGYSSENTSRGIL------YSTSHSLVQSALAAEKSIRSVARTEE--------------------PGEKCQMCSAEFEVLHSKQWNGEV-------------------------------------------------------------------------------------------------GHYADHLKEFWSQ--LNPEQKDDVDFKENERLCSVCLIKRLA----PHILKNSNDHILCNV----------------FRSIDNVPSTTEMALHNYFQ----------------RFGITDKKDQRVIAQKLHKDEEHVRGEKIDN-------------------------------------------------------------------------RDKYYALLMMDGD--NMGKLINGE----------------------------------------------------------------------------------TIASCWKKIMHPQIAERLTGVDFYPLYRDVWQKIYGNAGLNKRLVTPAIHAAISEALGDFSIYGVASIIKDHD---------------------------------------------GRLIYAGGDD-----VYAFLPIGSALPAARKIRDYYTSI----------FRYVSMDRTSKPITEKEWMPERGKLSVNLGIG-----NEISISAAILICHH-KESLTQMIERAHQLLQS-QAKDKAERNACAIEL----------------------RKRHGGSRYFT-------------RKWAD---KETWDA------FEFIG-----------KMTEENHRQVSRSLL---YRLETLRPGIEAIMIQDTKAEEN-----------------LNAFIAKQIERSGTESLE------NKELIARSIAYIVWDK-------------------NNHKNPFN---PEGLMIADFLGG--------------------------------------------
20808984|Clost|Thermoanaerobacter_tengcongensis_MB4            ---------MEKVWLLKLKAFLHD-PPHKHWIIS-----MDNEECIKKFQLQ----EKGRCHEILIKSKVIEPLLGEDLTEEEEKL----------IEKADTQAYPVNR------------ILPPVAVKIRGEDVIFFDMFNKK-----IYYDILAETDYETENKRFLELVEKLA-KNYNLSRIKEEEKKEKAKI--------------------------------------------------------------LLLFLWRFYQEIFHWMRIHPADTR-----------APNHSIYDHLVQTSTLVSALPK------------------------------------------PAFLLFTIGPVQSFIA--------TARKTSDLWAGSYMLSYFIWKIMKFVVERYGA-------DVIVYPNLLGQ---PLVDLWLSSEVFGN--SLTHLSQKEFDEWFKEWN------------NIPRSKGLEEKLTIANMPNRFLAIAPINEGEALKLGEECEKNFKEQLKSLA--KKTVKRLESILNLEGDLEKIQ--------------LQIENQLLNYFQ-VYWAVMPWFEEK------ESPKEVLDDYKEIIGET------ELYKTISEFIESVPKIWSKNKEKDEEYRDFSIA-YSLLLELTEKLLGARKSIREFEQLEQ--------------------KGRKCSLCG-EFEVLPLDWEK---------------------------------------------------------------------------------------------------------------------LRSKEKGLVKEKEQLCGVCLAKRLF----PKVMKEELNLSEEMK----FPSTSEMATIGE-KRRIADNKEFIAEFKELFG--------------EFKQKLLLPNTVSVPKLKDNQLFEIDGQWLMRES-------------------------YREEYIKSEHTENFK--------VEEFQKMSQKITKLLEKHRVN---PSRYYAILQMDGD--HMGKWLKGE--------------------------------------------------------------------------------------------NNPPIMETLHPKVGEHIKQHAKDNLSSILCKKHPTTPSLHQTLSRKISTFALQEVRRIVEETHY--------------------------------------------GKLVYAGGDD-----VLALLPVEEVLECAYELQNAF---------------------------------------KEVLSS------EASMSAGIVIVHH-KYPLYLALKEVQLAQKK-AKDERQYNRNAFCLKF---------------------IKGSGALKECG-------------GKWAL---------------MDFLRE----------LIEHFKKGEFSSTFP---YQFFEVVDRLYDDENKEQIIGILRN--------------ELKRIFLRQSGNRDILEKY------ASEILLPKFDEIVKET-------------------PDRVID-----FANMLIIARSIAMEHSCNE-------------------------------------
302870848|Clost|Caldicellulosiruptor_obsidiansis_OB47          ----------MSIWKLKLKAFLHD-PLDKQWILSFD---NDDPNTKAQLNIDKFTCPKNKNHKEAIHEIVAEKFLNYILPGECIEELLPI------IKIADRISYPMNEVLSEK-------LKSKTEKIRDHKDICFRNIYIEK-------LEENVICKDFENKHQELEEFFKLLGNICSVLTCNDDKAKLAFLL------------------------------------------------------------------LWLYVPDLFKWVNIHPADSR-----------IPSHSIYNHLVQTSAITTAIVDVDKLSSGDLVGSI-----------------------------PTFLIFTIGPVQSFIA--------TARKTQDLWAGSYILSYLTYKCLEPLIDQLGP-------DIVIYPNLRGQ---PLIEKRWLYKTFEDE-NDCLEKIIKLLKGI----------------YCKAENEDNSKLLIANIPNRFLAIIPYSKNTIVEEC---KKALENALKNFAK-KIVNFIKKQLSEEEENKKFVKNQHSDELEINPSICDEIETQLLSYFQ-VYYAILPWTTNK--CNLQNSGKIPGGLTSENVFHDHKILFEESEIRNLIEEIIRIEQGLENKEDIDFSKVGIGRAYPLLIDLLEKLLGARKSVREIKFIPY-------------------YNREKCHLCG-ENEIVFLAKDE------------------------------------------------------------------------------------------------------------EKNKLYWHKLREKNPGLLKQNERLCGVCLFKRLF----PKLLEEEFGFEISSF-----PSTSEIACIPVKEKLLKTNPKFIEEFIEKYN---QFKTQIESSGKKFPSSETVPALKKFFGTKYQDFAFIDGQWLMEES-------------------------YTKDYLKNELGIENIDESI----LENMRNFLKSANLN----------FSRYFAILQMDGD--HMGKWIRGF------------------------------------------------------------------------------------GKSEGDNIEFPTIGETIHPDVYNELLKNS-NGIEELFNKIHPATPTYHQILSSRLCSFALYDVRKIVEEKYF--------------------------------------------GKLIYAGGDD-----VLALLPVNTVLNCAYELQERY---------------------------------------KKTVIS------RATMSAGIVIAYH-KYPLSLALKAVRSAEKK-AKNKL--------------------------------GRNAFCVQLITHSGEIKECG----GKWEL---------------VEFINK----------VKNEFQNGSVPKVIC---NQIIEVINRLLDTEKEYVSEEIVDI---------------LELEIKRLWKRKKKNEDK-----KSVLKIEDIIYCFRKCI-------------------TEKEENCNKFKTQNILMFGYLFALAKFLTGKNDLDL-------------------------------
Jnet  229578428                                                ------HHHHHHHHHHHHHHH-------------------------HHH----HH-------HHHHHHHHHHHH----HHHHHHHH----------HHHHHH---------------------------EEE----------------------------HHHHHHHHHHHHHHH---------HHHHHHHHHHH--------------------------------------------------------------------HHHHHHH--------------------------HHHHHHHHHHHHHHHHH--------------------------------------------EEEEEEE--HHHHHH---------------HHHHHHHHHHHHHHHHHHHHH------------EEEE---------HHHHHHHHHHH-----------HHHHHHHHH----------------------------------EEEEEE---HHHH-------HHH-----HHHHHHHHHHHHHHHHHHHHHHHHHHH----------------------------HHHHH-----------HHHHHHHHHHHH----------------EEE-EEE----------------HHH----HHHHHHHHHHHHH-----------------------------------EEEE------EEEEE-----------------------------------------------------------------------------------------------------------HHHH-----------HHHHHHHHH-------HHHHHHHH------HHHHHHH-------------HHHHHHHHHHHHHH----HHHHHHHHHHHHHHHH---------HHHH-----HHHHHHHHHH---------------------------------------------------------------HHHHHHHHHHHH----------------EEEEE-------------------------------------------HH--HHHHHHHHHHHHHHH---------HHHHHHHHHHHHH-------HHH----------HHHHHHHHHHHHHH------------HHH------EE--HHHHHHHHHHHHHHHHHHHHHHHHH------------------------------------------------EEEE----H-----EHHHHHHHHHHHHHHHHHHHH--------------------HHHHHHHH---------EE---------------EEEEEEHHHH-HHHHHHHHHHHHHHHHH------HHHH-----------------------------EEEEEEE----EEE--------EEE--------HHHH------HHHHHH----------HHHHHHH--HHHHHH---HHHHHH---------HH-----------------------HHHHHHHHHHHHH--HHH------HHH-----HHHHHHHH-------------------E-------HHHHHHHHHHHHHH---------------------------------------------

 Cas10, MTH326 subfamily (Csx11)
15678354|Metha|Methanothermobacter_thermautotrophicus          -NIKNIRKRRKEVLLGEIGALLHD--IGKLHPNF--IGTNSIEKMP----------------------PRFFHANIDDFLKTELISALKA-----------FEDLEINV-----------------------EPIRIYNIISE-HHRNN----------VLQGC-DRKDSADDKGIVRR-----KQSITDTVISSPFGYPKE-------KIHLNCLQKEFD---------------DLQTILVRLFKYYISGVV----------NLSLFRRMLMKE-AQVFFSHGLGETRIPSNDVTLWDHSYSTASRFKSILVANLCGA------------------------DIK------DPELRIFGIFWNGIEFIN---------KGRKIAEIKARKEIIERIKEKLKGKFEDEIP-------VGNSIYEDING-----ICFTFPE------FDRAEELA----NQCAK----EALKIFLE-----------------ESENELWPFFTLS-KPSKTLTVLASEL---------------------------------------------------------------------------------------------------------------------------------------------KFASSRRVYPKITPALFIDKKQKKIIADNPEMPIPQEG---EDICPLCRLRAKP-----------------------------------------------------------------------------------------------------------------------------------IEKER---CEICSER----IRGRLANWSNKKEN---------TIWIDEVADKNNRIALIALNFDLDKWFD-GTMVGTI-*-YLFTQNPSPARLYRIWKETEEFFDL-LINKITDIY---AYRWKRIGFSIDTHELKGRLKEEYKNIKELEKGSLI-IKISGLDPETLLVFHDR-----------------------NGEFYTIESLGKFKFKNKVGEEAVKEA--------------------------------------------------------------------------------------------------------------------------------------LKQGIKHLAPEDEPEKNLI--------------------------EVGKTIKTEDNLYFEKYYPLIEINRS-PLSLRFIVPALDSVKIIEMIAELYNKRFEKVL------------------------------------------GKLPLNLKLLVAKR-KFPLYILLEAEKRMLKDE-----------------------------------EFKKQTPMDP---------------WW-SVERLDEHYNFYP---------------------IKPANGEK---YTLDDLSRLS---------RGKIFYLYPGYFDFELLSATTDRYNICYE-------GKKRG---HEDHRLFSG---RPLYFHQ-IPQILELWDLLSSN-----LSNSQINFIEKALTSKLREWKNVK------------DANKENTFRIFAETTLK------DAFGHKWDGLREENRF-------FLISSSINMLLLDTINLFTHVTGCLKDE-----
157364064|Therm|Thermotoga_lettingae_TMO                       -CVEMIKNNREMILIGEICALLHD--IGKLHPNF--IKTQSVEGIKG---------------------LPHHSGGIDQLIKAELIDF--------------FKSIDMKINT---------------------ESMSIYDSIRF-HHDNS----TNNILKCLKEC-DRKDSADDKGIVRR-----KQHLDSTWISSPFGHPKE-------KIDLNCLQKIFD---------------DLQDELIELFKNYRSL------------DAKHLRSNLINI-LKTPFSHALGETRIPANDVTLWDHSYSTASLFKSVLAAITCGT--------------------------NPNPQ--DLKWRIFAICWNGMEFIN---------KGKKVAEIQSRNDVIENLKKKLTGIFEEEIP-------VGNVVFEDMNG-----IYFTFPD------LNRACDLA----EECAK----IALETIQK-----------------ETQNELWPFFILS-EATRTLTIIANVQ---------------------------------------------------------------------------------------------------------------------------------------------RSAFEKKKVPKMTPVLFVEDKERYLENPDLPSFTVR-----QSICPVCGIRPRD-----------------------------------------------------------------------------------------------------------------------------------EGKER---CKICYKR----RQGRLSKWLSNREE---------TIWIDEVADKNNKIALISLNFYLDKWLD-GTMVGTI-*-LLFTQNPSPARLYRIWQETTEFFDL-VVSEVKNKI---YSNKWKRIKFFVN---YTDLKSKLKQGMGIEEKTPYLVQIDDLKPQKLLVFHDE-----------------------NGEFYTIESLGKFKFNNNIGEEAVKEA--------------------------------------------------------------------------------------------------------------------------------------LKQEFKHLAPEDDPDENLLNKS---------------------------VKPDENNIKIEEYYPLIEINKS-PFSLRLIVPAQDSMKIIALVTDLYNEMFKRVI------------------------------------------GKLSLNIKLLVTKR-KFPLYLFLDAENRMLEDE-----------------------------------EFKKQVAMDP---------------WW-NIQRHDEFYGFYPA--------------------KPVEHENK---YTLDDLNPIS---------KGKIFYLYPGYFDFDLLSENTDRYNIAYS----------KGEKIKRADEIYRLLTERPYYFYE-ISEILELWDVLTN------LTSSQIHFVEEALTLKIREWREVK--------------DRENVFMNFAEATLK------DAFNNKWDKLRDETKW-------FLLKSACNGLLLDTINLFKRTLA----------
170288117|Therm|Thermotoga_sp-_RQ2                             -ILETLKENRTPILLAEIGAYLHL--VGRFSKEF--LETHVRDSDLQ---FDYQKICSNSDF--------FENTRLYEMLTNKKLKDF-------------ISKLNTSAAVEELKK----------------DIDNFCNFIQK-HTWRD---APKGLCKILADA-HGIVSGIDKSLAGRIVEAGKQRKNYIFRSTAFGYEKEIEL----LKDRGLKKQFFE---------------ELSQILNNIFTELETKEQ----------ISYESYQRFLSI-ITKYYSKTIGETRRSINEISLYDYAYSIASLVKSNLAKMLVDG------------------------WYEP-RS--KSKWTILSVNLDIPRLLS---------KGLKIGDILGYREETEQLFNEIKKFVEYDYP-------FGNEIYRDETG-----IYFSSPSF-----------------EEIKK-FLEEIEKTFFN-----------------HLSFDVSLHIDTS-RESRSMTVIASER---------------------------------------------------------------------------------------------------------------------------------------------MNALKKISFPHISGMMKHQRNAAINNNQENKFSFEK--------CPVCGVRMKS-----------------------------------------------------------------------------------------------------------------------------------EKNDR---CEVCDKR----YKKRAESWNKDPKK---------TVWLDEVSDKNGCVAMIVGKFNLNKWLS-GELLDTL-*-LLFRKHPSFARLRRIWSTTKEFIDQTILETIINSF------IPSNPRTKRI----QLVISP---NPSIPKNATCDIIVGG-VRFSPVCIDNT-----------------------KGIFISTTNLE-ILSKFGRTVEEIAEA--------------------------------------------------------------------------------------------------------------------------------------LSGQNIKLKTEEEKNW----------------------------KDYMIIEAKPADDEFQDYIPYIEIYDF-PDQFMILVPAYEALDIAEKILMEYEKQFSKVR------------------------------------------DRLPFHLGVIAFHR-RTPLYIVMDAARRLLKRFEMSKTIEADVIKVEDIAGDSEL-------------GKCKKLVLQV-DRREIPLNWVVSYSTK-DPEVEDLWYPYLRICSAEK----PD-----RTLCFDYTGSGD----YVVHIKEIK---------EKDRIKIEPSYFKLCYIEESSDRFNVDEN----------------------------LKFIDD-IHHIKNLWEMVKRNLLSKKWTLSQLYSFWKELERIKE--------------------YDEETFEYFLESNLI--------------NILGLNPS--SDEFEFLKKAIEDGLFELCLHWNLQVRKEKAEKGADSI
206889835|Nitro|Thermodesulfovibrio_yellowstonii_DSM_11347     -LLEKLKNNRTAILLAEIGAYLHL--LGRFSKEF--IYSNAEDADPNCDNFDYQNICNDN--------RFFGNFSLKDLLQNDIWKT--------------YLNKFISDKDLKDLKQ---------------NLTTFCDFIKK-HTWTQ---TPQGLCKILADA-HGIVSGIDKALAGR-GKGGKQRKRYTFKTSAFGYGEKIEL----LENNKLKEEFFN---------------ALGEVLEKIKNGLPDISY----------E---DYRNFISL-IMNYYSKTIGETRRPINEISLFDYAHMIASLLKSNLVKIIGCG------------------------WYEP-RG--NSKWRVMRINIDVIGLIS---------KGLKIGDISGYKNELDSVYDKLKKIIEYIYP-------LGNEIYRDSTG-----IYFSSPD------------------MDISE-VISKLREDLTC--------------------VDFELQISQS-HSSRSLVSLASER---------------------------------------------------------------------------------------------------------------------------------------------EKSLSE--------IVFPHISKTKVSASMDHEG--------KDICPVCRIRLKE-----------------------------------------------------------------------------------------------------------------------------------ESKDR---CIRCQER----YEKRARSWLDKNERSKE------TIWIDEVADHNDRVALIFGQFDLRKWLS-GEYLDTF-*-LLFRKHPSPARIRRIWNTTEDFIKNTLINNILSKHSYGEASSHVNLRNKRI----QLIISP---SPNIPIGSTIDIDIDG-VRLSPVCVDKS-----------------------KGIFITTTNLQILSIKGKTPEEISLWM---------------------------------------------------------------------------------------------------------------------------------------KEKPIKVKKEGDVQWVGGYRI---------------------------TNVIPPNEAFQDYYPYIPIYNY-PDQFMLLIPAYDALNIAQKIFEQYEVQFSKVM------------------------------------------DRLPFHLGIIAFHR-RTPLYIAMDAAKRLIKAFN----TKTKTIKAKVESIEDTPEN-----------KHRKLTITPDQDFSSVPLEWQISYSTG-DPNQEDEWHPYIRIENKPS----HT-----GGYFFDYDGMGN----YVVHVKGLK---------SNDCIKIETSYFKLVFLESASDRFRIDDN----------------------------LRALDD-IKRIDDLWNDIQNLVRNRNIGLAQVYAFWQETKKRYEDYNG------------------DSIWKKFVSSSLI--------------NIFKLSPTRDRDLFKKFFQATKDGLLDICIHWNLKVRKQKP-------
260892803|Clost|Ammonifex_degensii_KC4                         -PAEILHQRRPLLLAMEAIGWFHM--VGKARAEF--LRRHGGENNGYDERRWH---------------QQETPPFPWDDLLDWVRR---------------LYGARIPVD----------------------AWPSTFAAFTE-QHAER----NPGLLGLLQAA-HGIVSGVEKNLPASTSRYLNQTTLHMWLSSPWGHPKRNL-----LADPPEILAPHG-------------WQQLVAEIRRVLEELRDLGTKRVQDVALWRRWREAAIGEGSF-IRRTFLSTLAETRLPNNDVTLWDQSYVAAALFKSAVAGALLNS---------------------SFPWTDS-GIKNNTRWRLLTVALGTEHYEA---------RAVKIGDWTSVQSAIEEFFGQVAQLVEVDLA-------VGSLLYRDNSV-----AVFSFPG----ERFDETVPAGWLS-GWENW-LQNQAEAIAHD------------------LNLETPPHVHLS-KPTRSLVP---LV---------------------------------------------------------------------------------------------------------------------------------------------KERREA--------LRKTAVPVHKT----WNVNWTVPGELQGHVCPVCRVRLNG-------------------------------------------------------------------------------------------------------------------------------DPTNKGKP----CAVCRQR----RHHRRDAWLQGQLGYD-------TIWFEEVADRNGRLALLTFSLDLGDWLN-GERVDSL-*-QLFRKLPSPGRVYRFWREAEEFFTD-LLREFRQIA----ARSDNPWRVRRL----VLVPDD---NSGWRNLTLYNGRW----------------------------------QGRQISLVYVREMKGFMTAFNLTRLLWPED----------------------------------------------------------------------------------------------------------------------------------KKDALKGIQISLEDEDAPGQGRDMTV------------------------TQVRELRQPYAHLGVYHPVMPVELS-PLRFRVLVPLEAASECVDLAVEWWRERFARVW------------------------------------------DRLPLRVGVIAFPR-LVPYQAVVEAARNVEDTLA----ASEETWCVQEVE------------------RRAGVVALRLRRQDGRETMRIVPVTMP-DG-REDVFYLYVAVEDR------SL-----RFRRDFQHPHGQ----VYRHVADLR---------PGDGIRVIPSRAKTLFLESTAARFD--------------------------TS---KPRYLED-WTQMRRVWALLQRVA----PSQTALQRLRSELARLERDWQSPD----------GQQAASDDLWRDTLRALLA--------------HHLEVKGA----ALETLTEAAVQGTLQWAMDWHMTVLKETI-------
312128762|Clost|Caldicellulosiruptor_hydrothermalis_108        -NLKNLKVYRNEILKAEIISLLAL--WDKIDPAK--INKANVQ-------------------------------LAKASLDCWKND---------------IENNEIKILGETIN-----------------LWDHFLNNWRK-WRKRN---DKKYFLQVLYGIGESLNSGIDKGAPKD--SVKVEPQDGRWLSNSFGSFRSNI-----IYLLREEKDINS---------------IIGKIEKYIKNLFDTEEIKNWN------ELKLIKEKFEEK-VEKFFCGLLSDDRFPVNDVSLWDQAYMATAMFKASLSEYILKN-----------------------NCISAIPQQSEVKWRILGVQYDKLGLAE---------KGYKPQQIQWYREISKEIDDEIKTLLEYEYP-------IGNEIYRDETG-----IYFLVGEG-LGEDLKDNSNLAKLK-NELKG-IEDKIIDIFKR-----------------KSFEEFYPAIFLT-KASRGLMNLSYLI---------------------------------------------------------------------------------------------------------------------------------------------EKAKEN--------FLKADWSKKKIDICLEKSESGRA----IGICQICRQRLVF-------------------------------------------------------------------------------------------------------------------------------KSDIEEKDK-NICSTCYEN---KTQGRIKKWFENLSGE--------TIWMDELKDKNGRVALVTMKFELRDWLN-GDMLNSL-*-FLLRKNPSPARLRRIWETTEEFFKD-IKENICQYA------NIPEERCKRYYWE----------NIDIKDGEYRDKDV---------VFWAD-----------------------DKNVYLISYVCNLQEKEEFKIKTSSNK--------------------------------------------------------------------------------------------------------------------------------------------------------------------------------------DIILKIQSAKAINYLPCMSILDPTPISWQFIIPAEYVPNLIDSVMKKYEEYFKFVY------------------------------------------GKLPLHIGVIVQDY-KQPLYVGIKALRKIRRDI-----DDCGKLEVKIEGRVI---------------KEKINANLRQ-EEKDNTTTAHYSLYWG---DFNNLGYNFFI---------------------KPDDHYKK----WIDSIDNID---------DNTKIIVMPNTFDFEFLDKTTRRNEIYYD-------RNNKW---KRKIPLKNS---RPYDLET-WEKFKKFRELFGKENKTKIARSTRLQKLISVIYSKLEDLENYKLPAHDKADIDVDNESINIFLSASFINILKLKE--DRELAEGIKELFEIKNE----ENENLFSLLKERMTLENLQLFIDMYNFWHKALEEV-
288932209|Archa|Ferroglobus_placidus_DSM_10642                 -KLKKLVEHRDAILLAELGALIHD--LGKLSEEF--ISNKSINNPLN-----------------------IVNDGHAHLIFEWYEELTKN-----------LKNLEIKINIIDSKGNYQINLYDFILNHHP-QKDQVYDKESK-KRTKD-----NKLLELFKGSADGIDSGVDKGAVVG--KINRQPFTKTFISTSFGYEFERIE-VEKESLKKYRNEFVN---------------VLEQVLTEINSILSSREKIPVE------KWINSRKKVIEK-TKECFSHALGETRRSANDVTLWDHSYSVASLYKTALVEIILSN-----------------------QWKN--PR--ELKWRLLLIRFNGLDYIF---------KGVKIGDIEGRRAALVKSLDQIKELVEVIVP-------IGNEIYRDENG-----AVYLIPESFDGNVLKEKFKLED---ENVEKNLYERILEIFEK-----------------ETKGELSPKIEISKEKSRGAQILGFCL---------------------------------------------------------------------------------------------------------------------------------------------EKYTQT---------------YNQPFLDYIKSQWDGKGN--KVVCLICGLKPAD-------------------------------------------------------------------------------------------------------------------------------------RRE-KVCKDCESI----RENRVEKWERNRKNKKT------TIWIDEICDENGRVGIIVGSFDLKWWLN-GMWLNTC-*-ALMRKNPSFARIRRIWETCARFWKD-VENEILSGL------DERTRYNIILDESSKRILEDLINSETIKKGLAYEMRCRG-FRVPIIIVNNK--------------------------ITVVEVLQTLKIKDEFEKAVKEGF-------------------------------------------------------------------------------------------------------------------------------EIWKPSEYGYHAEKVYPRTEDEPKLIGKA---------------------------------LEKDSNYKPYIPILTNVPTVFVCLVPLKDSWEILKKIKTLYEIRFSKIQ------------------------------------------NRLPIKLGLIAFKR-KFPLYIALDCVKRFLNEN-----IEEYVWIIEESDRLLSEENCEKYIGKFG--NYAQKVKIRS-FQSYRHATIFMSYSLG-DSDLEDRFYPYFIVEDQCT----TL----LYKDFSNKTLKKANIYFGLKHVKDLR---------KDDKIIFIPSIFDFEFLDSNVRRLDIGKE--------RKHW---MFIGSKNKP---KPYLLWD-IDNFERLRELIEKLR----LTTTQVMNLYEMLMAKLEEWDIRNPPIELLNSSDENEKKIGEVFEKFVDNAIK-----DVPLRLEVVDGESNRGKISKDDFEFLKHSILTGLFFDFVDLWHTILKKGFGGEENA-
239617063|Therm|Kosmotoga_olearia_TBF_19-5-1                   -DLTVLAENRDVLLTAEIAAWLHM--LGKYTKEF--IDSDLSMSSKL---------------------PNSISKNLRRLFKEDLLKNSQKKLP--------VQELQTPLIIE--------------------EFISKHELGNN-KIKND----PNAFNKLMNDA-HGRGSGTEKGVLKS-GAYSSQHNSSIRISTAFGYEEDPID-VN-EIDLNSKDLYIF----------------IESAIIEAQKLLQINKTGNFE------KWNELRIGIINA-VNQHFTKTIGDTRRPINDVTLWDQTVSSVAFFKAELAEGLING------------------------YKDPFDENSKYTFRYLHMTFNGEEYLA---------KGIGIGDIASRRKLIDEAFDGVKLIIEVEYP-------LGLEIYRDING-----ITFLIPK------LSEKLEIDDLIINEGVT-LKQRILDEVIA-----------------ITKGEITPYFYISEKSSRNLYNLGSMI---------------------------------------------------------------------------------------------------------------------------------------------SKKTDT-----------------NIPSLRLQNLWIQK----AELCSSCCIKPVD-------------------------------------------------------------------------------------------------------------------------------SNSMRNKQK-RLCQECSER----ITGRAKQWLDSRKEQ--------TIWIDEIADSKGKIALLSFGFNLNSWIGNADSLSTF-*-SIWRKPPSFARVRRVWETTSKFWGD-ALADIRKTV------GMRDKRLILK------IQANN--LRDLNVNNAYEVKV---NGIRFTVFYEANN---------------PKGANEFSNFVIIENLELLAKKLNIDTKSNWKN------------------------------------------------------------------------------------------------------------------------------LVDGIKEILNGKNIDFYNSNSPTKKLA-----------------------------ISRIGDIEIESCSYSPVIEITKD-PERFMVLVPANKALKVAKKIKKKYEKEMGKVR------------------------------------------NRLPMNLGIVYARY-HTALPAIIDAGRRFMRLN-----NKQETWRLAKQPD-----------------EFPDHFKLSF-ENG---QIWKIPSKMG-DG-SKDIWYPYFYVVNNDKAE--LE-----NRSLSFKGPSGE----WLIHVSELK---------IGDEILVIPSYFDFEYLSSASQRFEISYN---------DKNNKVQRRSDNRKQ---RPYYLDD-LDDIERVWATLST--K---LPNSQIKKLNSLVEKKRRDWASSL------ED-------NDEVFKAYVEYVVG---------NLKWKPSLSNDER------KKIIDFCVNGKLSDVLEIHMSILKDKTGVIE---
73668881|Metha|Methanosarcina_barkeri_str-_Fusaro              -DLKILADNKKALHLAEIAAWLHD--MRKCSDKF--LIGNSLDRQLD---------------------STEKNSEVTHFLKDIKTRFKKIEID--------FSEVNPIFEKVTLNKL---------------IEKGRPETLKK-ENLQK---KYPWIVKALGRC-HGAAHIEKENVSEE---LFKQYKDYTMISNPFGFEKG-------IEELTPKLTSIP----------------YDKIN--------------------------DRSFFVKS-LVESFDYALGETRRPTNEVTLTDWSGIVAALYKSALAGSLLLG------------------------EKTD-PL--NLKWQFLVIKFNSEQIWG---------NAQNIPILATRKEMLTKGLDRVKVLLEEKYP-------LGNEVYRDQNN-----SLYVVPS------IPNLLEYTISE-ESKTQ-LKQLIANEFAV---DEEHNF--------GFKGEVILTTDID-NQAWCGQEPNNED---------------------------------------------------------------------------------------------------------------------------------------------KEKNEI---PPIARILSNDELCSPADVNAVENFWKDVSD--CGICTISWLRPQG--------------------------------------------------------------------------------------------------------------------------------PTSKGFNR-KASDCWVKR----VTWRASEWYHSLDN---------TIWIDEVADSNGRICLLTGRLDLLEWLKPDGYISTI-*--VIPKTPSFARMHRIWRTTKKFWED-AKEDLAKKI------GRVDNRLKIF----GNFQSEN--NNSLKRDHSYKAML---DRIGFSIFCGR-----------------------NNEFLIIENLTELANKFDFDSGKSTDK----------------------------------------------------------------------------------------------------------------------------------SPTEYLKKYLSNKKVKIYDSEGKKRL----------------------NPIGCLKILKIDEENTSYVPVIPILAE-PSIFMTIIPADKALEASILIKTKYEEEMGKVR------------------------------------------NRLPLSLGMVFAKS-HTPLAALMDAGRRMLRKSNKDRSVNEDKWILEEDPI-----------------ENDNKFTLKF-NNG---TKWEISSKMG-DEITTDYWYPYFYAQGNFQERSNSF-----MHSFRNYENFNR----WLIHVSELK---------KGDTVSILPSKFDFEFLDSASRRFEICYD---------EKG---YRRDSLKAL---RPYLLEE-LDNFTYLWDLCSKN-----LSNTQIKNVITLVEKKREEWAVGE---------------DTTVFETFVHDVLY---------NANWNNGRRPDDA----KMSELEDAAKSGKLRDILELYMNILKYRAEEPFGGI
21229458|Metha|Methanosarcina_mazei_Go1                        -DLKVLADNKANLLLAEVAAWLHD--MGKCSDKF--VISSSCDKPSG-----------------------FEYKSKEDYLSNFNENNNEIKSI--------FENTFVDFSKVNFINEKVT------------LNDLIVKGLPR-TNKEKEKDKFPWLVRTLGRC-HGAAHIEKEDSKEF-----KQYKNYTMISNPFGFEKG-------MEGLSSKLITIP----------------YNKIN--------------------------DRSFFVKS-VVESFNYALGDTRRPTNEVTLTDWSGIVAALYKSALASALLLK------------------------IKTD-PT--ELKWRFLSIRFNSEQIWG---------NAQNIPILATRKKMLTEGLDRVKLLLEETYP-------LGNEIYRDEDN-----SIFVVPD------ISYLLDKT----SEKNEPLKQLIANEF-------------------GFEGEVVITPEIG-NE-WWAQKPDREN---------------------------------------------------------------------------------------------------------------------------------------------EMQNDE--IPPIAKILSNQRLYSPADPKDVAKFWEGTSN--RGICTISWLRPQG--------------------------------------------------------------------------------------------------------------------------------PTSKGFNR-KASDCWVER----VTWRANEWYHSLDS---------TIWIDEVADSNDRICLLTGRFDLLEWLKPDGYISTI-*--VITKTPSFARMNRIWRTTKKFWED-VENELGVKI------GQIDNRLKII----GKFQPEN--NSSLKMGHSYKAML---DRIGFSIFYGK-----------------------EDEFLVIENHKELANKFGFDSEKYVDK----------------------------------------------------------------------------------------------------------------------------------NPTRQLKEYLSTKKVKIYDSEGKNRS----------------------NPIGTLEILEMKEEDTPYVPLIPILTE-PSIFMAIIPAEKALDVSRLIKIKYETEMGKVR------------------------------------------NRLPLSLGMVFAKS-HTPLAALMDAGRKMLRKSNKEKSAKEDKWILEENPI-----------------KNYNSFTLKF-NNG---IKWKIPSIMG-DEKTLDIWYPYFYVDGELRNRSDSF-----IHSFKNPENSDR----WLVHVSELK---------EGDIVGILPSKFDFEFLDSASRRFEICYD---------EKG---NRRGSLKAL---RPYLLEE-LDNFTDLWNICSKN-----LSNTQIRNIITLIEKKREEWDIGE---------------DTIVFENFVHDVLY---------NANWNNGKRPDDA----KMTELEDAAKSGKLRDILELNLNILKNRAEEASGGI
189346461|Chlor|Chlorobium_limicola_DSM_245                    -QLDQLIQHRDAILLAEAIGWLHD--YWKCSEEQ--LQKQSPINDKD------------------------LKLKPKEIALQEITKR--------------FSSLGNTLLEIST------------------AKESLSDLLNQ-WHGKAGNAGASFLLQYLSRC-HNTAHFDKQDPLKS----GRQNYPDTQISSAFGFETAV------GSCLSAQLWALP----------------WDSLITNHDH---------------------ERSTLRQA-VQSLFSNVGADTRRPINEISLWDWGLLVGALYKTALAAVALGQ---------------------------S-PVTHDLRWRLLGIRTDALAYFS---------NVSRLPDLVARQNTLQTAINNVQTLLETVYP-------VATEVYRDENG-----SLYVVPD------MANLLGLQ----DSSDKTLLSLIKEQFAC-------------------DGEIVPDITLD-PNPWWGQDPVR-----------------------------------------------------------------------------------------------------------------------------------------------AGNDEI---PPAGSILSSPVTWKS-DADAVREAWKEQR---QTVCPICGLRSCV----------------------------------------------------------------------------------------------------------------------------------NRQLDY---CQICGDR----RKGRVKEWLQEQNK---------TIWIDEVADRNGRLALITGTFNLTNWLD-GSLVETM-*--SVPKIPSFARLRRIWQTTRTFWKQ-SQSDIDQHL-------TDARRRLTI-----RLAN----SPKLTPNQTYELDLG--GQTRMSVLWDG------------------------NHLLSIDNLSYTASQLGFPLNNFETK-------------------------------------------------------------------------------------------------------------------------------ENWTPEDLALDVCAWVKQHKESWSGQKQVFQLFSDEE-------------KNKQFDIQIGDMGYQDAAYASTIPILAE-PRTFMVLVPADCALDLIHAIKTKYEREIGKVR------------------------------------------NRLSLHLGAVYFHR-RTPLRAALDAGRRMLKYDLGQ--MKDEVWIVKEDAKRELLPLEKQYLAEEENKQLAEAVAVKL-EQNGRFLTWYVPARMG-DGKTDDSWYPYVFIQNDVSKRKHIF------KALRPKSDHTTEEC-WLIHATKLQ---------AGDRVYFTPATFDFQWLGSSGERFEIAYE----------NG---KRRNQPM-----RPYLLDE-LTTIQQAWKVIAGKGG---LTANQIYALRDLIEIKRENWQPSA------NHWVQDCYSQTGMFWLFCRDVIN---------NANWKNKPVDEEI------NLLINWAVSGLLADVIHLHMGVMKQKPQREENNE
156744157|Chlor|Roseiflexus_castenholzii_DSM_13941             -QLDVLAQHREMLLLAEAIGWLHD--YRKCSDEQ--LKVQASN--------------------------PQGSALPRNELANRYNQ---------------LTGVNLQLSVQSGAQTTT-------------IAQTITNLLDD-NTWNN-----NLLGQYLSRC-HNTAHFDKQEPVGG-----KQAYPGMQISSPFGFERAI------PNNLTAKMWALP----------------WASLANYSQT---------------------ERQTLLSK-LGELFTQVGADTRRPINEVDLWSWGLLVGALYKAALASALLLG--------------------------NP-PPARDLRWRLLSVRVNGFDYIL---------NVDRIPDLLAKQELLTDCLNRVRDVLEVTHP-------VGSEVYRDENG-----SVFVVPD------VSDLLAITD---NNGQS-LQSIIEQEFAKGTVKSNPCP--------QLGGELTPHLELE-QHPWWGQDPNWPN---------------------------------------------------------------------------------------------------------------------------------------------SSNDEL---PDISSLL-NQRIVSPANVDDVKQHWQNRT---ADICTVCGLRPQG--------------------------------------------------------------------------------------------------------------------------------PSSKAAER-NVCDICEAR----RADRSQRWATSETDR--------TIWIDEVADTNGRFALIVGQFDLTHWLD-GSLLQSL-*--VTSKTPSFSRLRRIWETTRRFWHE-VQEEALLKL-------RDDRRRLKIYLK----------QPNLGPFHVYDLVV---GPTDLSVVWMA------------------------GYLLTADNLCYIARQLGAESGIYTSP---------------------------------------------------------------------------------------------------------------------------------AAAAIFVEEYLCKQFVKNARQPILRNPDASPSLGR-------------ANLVSGIKINQIDYQNNAYATAIPILAE-PRSFLMLVPADKSLEVLKQIKAKYECEMGKVR------------------------------------------DRLPLHLGCIFAAR-RTPIRAVLEAGRAMLDRE-----PLLQQWQIKQVD------------------RQPGHVVLQL-ERSGYSVQWQIPLKMG-DGTTDDLWYPYFFLETNGDDSKADASKRLAVKVLMPQSNGKKVDE-WIVHAGDLR---------IGETIYRWSSTFDFEFLDTTARRFEISYD---------EYG---RRP---RRT---RPFYLED-LDRLEELWCSMTR------LTKTQRHQVIRTIEATREAWYGTD---------DNGQSTTDEVFKQFVADTLA---------GAAWPKGQAWSTI-PAEWREKLIQAGVRGELTDLAELHMEILKE---------
219850665|Chlor|Chloroflexus_aggregans_DSM_9485                -QLDVLAQHREMLLLAEAIGWLHD--YRKCSDEQ--LKVQASN--------------------------PQGSALPRNALANRYSQ---------------LTGVNLHLPVQA-------------------GARTVTNLLDD-STWKN-----DLLGQYLSRC-HNTAHFDKQEPVGG-----KQAYPGMQISSPFGLESAI------PNNLTAQMWALP----------------WASLANYSQT---------------------ERQNLLSA-LDKLFTQVGADTRRPINEVDLWSWGLLVGALYKAALAGALLTG--------------------------SI-PACNDLRWRLLSVRVNGFDYLL---------NVDRIPDLLAKQELLTDCLNRVRDVLEVTYP-------VGSEVYRDENG-----SVFVVPD------VSDLLAIT----DSSGQSLRKIIEQAFAQGTVKSNSRL--------QLGGELTPHLELE-QRPWWGQDPNWPR---------------------------------------------------------------------------------------------------------------------------------------------SSNDEL---PDISSLL-NQMIVSPANAADIGQYWDNKEA--TDICTVCGLRPQG--------------------------------------------------------------------------------------------------------------------------------PSGKATER-NVCDICEAR----RADRSKQWATSETDR--------TIWIDEVADTNGRFALIVGQFDLTHWLD-GSLLQSL-*--VTSKTPSFSRLRRIWETTRAFWHE-VQDATLQAL-------SDDRRRLKMYLD---------QQPNLGPFHVYDLVV---GPTDLSVVWVPPQ------------------NGEKGYLLTADNLCYIARQLGAESGIYTSP---------------------------------------------------------------------------------------------------------------------------------AAAAIFVEEYLCEQFVKHARQPILRNPDASPSQGR-------------ANLVSGIKINQIDYQQNAYATAIPILAE-PRSFLMLVPADKSLEVLKQIKAKYECEMGKVR------------------------------------------DRLPLHLGCVFAAR-RTPIRAVLEAGRAMLDRE-----PLLQQWQIKWVD------------------RQPSHVVLQL-ERSGYSVQWQIPLKMG-DGTTDDLWYPYFFLETNGDDSKADASNRRAVKVLMPQSNGKKVDE-WIVHAGDLR---------IGETIYRWSSTFDFEFLDTTARRFEIYYD---------EHG---RRP---RRT---RPFYLED-LDRLEELWCYMMR------LTKTQRHQVIRTIEATREAWYGPD---------DNGQPTTDQVFKQFVADTLA---------GAAWPKGQDWNTI-PAEWRDKLIQAGVRGELADLAELHMEILKE---------
147677044|Clost|Pelotomaculum_thermopropionicum_SI             -FWRPDTNQKRAILFMEALGLIHD--LGKLSDTF--LQSQEPNSTLE---YIHNLLVDPRQIDIYKNHRPIPNNKASSMIAEWLRDAGGKPAAFQERPDLTSLLLNLQFDDWTGTKYC------LAELMPLVARPALARKTPS-SEWGK-VLGKEMTPGLLIGYLHGVAHFEKQGDPDD---KNKQPYSAVFRATPFGLEDRIETG---KNELTTTLKYLP----------------LSNIEPITSN---------------------QRRDWLRA-MEENMKRGLADTRRPHNEVSLWDWGYMTATLAKAAAAWIFKNG------------------------WPRD-NDLGKIPYRTLCITLNRLVLYS---------RCDKIGDLLGVRQVLDEAYRKVQRLLEEEYA-------LANRFYRDETG-----EYYLFPD------LGYSN-------EEMIA-LREAIQAQFPP---------------------DLRPQVHLG-EPVTAGQLDDSN----------------------------------------------------------------------------------------------------------------------------------------------PSAVRKLVAEPRGQSMQEHTMRAGNNLCLFEWEWGNGRPENAEICSACGVYPIGYPREGSSHDLERSL--------------------------------------------------------------------------------------------------------------SYWATQAEAQRL-QVCRVCLDR----RRRRAEDWAKNNFQG--------TIWIDEVADDNGLVALFVGKFGLEGWLD-GSLVSTI-*-----KYPSPARLYRIVETCRSFWQQ-VTDDLTRKT-----VGQRPFRLALY-----PATNE---VSKLGNFHAYELKA---DSIALSVIWDK----------------------SHRRFLTIENLTYLASRCRIPEDALMDK--------------------------------------------------------------------------------------------------------------------------------------LRGNNLHVVEPSEFLSPARTSA--------------------------KVRVERVD-KLNGYTPTIPLLAE-PSVYMAMVPAVKALELARNVKRKYEEEMGRVR------------------------------------------DRLPIYLGLVFFRR-HTPLRAVLEAGRAMLNMDGG---DKWEGWRLVDKN------------------LNNGVCELAF-DNG---ITWKVPTVAG-DGQTRDEWYPRMYEGDSRDSKK-------------------------VKHVNDLRVRNPQIPPDKGWKVWVKPSRFDFEFLDTNSRRFEIYYD---------QNG---RRP---RRT---RPFYLED-LDRLDTLWTLLKLKL----PAKAQRYQVIRTIEDTRQKWYGRD---------REEDSWHDPVFQQFVADTLA---------QAAWPKTWKWTEIEQDPQKKQLIEAGVKGELADLAELYMEILKE---------
194334787|Chlor|Prosthecochloris_aestuarii_DSM_271             -ELKLSDSHRQAILYIELLGLIHD--LGKLTDTF--LRKEASNASNQGKKYEYRLFVDPRKL--------YTQAKTCKTVHNWRKNADNKACAFNDRPDLTDTLRSVKLTAWDGIEYC------LAELAPFLAKTGFWKDNDK-WMKEL---GKNMQPGTLIGFLHGIGHFEKESSGNN----QTQAYINTWRSTPFGYDEEQLP-TGSENNLTKTLQQLP----------------LSQEEIQVVV-----------------QSAKEREQWLEK-MENGLSKGLADTRRPINDVTLWDWGYLVASLAKAAAHYLFHHR------------------------WPES-PE--QLSFRTLRINLDRLQLYA---------ESDRITDLLGKQNAIEEAYKKVRQYLEFDLA-------LGNRIHHDETG-----DYYLIPGVLPGE-------------DPKTA-LRIAIQNIFRK-----------------ESLEDCLPRVHFG-TSVQAGHLDKKNQKNATRDNNAV----------------------------------------------------------------------------------------------------------------------------------IETIRELLVNPRRDARAEAPVQNNN-NLSLFEDEWKNGKSENAERCSVCGLRPVGYPVTGDLPEVEKNL--------------------------------------------------------------------------------------------------------------EPWALEKKAKER-NLCRLCLNR----RGRRAKKWAEQWAGEAQHSKPPMTIWTDEVADDDGRIALFVGSFGLDHWLD-GSALET--*-----KNPSPARLFRITETARSFWTT-INSEVLQEK------VNTESCRIVL----TPANTD---KLDLGKFHTYELQCNP-HGMRISFVWDS----------------------ERGYFLSVENLNGLMKRHGYKQNMLSMI--------------------------------------------------------------------------------------------------------------------------------TTVKNTFENKTCTLYQPSSYGTASSRRA--------------------------TICIKTANLSTIHYKPVIPLLAE-PSVCMSLIPADKAVDVSLKVFEKYQQEMSRVQ------------------------------------------DRLPMGIGLVFFPR-RTPIRAVMEAGRAMLNMLQS---KPEEEWKVNDLK------------------RQTNTIDLTF-NNS---ISFSYKTSYGKDSEIPDIWHLCCF------------------------DSEGK-----AKQLNELT---------TESHVKVYPGRFDFEFLDTSGRRFDIYYD---------EHG---RRP---RNT---RPFYLTD-IQRIADLWQYIRS------LSKSQIYQVIELIETKRTEWHVAP----------GTKDERTEVFRKFVQSTLA---------GAEWPTTHSWHTI---SEQETLVQAGVDGVLTDVAELYISILKSPSTENQKA-
PSIPRED  219850665                                             -HHHHHHHHHHHHHHHHHHHHHHH--H----HHH--HHHH-----------------------------------HHHHHHHHHHH-------------------------------------------------HHHHHH-------------HHHHHHHHHH------------------------------------------------HHHHHHHHH----------------HHHH----HH---------------------HHHHHHHH-HHHHHHH---------------HHHHHHHHHHHHHHHHHHH--------------------------------------EEEEEEEE-HHHH------------------HHHHHHHHHHHHHHHHHEEEEEE-----------EEEE----------EEEE-----------HHH--------HHHHHHHHHHHHHH--------------------------EEEE-----------------------------------------------------------------------------------------------------------------------------------------------------------------------HHHHH-HHHH-----HHHHH-----------------------------------------------------------------------------------------------------------------------------------------------------------------HHHHHHHH----HHHHHHHHHH--------------EEEEE-------EEEEEEE------------HHHH-*---------HHHHHHHHHHHHHHHHH-HHHHHHHH----------HHHHHHHHH--------------------EE-----------EEEE---------------------------EEEE---HHHHHHHH-------------------------------------------------------------------------------------------------------------------------------------------HHHHHHHHHHHHHHHHHHH-----------------------------------------------EEEEEE-------EEEEE-----HHHHHHHHHHHHHHHHHHHH-----------------------------------------------EEEEEE------HHHHHHHHHHHHH----------HHHHHHHHH------------------------EEEEE-E-----EEEEEE------------EEEEEEEE------HHHHHHHHHHH--------------EEEE-----------------EEEEE----EEEE--------EEEE--------------------------------HHH-HHHHHHHHHHHHH------H-HHHHHHHHHHHHHHHHHH--------------------HHHHHHHHHHHHH------------------------HHHHHHHHHHHHHHHHHHHHHHHHHHH-----------

 Caur_2272  family 
257125846|Fusob|Leptotrichia_buccalis_C-1013-b                       ---------------------------------------------------------------------------------------------------------------------------------------------------------------------------------------------------------------------SEKDKTFENVLKENRVLVSIETVKIKDFIFSTNKLKLIRGASYLLDYMNQVEVPRILKKYGLEYKTHELVDKIYNINADKEFLEKVDEEIDKT----------------------------------------------------------------------------------------------------------IDKRILYIGAGN---AKFLVDSKKTAE---------KICKEI------------------------------------KEIYKSLAPSAKVVAECYPMK-------------------------------------------------------------------------------------------------------------------------------------------ENEKIWTAIDELAQKTAEKKSEGFP-------------MLNIDLPFAVKCDLSGTEPAVVSLKNLEKDLENIEIHRSGEG-----------------------------------------------------------------------------------------------------------SDDDKQVEDTITAIRNVIKKDNMKISEE-------------------------------------------------------------------------------------------------------------------------SAVKIKYSNKMIKDDVNEIGFYSIIKKALNYDIHLNTEID---DYSVGDSFIGFVYSDGDGLGDFLKNVKKVYT------------------------------------------------------------------------------------------------------------------------IEEEYLKFMRKFSVILDRNTKYVLKEVIKEMYEKGKFVKK-------------KPILKDGKFVKDEKGENIEKSVIGEF-LIVGGDD-----VCAVFPADLAIEISYEFQKQFEEKM-----KKFTE-------------------------IENQKNEKKNPENITSSCGVVIAKN-KTPMFQLFEQGLKLQKSAKAKRYQEN-------------KNREGEVRTGYIDFQVIGNEGNVDIKKYRKKWYDKFDKKDENERKLYISKRPYSINKLDEKVSESIDKL------------------------------------------------------------------------------------------------------IENVKKLKNKNFPN--TKIRYIYDLKKDETKTDNEKIM-------ESINILSKMSL-----EEIQVLDEVWKIK-------DKIKLDFETGNE---------KFKEFFDNIFDILEIYDFIQKDEKSSEKEDNNSGN------
118475096|delta|Campylobacter_fetus_subsp-_fetus_82-40               ---------------------------------------------------------------------------------------------------------------------------------------------------------------------------------------------------------------------------------MSKYLYGASIQGIQEFIFKTNKLAQIVGASEILKSIHDDF-----EQSYRVNN----------------------------------------------------------------------------------------------------------------------------------------HEIYLNAAGN---IKIILSDKNALE---------KIVKEF------------------------------------PKKVMQKAYGISISQAVVEIN-------------------------------------------------------------------------------------------------------------------------------------------NNNPTTNELKLLDDKLKAGRNKAAIP-------------LDIRFSIMDFVRNTAR-PSVPN-------------------------------------------------------------------------------------------------------------------------------EKKISNTEKIDKGSLQKYKKSDK-----------------------------------------------------------------------------------------------------------------------------NE---------------------------------ISAIK------NKKNKIAVIHADGNNLGDLI-----------------------------------------------------------------------------------------------------------------------------------PNIKNISDFSKNLNKATKEAFDMATKTIKKD------------------------------------------KFREIILGGDD-----MTIICDADFALDFTKIYLTKFEELT-----------------------------------------TKFTKYNLTACAGIAFCNE-KFPFHYAINLAESLCGVAKNHTKNPK-----------------PNEPSSCLMFHNVQSSNFQTWDKFVQDEL--SVKSQN----ISFDFGPYYLNKQNQPS-------------------------------------------------------------------------------------------------------------IENLIEVCRNYADE------------RSPISSLREWIRVLDNKS-YAEFMLDRINE-----MLDRSWADREFIS----------KLFANLSNKHLITKKDGKN----KTPIYDILQIHAVTQKIKERL---------------
170755177|Clost|Clostridium_botulinum_B1_str-_Okra                   -----------------------------------------------------------------------------------------------------------------------------------------------------------------------------------------------------------------------------------MFVVKIDIGSKQKYIFSSNRLKQIIGASEIIRYVTEGLAKEVLQSMNKEYKNYQDSNG---------------------------------------------------------------------------------------------------------------------------------GNVLFEAGGN---SMYIFNNEDDAK---------EFNKIF------------------------------------SRFVIEYFDGVELIIVIKEFDI------------------------------------------------------------------------------------------------------------------------------------------KKKNIVGLYEEIEQALTKKKGERKYQ------------FKRLSYGLTMICPNTRKPAGYEYKEKDKNDKKKIKYISKE--------------------------------------------------------------------------------------------------------------SEDKLRFYNFLYGNSSYYDEQAKIKYMID----------------------------------------------------------------------------------------------------------------------SKEINHEQMKKELEERYSLKNGFEFTNE--------LDDIA---GSKNEGSYIGITCIDGNGMGKKIDSFNDEYKKVPEEEIFT---------------------------------------------------------------------------------------------------------------YNQKYIKEFRNLTKNIDTNYKRVFNRLLEDLIDNYNNYYE-------------------------KIGYGKQKKILPIRPIILAGDD-----ITFISNGKIAIDITRLFTEEITEQK-----EQFGK----------------------------------NKYNLTTSAGIAIVKR-NHPFSRAVKLAGALEKSSKKKLRTMK--------LACEKQNLEKLEDASFIDWEINRGDTLDDISIIRNK---------------NLVARPYVILDSESKKNKNKIDIH-----------------------------------------------------------------------------------------------------NEDLNKIINYNFYN--FHKAFKQINKSGAKSNIKSFFRSMNSSEIDSDLFYLKYN------LKGKFEGDVDLKV--------------------------------IKKVIYDVVDAMDLYTYVKGEK---------------
145593565|Actin|Salinispora_tropica_CNB-440                          ----------------------------------------------------------------------------------------------------------------------------------------------------------------------------------------------------------------------METGPGVDRPGAGRRWVLIETGGNQRYIFGSNRLRHVVGASQLVHDVGTAWVREATDRLGLSPDSS-----------------------------------------------------------------------------------------------------------------------------------------VMAVSGK---ALLLVDSAEAGR---------AIVREV------------------------------------TGRALREAPGMRVTGAVGPAFDPT----------------------------------------------------------------------------------------------------------------------------------------DDGAHEPARAEAYRRHAAIRAARPDP-----------LVRDRVFPWHRLCRDSGL-PAAGLEVYG---------------------------------------------------------------------------------------------------------------------------EGEEPVPASAGMLARSRARDRAQ-----------------------------------------------------------------------------------------------------------------------------RRLR-EKLGEQLA--------TVVPVH--------LDVLR-------HSGWVAVVHADGNGVGRIFHRFNEHVAR--VEGVAQ--------------------------------------------------------------------------------------------------------------TSLAGSAQYQRAVSVELDTATWQAVRDAVAQLVADRADEDM----------------------------------SGRLLPIVIGGDD-----VTVACDAALAVPFVQAYAAAFARRT-----AAQPQ-------------------------LSAITEAATGHVGLTASAGIAVVKS-HHPFATAYGLAEALTVSAKRFTSTGR--------------------PLAAFDFHVAHTSTLRELAELREYVH----LDDG--TAVARHAGPYLLDPAEQLPAELRHRS------------------------------------------------------------------------------------------------------VELLDELDRGLDSDGWLSGVQAHALREAADRNLAEYRR-------QLELLVSRIH------HRDRARELLDVQS-------------------------------DRFLRLFDVLHLRGLRLEAPARSAAETEPTPVGGAR--
312114622|Alpha|Rhodomicrobium_vannielii_ATCC_17100                  --------------------------------------------------------------------------------------------------------------------------------------------------------------------------------------------------------------------------MHVGSSDTFDHVVLIETASNQHTIFQTNRLRENIGASELIYRVGTVFVDEAVKKLEPGS-----------------------------------------------------------------------------------------------------------------------------------------ADIVVRASGK---AIVLVRGRTNAE---------AIIRDV------------------------------------TLRTLLECPGVVARGAHAEIKGP-----------------------------------------------------------------------------------------------------------------------------------------SAKDLDNAIREAHRLVNEVASRLPPP-----------QARFQRLPFVENCASSSY-PAAALNWKAS--------------------------------------------------------------------------------------------------------------------------RDGNAPAHSEVIFARRD-----------------------------------------------------------------------------------------------------------------------------------GKVRAEAHERIGKI-----TKAPLAQS--------LDAFEEASEDGTIGDWIAIVHADGNGLGQVFLNFVDRIEKDA---------------------------------------------------------------------------------------------------------------------SADDYVKALKGFSSAVDDWSRAAAGKAIEETWGDIKKKIE-----------------------DREKTGKGRKYFLPVAPVVLGGDD-----LTVICEGERAVRFAAAYIRAFEDVS---REALAGD-------------------------LGKLVPN-IGMDFVAVAAGIAIVKP-HFPFHRAYELAEELTGSAKAAKKHFK------------------EIPCSALDFQVVFDSSGGKLEPIRDRLI----LEDADKTKTSLTMRPYVVTPQERLEAATDEAK-EWAERRHYSEGERS--------------------------------------------------------------------------------------LLCAVAALLKKPDPD--KERGDDAFLPRSQAHALREAIYLGRKVA-DG--RLAQIH------HRYPNF-AWESLT-------GNSRSLFVDDGTWKDEEGN--EHRLVGTYLLDAMDLADLAGQAALEPLAASDQ---------
302342784|delta|Desulfarculus_baarsii_DSM_2075                       ------------------------------------------------------------------------------------------------------------------------------------------------------------------------------------------------------------------------------MCEQKFRLVLLETSGNQAYIFAANKLREIMGASQIVHEVGTKLVCESLDAVCPGRHNLYWREQEQCVEFKDGRLFEGD----------------------------------------------------------------------------------------------------------------CQAEVMVAASGK---ALILVADNGGVKDDCLAN---KLIRAW------------------------------------SLRVCRYLPGVDATGVYSAARCWS----------------------------------------------------------------------------------------------------------------------------------------EGGAVAAANLQAHQRFEQARLRRRGP-----------LARFQRLPVTAACVSSGG-PASGF-FSETPGKSTAGQGEPAAQ-----------------------------------------------------------------------------------------------------------SDKKEPLF-AGSRTTLTKRQRQRY-----------------------------------------------------------------------------------------------------------------------------NKTR-ERFNQLYG------PDCRLFGN--------LLNHD-TFDK-MGADWLAVIHADGNGLGQVFLNFGTHVGKIKPALKGG--------------------------------------------------------------------------------------------------------------ALNRAYVDAYREFSRGLDECAQKAFKQALLVCKALDLVKRA-----------------------------GDDTWRFPIFPVVLGGDD-----LTVVMTGELALPFCAAFLKAFEGQVAGWQQELPEDDSAVEPDA----------------IVQYICQKALGAPRLGICAGVAIIKP-HFPFHVAHDLAEELLRSAKQVKAKAL------------------GKPCSALDFHILHDSSFTSLDDLRQRLR----PAPG----MLLHAKPYALGAGVVAGDGADDAVAQWLACHDWER-------------------------------------------------------------------------------------------FCCAAQALQTKLPD--ASGVYKPILPPSQAHAVVENIWAVDKHA-ESAFQYGTMK------RYGDFADAWRAAT-------GDDCLFFCECEENKTTR---------LTYFLDALEAKGFMGGNDE-----------------
38505735|Chroo|Synechocystis_sp-_PCC_6803                            -----------------------------------------------------------------------------------------------------------------------------------------------------------------------------------------------------------------------------------MFLVLIETSGNQHFIFSTNKLRENIGASELTYLATTEILFQGVDRVFQTNYYDQWSDTNSLNFLADSKLNPAIDDPKNN----------------------------------------------------------------------------------------------------------ADIEILLATSGK---AIALVKEEGKAK---------QLIKEV------------------------------------TKQALINAPGLEIGGIYV-NCNWQ----------------------------------------------------------------------------------------------------------------------------------------DKLGVAKAVKEAHKQFEVNRAKRAGA-----------NGRFLRLPIAAGCSVSEL-PASDFDYNA---------------------------------------------------------------------------------------------------------------------------DGDKIPV-STVSKVKRETAKSAK-----------------------------------------------------------------------------------------------------------------------------KRLR-SVDGRLVN------DLAQLEKS--------FDELD----------WLAVVHADGNGLGQILLSLEKYIGE----------------------------------------------------------------------------------------------------------------------QTNRNYIDKYRRLSLALDNCTINAFKMAIAVFKEDSKKID------------------------------------LPIVPLILGGDD-----LTVICRGDYALEFTREFLEAFEGQT-----ETHDD-------------------------IKVIAQKAFGVDRLSACAGISIIKP-HFPFSVAYTLAERLIKSAKEVKQKVT----------VTNSSPITPFPCSAIDFHILYDSSGIDFDRIREKLR----PEDN----TELYNRPYVVTAAENLSQA--QGY-EWSQAHS----------------------------------------------------------------------------------------------LQTLADRVSYLRSE--DGEG-KSALPSSQSHALRTALYLEKN---EADAQYSLIS------QRYKILKNFAEDG-------ENKSLFHLENGKY-------------VTRFLDALDAKDFFANANHKNQGE------------
163847826|Chlor|Chloroflexus_aurantiacus_J-10-fl                     --------------------------------------------------------------------------------------------------------------------------------------------------------------------------------------------------------------------------------MTEYILTAIDTTQIQGYIFGSNRLQENIGGSELVERATHQWVYEALPAAHNVVDVATGKLDNNRTIDT------------------------------------------------------------------------------------------------------------------------LDAEVIYAGGGN---TVILFKTMDLAR---------AFTSRW------------------------------------TRRVLREAPGLEVVVAHRR-FDWT----------------------------------------------------------------------------------------------------------------------------------------KEALSQVVSTTLGVDLARKKHHRTPS------------MPLLGLGVTVPCASTGL-VASRI-------------------------------------------------------------------------------------------------------------------------------VEKKPVSLEIRAKSDAKVQNQSV-----------------------------------------------------------------------------------------------------------------------------ERLK-ARLPQIEQ------GNWEIPRD--------FDDLG---RVKGEESYIAVVHADGNGIGRRVEAIARRYGT-------P--------------------------------------------------------------------------------------------------------------QQNRAYIEAIRNFSHSLEHAATQALNSVVDLMAAAFIADDE---------------------------LANRHRQKFPIRPIVFGGDD-----VTFVCHGSYGLSLAVRYLEAFEAAT--------------------------------------KNEPAFEGKPAYACAGVAIVKT-HYPFARAYRLSEQLCRSAKQMLKQAG-------------------IDGSALDWHIAMSGITGSLDEIRLREY----TIRR----GSLSMRPVLLDDSKQTWRS-----------------------------------------------------------------------------------------------------------WPVFKTLLDQFIDE--HGEWFD---RRNKVKSLREALRAGPD---KVREFLHTYQL-----GQLPVSHSLNVLG------------------------YEQSGWAGDRCVYFDAIEMMDFFVDLQKIVADSLGEQEEAAHAGV
114568033|Clost|Syntrophomonas_wolfei_subsp-_wolfei_str-_Goettingen  --------------------------------------------------------------------------------------------------------------------------------------------------------------------------------------------------------------------------------MDTYCAVLMDVISIQKYIFSSNELRYNLGASHMVKTLFEDNAAEAIKKACNINDEERIRRVMAEWRNNPDKILMEEDAS-------------------------------------------------------------------------------------------------------------IPFEIGVSGGGK---ALIFFREKDTADDTAR-----KFIKIF------------------------------------TKSLLIDAPGLQLAVAKEDNFP------------------------------------------------------------------------------------------------------------------------------------------LQEGFAEQLVKLFEQLIINRNQYFPV------------TTLPMHGITATGSEVGTGLNIF--------------------------------------------------------------------------------------------------------------------------------SEQRKKYLSCEAEAKITAAEKAA-----------------------------------------------------------------------------------------------------------------------------KALQRDYTEEL--------KGYHFTEQ--------VDQLG----QVEGDSYTAIVHIDGNGIGNWF--------------------------------------------------------------------------------------------------------------------------------QKSSNLADYRARSINMQRITEDSFRTIISEVVDMVDKLKD--------------------------VPGFAIKDNLPLRPLIQGGDD-----LTFICHGKLGLYLAERFLNIWTQKA----NQELND---------------------------------LPVGGFSACAGVAIAKT-KYPFYRTYKVAEELCSLAKECHREKG---------------------GSWLDFYIISGTKSGSISNIRKEEH----VSHG----LQLYFGPYIIDNKNDNKA------------------------------------------------------------------------------------------------------------LGYLKDGIRGFYED--------RFWTGPHLKELRAAFNSGSE---VLNTLLIDMA------ARGGFLPNKGHEK--------------------YDKNYSDKGYIDKETPYFDMLEIMEFYPRFLLERG--------------
167037332|Clost|Thermoanaerobacter_pseudethanolicus_ATCC_33223       ---------------------------------------------------------------------------------------------------------------------------------------------------------------------------------------------------------------------------------MTLSAVLIDTVSIQEYIFLSNKLKENIGASYIVKKIYEDVLEETLKIAFKGSNVDIKAWEKETKKIKINDPK-------------------------------------------------------------------------------------------------------------------EKFEIGYIGGGN---ALILFKDKHEAT---------KFIQNY------------------------------------TKLLLKKTPGLKTAFGIIHDF-------------------------------------------------------------------------------------------------------------------------------------------NLGDFKNSMQRLHESLRENKNKYFPN------------VTLPKYGFTLDCPRTNE-SAEHF-------------------------------------------------------------------------------------------------------------------------------KDDDEKFISSVAWAKLKFSDKAR-----------------------------------------------------------------------------------------------------------------------------DEMV-VILGDILK------DNYTLTND--------IEKLG----QTEGKDYIAIVHIDGNKMGEKF--------------------------------------------------------------------------------------------------------------------------------AKCTNLTEYRNLSISVRNATETAFKKMIEILIEKIENDKI-----------------FDSKNEEFKLRKEEDKIILPIRPIILGGDD-----ITFISDGRLGVWLAETFIKEFIKQS-------------------------------------------INSESLSACGGVSIVKT-KYPFYRAYIVAEDLTDRAKQISRKEN---------------------GSYIDFFISSSGWSGSLEDIFNKHL----STVN----GKLHFGPYRIDSINDEKT------------------------------------------------------------------------------------------------------------IENLKNIIKEF-----------KNIPKNKVMKLREILFKVTDKD-NGKIFVEELK------VKGINLPQIKGMY------------------------YHEQIWQNRETPYFDAIELIDFYPEGLL-----------------
146295542|Clost|Caldicellulosiruptor_saccharolyticus_DSM_8903        -------------------------------------------------------------------------------------------------------------------------------------------------------------------------------------------------------------------------------MGKSVCAVLIDTVSIQEYIFSSNKLKENMGASYIVDNIFKEHLKSTLQKIFSIQNLNINEWKEKPGVYTIFHPD-------------------------------------------------------------------------------------------------------------------VKFEIGYIGGGN---ALILFKAKEKIK---------EFIEIF------------------------------------SKTLLEIAPGLKTAYSISEEF-------------------------------------------------------------------------------------------------------------------------------------------DLDEFSKSLKKLRDNLIRNKNRFFPI------------TTIAKYGFTADCPHTDG--AADF-------------------------------------------------------------------------------------------------------------------------------LEKDSKFISGESMAKLNMAETAR-----------------------------------------------------------------------------------------------------------------------------NNFRDTYISKEFT------NKYTFTYN--------IDDLT---TKKGLLNYIAIVHIDGNKMGEKS--------------------------------------------------------------------------------------------------------------------------------GRCGSLKEIRLFSKEVEESSSEAFKKMISELIDKIEEGVV---------------SEKSGFYLKKTLEDGKEKVILPVIPIIRAGDE-----VTFISDGRLGIWLAEVYLKDYINKK-------------------------------------------VLGEKLSACAGVGIFKS-KYPFYRAYILTEEVLKRAKKASRGKE--------------------NSSYLDFFISSRGVSGDLENILKKYF----KGEE----GDLHYGPYRVDNDKECNS------------------------------------------------------------------------------------------------------------VKNLKNIIKEF-----------KRYPKNKLMKLREVLFEKKE---MGEMFLEELKA-----SKQIKLNNLPKSL-------------------WDNN----------QTPYFDAIELVDFYPEGLL-----------------
37677201|Gamma|Vibrio_vulnificus_YJ016                               --------------------------------------------------------------------------------------------------------------------------------------------------------------------------------------------------------------------------------MDMYYCYLFEAKSIQAYLFQSNKLRDVISASERLDRLVDSSAESVLGMVLNTAKLSSDLFDVAPDSPQS-------------------------------------------------------------------------------------------------------------------------IYFLRCKGGA---FYAYCRSESPLL---------ALRSGW------------------------------------TLTLSQLFPSLIYTDALS----------------------------------------------------------------------------------------------------------------------------------------------QAENLPQAMTLGLKQLNTDRNSPHP-------------CLPLATSLVLRTARTGK-GAVPLSRLATQGS-----------------------------------------------------------------------------------------------------------------------VQSERELDIDTELHRQAYQLFGMRDSAAL----------------------------------------------------------------------------------------------------------------------QDSFTPEELKGVVRYPINFETQFPFAGA--------VDALT--RDQRDAIKDMALIHIDGNGLGILLRQLKQVLHA----------------------------------------------------------------------------------------------------------------------QPVEEYQHAFRAFSAALSAATQKAAQESTRMVYQQVSSEGA------------------------------YSTVVLPMRPIVLGGDD-----VTLFCRADLAIDYAETFCIAFQRES--Q-KILAPL-------------------------YQRYLANSDIKPYLTASGGVLFHKA-GHPFPHCHQLVEGLCEQAKILTKSVY-------------GTQSNKVGPAALAFYRVSNATQSDIGALIEQAQTFALSAGE---QICLTQCSYFVSMTDDEQAALESELGKPLLVNRS---------------------------------------------------------------------------------------------LGKLRDLIQVS-----NNKVGKAPMSMSKWRQLATLLSQRDFV--EAKRLYNRSRALCLESQKVTEFDRRVSAL--------SGETTSEAAWCWK-------ASNQWQTFINDVLLVEHFQPVSIPQVAQEEVE---------
189218894|Verru|Methylacidiphilum_infernorum_V4                      --------------------------------------------------------------------------------------------------------------------------------------------------------------------------------------------------------------------------MSDCPSASKLVKLELEFKRIQAYLFASPRLRAMLGANSILGQTIRVHLPDLAKNCGAKADPTIAEKLPERKSDDPLNKSSSRDELLADDPRLLY----------------------------------------------------------------------------------------------------KRTGVLVRDGGH---FIATFPSENTAR---------SFLEKA------------------------------------YNLIGTKLPGIMVDAWI-----------------------------------------------------------------------------------------------------------------------------------------------EGQ------KEPGPSLG---------------------TSLFQHPAFQVSHHLGNRPAAPKVQQK---------------------------------------------------------------------------------------------------------------------------QQQEQQQEQFLSDEEKELEERGRS----------------------------------------------------------------------------------------------------------------------------YRENPADLIGLLE------KERLIPTPTPDKQPKSLEDLE------DNRGYIALIYADGNGIGNRYQQWKRHLGD-----VDR--------------------------------------------------------------------------------------------------------------DGSLASEAHGEEFFLSMRVAVRKALTQSLSEVFGKDPDKDP-----------------------------------NKYQLLMLGGDD-----LLLVCAATYALPFVTAYARKLSDLP------------------------------------------LCDGEPLTIGTGVTFAKS-KFPFYRLHEMAVSLADSAKRLYRAKP-------------------EVRSVVDWHLTTNSWVNDPIAERRADS----LVGN----TVLSNKPYPILGEKGLCT------------------------------------------------------------------------------------------------------------LLESVDKIKYKIKE-------SQELSRSQLRQLVEKMRIGRT---VAELAWAELPE-----EMGKLLEGELRPF----------------------------VQTYLFSFVPDIVEIYEILRK--------------------
163847845|Chlor|Chloroflexus_aurantiacus_J-10-fl                     -----------------------------------------------------------------------------------------------------------------------------------------------------------------------------------------------------------------------------MSKSGQQILLHGDVDAIKEFVFETSSLPQIRGGSQLLLE-CEDEVTKKIEKLG--------------------------------------------------------------------------------------------------------------------------------------------GKKIYCSGGS---FLFELPEDKVNDAR-------EAIEDIYLKHTLTA----------------------------TVTISHESDPLPPAPASHPHNGWSKRLWDAHQPTL-----------------------------------------------------------------------------------------------------------------------------QSGDFARRVAFLSAQVRRMKYQRSNS------------PFFEAIPFGKRCEACGKRVAVENVHRYEPE------------------------------------------------------------------------------------------------------------------------EQEQVEIVSLCVVCLQRHRTGVRSEAHTV----------------------------------------------------------------------------------------------------------------------RGRFNVRFYQKY--------RQCNLTAR----HPPDLDHLV----KSARRNYVAFLYADGNDIGQLL--------------------------------------------------------------------------------------------------------------------------------QRVSSQEEFAALSQALREGTEQALFEALWEVCSEELQKVD---------------------------------RYWPFEIVNIGGDD-----VTLLIQAGYAWEVAIRFLERFEKEI---KSRVTQN-------------------------LGYWPQ--SWPQAVTASCGIAVADV-KHPVRYLEYLANDLLRSAKREAKMVQ------------------AHPQSALTFLWLPTPIAAEKAEALMSYY----QRDI----NRLTARPYSLDRARKS--------------------------------------------------------------------------------------------------------------IALVKEASRWPRS---LRHRWGEMLDRGMWISLNMIYYDIARRSDQDRLQLTTFLS-----EVGELATQQGYQT-------------KAPSSLWQVYKKH--SRVGWQTALLDILELAELRAMRADVQIEEQD----------
148655995|Chlor|Roseiflexus_sp-_RS-1                                 ----------------------------------------------------------------------------------------------------------------------------------------------------------------------------------------------------------------------------------MPYLLAAEADKIQDFIFRSSRLREVVGASQLLTRFCRSIDDTLAKKHG--------------------------------------------------------------------------------------------------------------------------------------------GQVVVNDGGS---FRVIFDDLAKAR---------AFGADL------------------------------------AELYRLALGGSLTVAEPVR---------------------------------------------------------------------------------------------------------------------------------------------LDGDFRKANEQAGERLRWAKSRRQGA------------IAEVHMPYVAFCASCGVALARKRERLTG--------------------------------------------------------------------------------------------------------------------------RRATNRSSYICEACRAKAAERDRKPRAIL-----------------------------------------------------------------------------------------------------------------------DELYEAYCTSLGTQPT---INLDWPED--------ADDIA--RLDLRQRNYVAYLVADGNGMGRTF--------------------------------------------------------------------------------------------------------------------------------GMCG-QEQLTKLSEGLSPILQDSLAAAAASFRNVVSEQAH----------------------------------MIPMIPLILGGDD-----LFALIPAPYALDFTRRFCLEWERRM----KKLADE-------------------------IGL-----TDLPRPTVAAAVVICKG-TYPYALAHRRAEALLKEAKRQSKLLA-----------A----ETGEHLSAVNFEVILGNRLAGQEDDDAEHS----R--I----VRLTLRPYWVCDGDLSQNAKERGLEIKTLLDQ----------------------------------------------------------------------------------------------RLTLKDIPSKRLAE--LRRCFEDVPTSITIRDRNQTMQTWTNR--QLDNVLQRLST-----TSRAKLETALTTL-------GKSRNDSNSDHHWREIRRG--DATPFAHGMLDLLESWDFAQDLEYRPDDYEPQEEEA-----
219847989|Chlor|Chloroflexus_aggregans_DSM_9485                      ----------------------------------------------------------------------------------------------------------------------------------------------------------------------------------------------------------------------------------MPYLLAAEADKIQDFIFRSSRLREVVGASQLLTRFCRSVEDTLAKQYN--------------------------------------------------------------------------------------------------------------------------------------------GQVVVNDGGS---FRVIFDDRNDAV---------AFGADL------------------------------------AERYRLALGGSLTVAEPVA---------------------------------------------------------------------------------------------------------------------------------------------MNSDFRTANDEAGTKLRWAKSHRQGV------------VAEVHMPYVAFCESCGVGLAERRDRLA---------------------------------------------------------------------------------------------------------------------------GRNDSRHRYLCATCQIKATERDR------------------------------------------------------------------------------------------------------------------------------GLR-EFLGGVYDPYA---KKAAIPAHIEPDWPEDADAIA--VFDLSKRNYVAYLVADGNGMGQLF--------------------------------------------------------------------------------------------------------------------------------GNCD-QGQLQNLSQGLSTVLSESLAVPMIEFRKQVPAQAT----------------------------------MMPMLPLILGGDD-----LFALVPASYALDIARRFCLEWEERM----QMLVNK-------------------------IGL-----HNVPRPTIAAAVVICKR-TYPYALAHRRAEALLEDAKRQSKLLA---------------AKTNGHLSAVNFEVILGNRLAGMAEADGDQV------------IRRSLRPYWVAEHDLSKDALLRGIDLKHLLAQ----------------------------------------------------------------------------------------------RYALKDLPRKRLAE--LRRCFAEVQTDIPVQQRTQNLERWTQH--RLEWILERLSA-----ASRSAVVDALAVL-------GKPKNDGNGAHYWRSITRD--NRDVVVHGMLDLLEVWEFAQELSHNPDDYEPQEDEA-----
295696826|Bacil|Bacillus_tusciae_DSM_2912                            ---------------------------------------------------------------------------------------------------------------------------------------------------------------------------------------------------------------------------------MSRFLLAAEADKIQDLLFRSSHLREVVGGSQLLVRFCEKVPKYLLPRYGGDPD----------------------------------------------------------------------------------------------------------------------------------------RDVIIHDGGS---FRILFDERAQAE---------AFGEEL------------------------------------AEAYRLVTGGSLTVAEPVEA--------------------------------------------------------------------------------------------------------------------------------------------PDGAFGSSAFLANEALRKAKRWRQGW------------HSPEQMPYLAFCASCGIGLAVAYQAY----------------------------------------------------------------------------------------------------------------------------HPNEEQ--YLCSSCQNKYAERARGFKDFL-----------------------------------------------------------------------------------------------------------------------EPFRREVVEGEPELEGAGWPGYEKPGDGSQNGPNGPDDILENIAAYDPRQYVAYLLADGNDMGTVF--------------------------------------------------------------------------------------------------------------------------------SKCVEIEQMRELSKGLGRVIRRALAIPTKELMKTTQRENG-------------------------------QNLSIPVWPLIMGGDD-----LFALIPAPWALDFARRFCEVYESEM----AALLKD-------------------------IGL-----ADEVRPSVSTAVVICKS-KHPYSHAHEIGDARLKEAKRLGKQLT-----------LCEKQPKTGPRSTVNFEVVLGGRLADTVDSGE---------------YRSTLRPYFATSGGPEESALSITR-LLDL-------------------------------------------------------------------------------------------------RRELRALPNRRLAE--LQQLFDHAPRLSEKDELNSWNR-------TLNRLLERIE------RFSEEAGRILRRL-------MEEPGDKWPGKPWRYVIRG--SGHWYGHELPDLLEAWDFAFRVDKLRSEYEGED--------
296133971|Clost|Thermincola_potens_JR                                ---------------------------------------------------------------------------------------------------------------------------------------------------------------------------------------------------------------------------------MGRYLLAAEVDKIQDFIFRSSRLREVVGGSQLLSRFCKEVPRYLLPHYGGNPD----------------------------------------------------------------------------------------------------------------------------------------ADIITSDGGS---FRILFNDAGQAQ---------DFGNRL------------------------------------AEVYRFATGGTLTVAKPVE---------------------------------------------------------------------------------------------------------------------------------------------VGSAFSQASTKADEELRRAKRWREGW------------QAQEQLPFMAICASCGMGLAVEYRKY-----------------------------------------------------------------------------------------------------------------------------YDNENYQYVCAACLHKSAEKKD-----------------------------------------------------------------------------------------------------------------------------DSFLAEFQDEILGDTGL--ARFDWPS---------LEDVA----RYDRRRYVAYLLADGNSMGEIF--------------------------------------------------------------------------------------------------------------------------------NQCLRPEQMTGLSKRLGQAMRRALAKPTQKIMAKNQLADC--------------------------------HPFYPVLPLILGGDD-----LFALIPAPWALDFALNFCQEYEFEM----KALAKE-------------------------LEL------NHGEPTISVAVIICKY-NHNYKLAYAAGEARMKEAKKLSKQKP--------------------FRSAINFEVIQGGRLVSTPVNNL---------------IRTTLRPYLAT-GEEKDRG--LSV-QWLIDHRW---------------------------------------------------------------------------------------------D--LRNVNKKRLSE--IKGILDKLPREVSWND--EAIKLWND---KLWHLVERIE------RREPEQGQVLRQALILQEGKKETKFDNLTGY-WYEVQRSFDEERWYGHSLPDLLKAWDYSLSLDRASKEYEEV---------
Jnet   38505735                                                      ------------------------------------------------------------------------------------------------------------------------------------------------------------------------------------------------------------------------------------EEEEEEE----HHH-----HHHHHHHHHHHHHHHHHHHHHHHHHHH----HH--------------------------------------------------------------------------------------------------------------------------------------EEEEEE-------EEEEE----HHH---------HHHHHH------------------------------------HHHHHHH----EEEEEEE-EE-----------------------------------------------------------------------------------------------------------------------------------------------HHHHHHHHHHHHHHHHH------------------------EEEE------------EE---------------------------------------------------------------------------------------------------------------------------------EEE-HHHHHHHHHHHHHHH-----------------------------------------------------------------------------------------------------------------------------HHHH-----------------HHHHHH-----------------------EEEEEEEE---HHHHHHHHHH-----------------------------------------------------------------------------------------------------------------------------HHHHHHHHHHHHHHHHHHHHHHHHHHHHHHHH-------------------------------------------EEEEEE---------EEEEE----HHHHHHHHHHHHHHHH-----HH-------------------------------------------EEEEEEEE------HHHHHHHHHHHHHHHHHHHH--------------------------EEEEEEEE------HHHHHHHHH-------------EEEEEEEEE---------------------H----------------------------------------------------------------------------------------------HHHHHHHHHHHH---------------HHHHHHHHHHHH--H---HHHHHHHHHH------HHHHHHHHH-----------------E-----E-------------EEEEHHHHHHHHHHH---------------------


Cas10d (Csc3)
311795735|Clost|Caldicellulosiruptor_lactoaceticus_6A   EQTFIEHSLKTLKYALCLF*KLLVIGALFHD--INKAKNIPSEVDMT-------------IEQLQYELSNIGYTDPY-------YARFVKAA-SIHKTREKQ---------------AATFRIKSEHSE---LVDIIRWADA--MASV-------------------SSAEKVYEKLSKI---VVDIAISYGLPKPLINLLKFNEIRLVITNYLIKAIIKLLKEQG------QRIFAILPDGIIYEGSFKITME----NADTILTFLKSSFEDGKVIQ-------KIREKCFDSNKFRFTYQNFLHILDEERHIDMFRKIAEENKDRIYAKISSKYS-----------------------------ELDLFKK--------------APDEIFITVSSHLFIAQQVIDTILDSKKSSKKVENRCSVVEFLMEEKLLSNQEVETVEKTI------------KQIEFP--------------------------------------------------------------------------------------------------------TGG-QTDNEIVFFMYVADIVRKKIDNLFSFLDNFWNNFKATYSKLVNSNPDLANQKRL--------IEDDLKLYIVEDFL-------------------------ALSQNI--------------FNNLNAKNKLHE----VCPRCG-RRVLPGTAF-----------------------------------------------------------------------------------------------DKGGIIEWKYSFRLKPLSLTLKENGRLRHELNEKLLPRLCRICYIESILKNI------------------------------------------------------------------------------------------------------------------------------------------------------------------------EDISDTDYKFILYTPVDVFFNDQIIKFEEDLLSDFEFTRT---------------------------------------------------------------------------------------------------------------------------------------------TKKGDSFS----YSIFNSILLDRVTPKILLQKVA---------ELTKQVLDADEKLISS-AEFNKFEVRT--RKKDNLENHLRLIAAALITAVYT----------------------------------------DLKVIVTDKSVI---LPSELPNK--------------------------------------------------LKLDIKHPLLKKALPTSSNTYYS---------FEDAKNVLKMICSYYALTDITLLSVD-------EKDVISFIQKSTMYPLGVFGNIRFATQ---------------EERKRFKSWLSNPNIEYAVDTAISTIIEFMKGGEMMS-IVQRLAETQLKFWNP--SLSSSSYYFVLPFRKAVSVLKNCNVSNV---EDLKAIIAGEINSLVERSENSQ------KVLAVKNKETL--------SAIEEYVSII--VDEIFQKEASAQIGKLSMLE-NYYSNALEYMIEKIKNENIKKAQERLKA----------
48477080|Therm|Picrophilus_torridus_DSM_9790            DMDMRDHYITGMACAYRIL*KRGSLIYLLHD--YNKL--SGDDKTMPDCKN--------RIAEILNKNADLENLCTE-------LGITIDEI-CHGAYSTEL---GTSFRNIFNT----DPAVPNMSFE----NHFSRLADS--ISSFY--ARSENRDGF-----PEKIYFGSEPIMDLSK--VHFIEFQRN---------ALFAIKGIMRSAIRKYINDSKDR---------IFIWETENRLYYFGTKIDNLY-----TKEIEQNFNRELSRLLNES-------GSKLIEMTDRTIRAPALRFISIDEDTIID---YSCKNLGEILHMPGRDISDTERPEA--------EEYTKR-IRDLNIKNFNIDFIGKKKYRDANI-------NNMVDVDSEFASRL--FFVRLFQLKYLNSKIDIPE---IREAIEKQYQKISN----------------------DFKN-------------------------------------------------------------------------------------------------------------LIGRDEKKSVFIVP--------FVAAD-NSIDWKTVKEKILNAIN-SEEHA------------DIKFEEILANTV---------------------------SSFIP------------EIEDVPEKNK-------MSMING-KAAKID-------------------------------------------------------------------------------------------------------AREENLYGVNHQTFS----NRTLVSMKN-SNGKIDIISVYENMIRKVLL---------------------------------------------------------------------------------------------------------------------------------------------------------------------------RKPADAIIYGK--FPAPVPVLSIYSIMESIKKSST---------------------------------------------------------------------------------------------------------------------------------------------ETALK--------NIGDEIVI-------------------------------GNMEIPP-MTGEYIEIPV--QSLKNDKDFIRTIRNIIDLVEKT----------------------------------------GMHVSLVPVNMF-----PEMDNS--------------------------------------------------IIKMNIFNEI----------------------LNELEFSRITVDRLYKKDEELNLYFE---MANSSNKIDKIMRDIAREPLAIFYYAVDTKK------------------LFSEYYY-NIIMELIKTRGVEMK------------NLEELAEIAAGIKRV--YYNDSNSDKTWLIREGIEVLEKMTATTKKPLDELYDVCAGHLYAEANRKSN----------AYVTTE------------NTGNFART---LIKMIKEDLHGKIPSGNVKTYLISGFEYLYLVKSMEKKGGN------------------
261402138|Metha|Methanocaldococcus_vulcanius_M7         DMSYPMHILNGIIPSLKVL*KCLLIAFTFHD--INKLHNEIDLKTSV-------------EKYFEEDLKDLEIE----------LNEEEKEIVKYLVLATEE-RTRFIIPDDKLP----TRRGLNRLIK-DDLIEIIHLADS--ISIPIG-EYNDLL----------KIWRKLRNYVD--------VNVFYF--------------DEIPYEVLARFIVERLRES-------VDCHVISPRGFIYEGNLEIDED---YLIKSFEEFLYRNIEKMVEVN---------------RDKAQLDIFRFIDISEENVLKLIEKIISNFGFEYFYRGISSDEE--------------------IRDALTKEFEGFDDE-EKKRFAI--------LTFLYKLTGNESRK--KEVNKLKSKFNDKYFKTND---ETFGLDRKIVEKIN----------------------SSKD--------------------------------------------------------------------------------------------------------NAL-KKYLHLYIATKKGF---------------DEKEMLADLITLLNENYGGSERA----------NLKEIINELLGYAY-------------------------LNGKKIK----------DIKFEDIGSKKN-------MCSLCG-RETKTV-------------------------------------------------------------------------------------------------------AIANLCFGFKPRGFT----NRTVVSLGN-TQKNICSVCLTEITFRKLIF----------------------------------------------------------------------------------------------------------------------------------------------------------------------GKKENVQAVYIDAYD---YFVPLMEENLTKYVESVGEKLGN------------------------------------------------------------------------------------------------------------------------------------------LMNDAK---------SFISAVYGFNVKK---------------------------EEQLSP-FLMGFV-------DISKQIEFIRFYKRILDFVYET----------------------------------------GFKIYLTYPFNP----DKAKRET--------------------------------------------------IIFDYAPKSFKKLE-WDKVR------------IDEIEKIRDEFELLWRLGYTLKGGSK------SDNYMISLFNDYADNPMAFYFYLFK-------------LDYPHSFAEKYNLNL-INQRIGVEKMN----------------IIEKLADIASDI----EWAKGSASSKTSMIRESLEVLKTGVKRGYGD-EEIKSMMAGMLYR---------------KYPYPSKK-----------EKIEEFCKVV--YDELFKGLWNDKLPSKKELRYWIYAFAFHYDAKSREKRSARTNQEETQ-----------
38505679|Chroo|Synechocystis_sp-_PCC_6803               DQTLAAHILNALLTTWNVM*RLLCLGITLHD--YDKHCHAQDMAAPEPDNIQ------EIINICLELGKRLNFDEFWAD-----WRDYIAEI-SYLAQNTHG-KQHTNLISSNWSNAGYPFTIKERKLD-HPLRHLLTFGDV--AVHLS--SPHDLVSS--------TMGDRLRDLLNRL---GIEKRFVYH---------HLRDTTGILSNAIHNVILRTVQKLD------WKPLLFFAQGVIYFAPQDTEIP----ERNEIKQIVWQGISQELGKKM------SAGDVGFKRDGKGLKVSPQTSELLAAAD--IVRILPQVISVKVNNAKSPATP--KRL--------E------KLELGDAEREKLYEV-ADLRCDR--------LAELLGLVQKEIFL--------LPEPFIEWVL------KDLELTSVIMP-----------------------EETQVQ--------------------------------------------------------------------------------------------------------SGG-VNYGWYRVAAHYVANH--ATWDLEEFQE-FLQGFGDRLATWAEEEGYFAEHQSP--------TRQIFEDYLDRYLE-------------------------IQGWESD------HQAFIQELENYVNAKTKKS-KQPICSLSS-GEFPSE-------------------------------------------------------------------------------------------------------DQMDSVVLFKPQQYS----NKNPLGGGQ-IKRGISKIWSLEMLLRQAFWS---VPS---------------------------------------------------------------------------------------------------------------------------------------------------------------GKFEDQQPIFIYLYPAY-VYAPQVVEAIRELVYGIASVNL---------------------------------------------------------------------------------------------------------------------------------------------WDVRKHWV----NNKMDLTSLKSLPW-LNEEVE----------AGTNAQLKYTKEDLPF-LATVYTTT----REKTDTDAWVKPAFLALLLPYLL----------------------------------------GVKAIATRSMVPLYRSDQDFRES--------------------------------------------------IHLDGVAGFWSLLGIPTDLR------------VEDITPALNKLLAIYTLHLAARSSPP----KARWQDLPKTVQEVMTDVLNVFALAEQGLRRE--------KRDRPYESEVTEYWQ-F--AELFSQGNIV-------MTEKLK-LTKRLVEEYRRFYQVELSKKPSTHAILLPLSKALEQILSV-PDDWDE-EELILQGSGQLQAALDRQEVYT------RPIIKDKSVAYETRQLQELEAIQIFMTTC--VRDLFGEMCKGDRAILQEQR-NRIKSGAEFAYRLLALEAQQNQN---------------
220907865|Chroo|Cyanothece_sp-_PCC_7425                 DQSLLVHVLNALLTAWNLL*RLLCLGLTLHD--YNKWCQGEEEDSPIACEVA------EILELCQTLGERLNFDGFWAE-----WREYLTEI-AYLAQNTQG-KVGTNLPKANW---GSFKILDTRRLD-SPLRWLLAFGDV--AVHLS--DPSDIAMK--------TGGDRLREHLRFL---GIRRKLVYH---------RLRNCTGLLTNGIHNAVMHFARELD------WQPILFFAQGVVYLAPQGAGVP----DRLELQEFLWEQVSNRLATSM------LRGEVGFKRDGKGLKVAPQTLELFSPAQ--LIRNLPGVVQSYVGNAKSPATP--KRL--------E------KLELSSTEREFLAKG-ADLRADR--------IAEFIFLAQKEFFG--------DKPEFITWML------ETLGVQTAITS-----------------------EQTQLQ--------------------------------------------------------------------------------------------------------SGG-VNWGWYHAAAYYVASN--ATLDLEEISE-KLQEFAEQLATWAEENNFFPEHRSP--------THDIFFNYLTQYLE-------------------------VQGWEQQ------EQSFQLELAGYVGAKTKTA-RQPICSLSS-GEFASE-------------------------------------------------------------------------------------------------------DQMDSVVLFKPQQYS----NKNPLGGRQ-IKRGISKIWSLEMLLRQALWS---APA---------------------------------------------------------------------------------------------------------------------------------------------------------------GKLEEQQPIFLYIFPAY-VYSPQVAAAVRLLVNDLKRVNL---------------------------------------------------------------------------------------------------------------------------------------------WEVRKHWL----ENGMDAQALRSFPWLVGDKND----------SGNSAPSRYSGEDLPF-MAMNYTTT----RGKTITDAWVEPAFLTLVLPLLL----------------------------------------GVKVVATSSQIPLYESDNDFCES--------------------------------------------------VKLDGPADFWALLRLPTSLH----LQDWIGGRVQNLAEGLNRLMVAYCLHLDSRSAPP----DARWRALNGSVREMTTNVLNIFSLAEEGLRRD------GSKRDATVE-EINRYWK-Y--AQLWAEGDSD-------MQNKLK-ITKRLVDEYRQFYRA--SANESSHTVLLPFSKALEHILSV-PNDWDD-EEIIVQGAGQLQAALDRQEVYK------RPLMLDKEIPFEIRRMKEFEAIQTFMTTC--VIDLFGQMCKGDRALLQEHR-NRLKSGVEFAYRQLALQEKQAKANQKSGEQS-------
75910368|Nosto|Anabaena_variabilis_ATCC_29413           DQSLNTHLLNGLFPANLIE*RLVIAGFILHD--FEKFPDVPNDCRKLPLAEH--------RPIIDAKIRQLGLDKFINPENSEAYQEYIDDL-LCMAYNAQS-RWDTNWNFSEF---GLNPVLRDRTLR--QLSGLTLLADS--LASIVK-HPQDAEH---------SKLKEVLHFLS-----DGQLKLTYH---------SIAENRGVLTNVVNNALIQAHTSLNTDEHTYYEPLLYLPTGVIYLAARHAPPI----STEDLPDRVVDNIKSLCAGQL------RLRQTGFGRDGKGMKYAEYYNLFFESPG--LMQVALDATLRILNPNKDSVAK--SRS--------ENLIKFQQQGVLCADYDFKFDD--DIRIDQ--------IAEFGDLVSRKIWD--ETVNRIEDIRKKDKKLPAV---PALDLTHKVAEFWNLTAYLPQIREIQHINESLKENKLKGN--------------------------------------------------------------------------------------------------------TGG-VPYEWYYLAAKYLEHH-PGIESVRETCQ-QVIQYFTGLISPIISQYKLPD------------GWDDLRLWVSRVVM-------------------------LPNTNQEASAKTQVDTFLAELNNYNAAKKPGRGKQLICSISH-SAYTVT-------------------------------------------------------------------------------------------------------EQMESAVLFTPQVYT----NKQMLGGSN-AKRNISSIAGVEMMLRQILMNQTQAVG---------------------------------------------------------------------------------------------------------------------------------------------------------------KRFEDGKYRYLYFYPTY-YFTPETNKFLQKAYNGIAQTRF--------------------------------------------------------------------------------------------------------------------------------------------DTSVRNHFISKDLQANLEREKYQSVDAFLIDENLE---------REKDRTFKLSYPDDQP-LTFYFMALPPG-RDSTDTESWIMPSWLAFAFPMIL----------------------------------------DVKTVVSESPIPPFNDGAEFEES--------------------------------------------------VFLDSAPHAFRALVRRDRFRLDYILEGWDDN-GIQYPAPLNVLTAAYAIHLDVNARQGKSGYDANWGRFTELAKDFETSPLYVFSYLNRWVRNQ------GIETARIEKIRLYAYHF-YPCFDPYVQYDMDTKTLTVKSESSLN-HPKNLTELYRRFYRANKRYNPKSNAVLKPIDIAAETILKAESSVFHG-ETLVVGVAAEVFRLMDRVHASTAEG---RWVMSKREEER--------QAVLDFAKYF--VIEVFEKAFAGDRARLAGRQLNLIRDTCEFLYRLEDDKENAAKEDKNPESDDD------
254410765|Oscil|Microcoleus_chthonoplastes_PCC_7420     DQSLNTHLLNGLFPANLIQ*RLVTAAFILHD--FEKFPDVPKDCRKLSLDEH--------RQIIDHKVRQLGLDSLINPENPDTYSEYIDDL-LCMAYNAQR-RWDTNWNFSEY---GLNPVLRDRTLR--CLSELTCLADS--LSSIVK-HPQDATN---------PRLKELIHSLS-----DGQLTFTYH---------SIAENRGVLTNVVNNALIQIHQTHSD-----IEPLLYLPTGVIYLAHHHAPGI----SLAGLSDQVVARIKSLCREQL------RLRQTGFGRDGKGMKYADYYQLFFDESG--LMEVALDATLRILNPNKASVAK--SRS--------DNLVKFQQQGILSADYDFKFGD--DIRIDQ--------LAEFGDLVSRKIWG--ERVNQIEAARKQDKQLPEL---PHLDLVHKLAEYWHLGEYLPPIREIQQINQRLKQKKLKGN--------------------------------------------------------------------------------------------------------TGG-VPYEWYFLAAKYLQKH-PGLETIRDTGE-ELIAYATALIQPLISEYQVPD------------GWDDLRLWLERVVM-------------------------LPSYRDD---KATVDVFLAELATYQGAKKSGRGRQLICSISH-SPYTVT-------------------------------------------------------------------------------------------------------EQMESAVLFTPQVYT----NKQMLGGSN-AKRNISSIAGIEMMLRQILMNQTQAVG---------------------------------------------------------------------------------------------------------------------------------------------------------------KRFEEGKYRYLYFYPTY-YFTPETNLFLQKAYSGIAQTRF--------------------------------------------------------------------------------------------------------------------------------------------NTQIRNHFISQELKADFSRRRYQTVDMFLIQNTLE---------PGRDRTFKLAYPDDQP-MTFYFMAIPPG-RDSTDTESWVMASWLGLAFPMIL----------------------------------------DVKTVVSESPIPPFTDGAAFEET--------------------------------------------------VFLDSAPPAFRALVKRDRFRLDYILEGWTEN-RIEYPAPLNVLTAAYAIHLDVNAKSGKSGYDPNWGKLTELANEFETSSLSVFSYLNRWVRRH------SQDTAPLNKIRLYAYQF-YPCFDPYTYYDSDREELIVTEQSSLN-HPKQLMELYRQFYRANKRYNPKANAVLKPIDIAADTILKADTTVFQG-EALVMAVAAEVFKLMDRVHGSTAEG---RWVISNREKER--------EAIIEFARYF--VGEVFEKSFRCDRARLAGRQLNLIRDTCEFLYRLEDDKENRQRQEELTEDGIKEG----
76802271|Halob|Natronomonas_pharaonis_DSM_2160          DQSMLNHTRNLVYFLHQLA*RHLVALAVAHD--YHKLREEDENPNERFDIKI---------KELEPFIEEIGLDEFSSTPDDPESELSIRTFRSCAVDHHDTENANSTRVTTTWR----------------EYRPLIRLADS--MASSA--TPEAATNN--------RVQDRFREAFP-----SGNFELAYH---------QTDHVSGVFTNLLNKVVSEYLQEEYD-----YQLLTMYQDGCVYLTPAELDQP---ETDEDIVAAITSRLGDSIGDSHPSYNDIDQLRSNFSIVGAQGLYSLNEPDFFYAGSGKMLQAVVRKGVTDGDADASATDA--ATE---------------SMELLEAELGTKFEK-TEQQYG---------LGRFVNTIKSWFVD-----PLLPSDRTANDLIRAT--VTAFGLSDELAEDLVAL----------------SEETTSAL--------------------------------------------------------------------------------------------------------TSG-GKWEYSYAIAQGLLDR-HGTGPVIPTVEDEIVMTLSDGFAALVEDDSDWQTRIQNAHAGD--MATEVQAFIGETLR-------------------------IGGGNLI-----LTSATVDTYDEYVKSSRGKT-----CTLCS-RGVAVG--------------------------------------------------------------------------------------------------GNLGPMKSKQSLTTLQGGFS----NREMVGGMKRDKLLLCSICRIEFSLRE--------TA---------------------------------------------------------------------------------------------------------------------------------------------------------------ASRRDGGRLFFHLVPDY-FYTPYSWRLYSRLVNRFTGE-----------------------------------------------------------------------------------------------------------------------------------------------NRVRLGRLAERVFDIDSLEEFTGVMDELTQPEGN----------GRTMIESLSQEFDRN-RQFGAQTVGYFKNPDNDTEFQFFGAFLALTVSAYT----------------------------------------GMRVYLSSSPVP-EMRSRDFPEF--------------------------------------------------AKIGSGFTQVTSFYGETVS-------------LTSLQSELQSAAAVVKLGYAIQGNDR------NDSLFAKYLRTTRNELLPGSYLLKRAVQ---------TSDEGPYIPALMRYAVALDQRNAIRQSNSQ------MTDTPHN-RISTLAELAYDAIRPASGHGRKPHRVERVFRESVKAVSKT-GQQLDQ-EDYKMCVSGRLQKMIDRQAGDAV-----YPVSAEESDAGTPLQ----ERIEEYAAYF--VDEILYGIANGRPSQLKRLE-NNLADGFFGATLRAEAEYYDQKGEEKQKANEA------
222481441|Halob|Halorubrum_lacusprofundi_ATCC_49239     DQSMLNHTRNLVFFLHRLA*RDLIALAVIHD--YHKLREEDENRVKRFDITL---------IELEPFIDEIGLQEFSEEPSVEDSELTIRDFRSCTVDHHATDNAKSTNVTLKWK----------------DYRPLIRLADG--MASST--TPEMAANS--------RAQEQFSKCFP-----AVDVELTYH---------RTDHVSGIFTNLLNAAVSDYLKEEFG-----YTLLTIYQDGCVYIAPTDGSQP---ELTDEFIADITDGVSKNISESHPSYKDLDQLQSNFSIVGAQGLYSLNPPDFFYVGATKMLRAVVRKGIADGDSNSYPSDT--ALE---------------SMEQLESALSQSFNK-TEQQYG---------LARFVNTVKGDFVK-----PILDNNSTAEDLIQAT--VDVFGLPETLGEKLTNL----------------PEEVSAEL--------------------------------------------------------------------------------------------------------TSG-GKWEYSYAIADGLLEE-YGTGPAIPAAEDEIVAMLESKLAMLAGDESDWWQVVRDEHAGT--IKQEVQAFVGENLR-------------------------VGAGEIA-----MTASTVDTFDEYVKKSRGKT-----CTLCS-RGVAAG--------------------------------------------------------------------------------------------------GNLGPMKSSKSLTTLQSGFS----NREMIGGTKRDNLLLCSTCRIEFSLRE-------TAA---------------------------------------------------------------------------------------------------------------------------------------------------------------RRRSDGR-LFFHLVPDY-FYTPFSWQLYSRLINRFTGE-----------------------------------------------------------------------------------------------------------------------------------------------NRVRISRLAEAIYDLESPAEFASVMDELTQPEGN----------GRTMIESLSQEFDQN-KQFGAQTVSYFKNPDNDTEFQFFGGFLALTISAYT----------------------------------------GMRVSMSASPIP-EMRSRDFQEF--------------------------------------------------AKIDSGFTQVSNFYGETVP-------------LSELQGRLQAAASLIKLGHALQGSSR------NDSLFAKYLRVTRNELLPGSHLLKRAAQ---------SSSEGPYIPALMRYAVTLDEQAGIKQFGSN------MSDTPHS-RITQLADLAYDAIRPASGHGRKPHRVERVFRESIKAVSKT-GDQLSR-DDYVMLVSGRLQKMLDRQAGDSV-----YPVSAEDSNAGTSLQ----DRIEEYAGFF--VDEILYGIANGRPSQLKRLE-NNLSDGFFGATLRAESEYYDARDEESQDDDADDNRSNQ
17229053|Nosto|Nostoc_sp-_PCC_7120                      GTTLAEHLDSACQFILTVS*PLLLAATAVHD--LNKLDTQGRNVKTLARNQA----------FLREQLEKACVLSFVVS------EADLELV-RKLIERHSG-HNVSD---------GARFLPEDPNIE--RWAAMLTSADL--FDLG---IPDAQRFR--------KLEKELTVAF------GRSCNLFRI---------RISEDKGYITALLLGACEEVLQKHG------LNPLAIFPDGELFEGGALPNVD----LTQEIAAVWQIKIDQVFGNNIERL--VRATKDGIKISHQAIQ--QNIEEVLVNVEALLERKKAGYKPDKISKDITKW----------------------GEAAGADAIIKASEL-QLLPVSN--------AEEFAISEGLKAAY--LSYREAGLNPKEAWDKIA----HHTGISEL--------------------------QRTAIE--------------------------------------------------------------------------------------------------------SFN-GQYGRPLFAAKAAV---KGMEGIKEALQ-ESFQLRKE-STQISEETEVSE---------------EMIAAVSRMVN-------------------------LPFAIRL--------NGVDHLNAYVEANPRQR-----CSLGS-TSTDID-----------------------------------------------------------------------------------------------------ELISDNMPPGTKVQAFS----NRLPGGISAEPKRQADSIAALAYQLMAVG-----ANF---------------------------------------------------------------------------------------------------------------------------------------------------------------PAVKKQDPLYLHLAPKGL-SAPELLRIWRGLLKQLAATNA-----------------------------------------------------------------------------------------------------------------------------------------------------EGGTVTIDELKLYKDNLLE----------------FKANKVVGLALPKRPD-FVHTSVIIPLLWGDVNNSLALLKSLRLALEISLSL----------------------------------------DIGFPFTL--------SSNLEVE--------------------------------------------------LFSDVYGRIEGIPSALQTLLGNGQYQQ-----RQDAEKILERLRCIGKLATSVASIQK------ADDCLYDLARACVR-PIELYYVLLRWTLR---------EQDEPNLSVIWSRIC-EPLNILLESFMPD------ENLLLTK-YLKEAAQVAAEG--KIWGSSFKRTAQAEPFTAFIAAIRSQ--KSYLGLDVIFAALVQQYHTRLDRIREHGVGA----------------------TKYEQVKRYYELLRKLYEEVYSARPEKFLSDQ-KTLEAAYLFFLEEARKQLKSQSEDDSIATTTTV-----
302391597|Clost|Acetohalobium_arabaticum_DSM_5501       GTTLGEHVLTGCMLIQELK*KICLAAYTVHD--MNKIERFANKNIPLKKATL---------EDILIELERVNLVKIFPE-----AKEYIDDI-TFLVRNHAG-KFHAMEGLLAPN--KRDFQLGQDRLE--ELVELIKGVDV--AD-----LSDEFSEE--------YQKDKFLSKVNIIA--DKQYQLVNH---------RLSEHRGILTNLIHNAVNQYLQEEYN-----YTPVFVYPKGIYYLTDDPVKLT--RNEFEKLAKQVEKEVNKIVRGKFADF--ISSTSTGIKIDGKCLDLNVPFIDMLEVVDNRI------HSKGYGSDRHTKVWK--KVL--------ENVDGL-DQDTTEDYKEFFAAL-TDTPFVE---------EEFHTAELIRAYYNFLRLDHFNLNSAQAWNRTY----ELLDVDEEVQSYFELL-----------------------S--------------------------------------------------------------------------------------------------------GLA-AIYYRPYPLAKYLMDN-------EDLSYDKLYQLVKERGTEVVDELQDDE------------TDSLFKRYIYRVLS-------------------------IDQQNFV-----DQEEFQANFDYYLDKPHKQ------CSTCG-LDYEVD-----------------------------------------------------------------------------------------------------DWMAGDVPDNINVQFFS----NRLAGGGGE-PKRNICKICNKQFVLEKLNFV----------------------------------------------------------------------------------------------------------------------------------------------------------------------AHSQTDTFYLHFYPKG-FHSAVFLNAFRHTLDKLRGED----------------------------------------------------------------------------------------------------------------------------------------------NRAIMLKNDQIIIDQLDEKVDRDLQLK----------------FSETNSNGNPLPRYSQ-VVGNIITLPLNCPGDNDTQRFIFALQQILIWMRYF----------------------------------------NFRAILSRTPIP-PLAHNEFDQ---------------------------------------------------LYLDNLPFNLKGVIGKQNLD------------HEEVEELWGDIKDFYNISSQVDEGTD------RRKVYAKLFRTASDNLMELFFVLDRLII--------QKADSEREELAISRRVL-EKLESLISTKGGE-------EMESAE-VIAKLGELAGKSY--IKGKTFKRNSLLKPIDIIFDLLERK--SEYLDLETVFATATQQIFDHIKR-------------ISPDDRQPGETKY----QKIEEFVATF--KKDLLEGVYQGKINNLIADQ-KIIKSAYLFYYRKATKTEE-------------------
159898749|Chlor|Herpetosiphon_aurantiacus_ATCC_23779    GESLYSHILNGILVLQDLR*KVLFTAFTIHD--INKVQPTEQRQSYLDLTKP---------NIVANEMSKVKLDVFFDG-----YEPYLNDI-ISLMQRHSGHNWTGVQALNLKN--QPKFKLPMERLD--QLVLLMRAADG--ID-----LSHTLEEQ--------RHKEQFLHSINTFS--PQQYAFWRH---------RVAEQRGNLTNIIHNAVAAELSERFG-----LVPLLYYPDGVAYLKLKATSLQPEPNLYPAIAARVANTINSMTSAGFREF--IRAINMGITVDRKCLELNLPFAQILAAIDTIIQRRTVKDDKLQALSQASI-----KRT-------QRDLLAKRAKTANSNDQRAINQA-IEVMLERGPVPQTNSQMKVGELIRTYYIF---LIEHFEQAIPDAWQ-------HIYQLLELPAERWAIY-----------------------D--------------------------------------------------------------------------------------------------------GFD-ARMDRAYAIATEISLT---------ADQ-IYQRIEADGGSLINTQTTLDP------------RLPTIEAYLKHVLV-------------------------FDGQARA------AGDFASSLPNYVRQNSKQ------CVQCS-LPMPTQ-----------------------------------------------------------------------------------------------------KWGSANVRSDIKIQMFS----NRLTGGPGE-PVKHICEVCLIQYLVEKLNYRE--VSG---------------------------------------------------------------------------------------------------------------------------------------------------------------ER-----TIYLHMFPYS-FLPAPLLEGLRATFRSLLSEDS-------------------------------------------------------------------------------------------------------------------------------------------ITGAVRLADVSNSMLQRTPTLRFTTRTK-----------------ANKPQPYGLYSPRYSE-TLGGLITLPLNPAGDTDTERFLFALQHALLLHQHF----------------------------------------GCKVLLSNAAVP-PLDKTAFSD---------------------------------------------------LYIDLTPLQARGFVRQNDYEHFKQGTKE----SGSLAKLWDQLDWLYQIREVVAMANA--------DPVVDFIGAMADHPLRIFYLAEKYAE--------------AKAGHQASSWLIHTMFNPVQQLALS---MGDRSMEQLDFCLNRLAEIARHG--NLRGSSWKKSSMITALDEVLRKVNLQ-SEELTP-AVLQAAAIEDMFQHIQRTRNL-------RGFSGGKKLR---------AACEEFVQVF--FNDIYYGVYAGKPARLLNHE-KVLRSAYHFYVQQHFRAKPLSPEEAQAEGLNDDGDVTE
Jnet  220907865                                         -------------------*HHHHHHHHHH------------------HHHH--------HHHHHHHHHHH-------------HHHHHHHH-HHHHHH--------------------------HHHH--HHHHHHHHH-----HEEE----HHHHH---------HHHHHHHH-----------EEEEEE---------EE---EEEHHHHHHHHHHHHHHHHH------EEEEEE----EEEE--------------HHHHHHHHHHHHHHHHHHH--------------------EE-HHHHHH-------HHHHHHHHHHHHH------------------------------------------------HHHH--------HHHHHHHHHHHHHH--HHHHHHHHHHHH-------------HHHHHHHHH---------HHHHHHHHH-------HE-----------------------------------------------------------------------------------------------------------------HHHHHHHHHH------HHHHHHHH-HHHHHHHHHHHHHH---------------------HHH------EEE------------------------------HHHHHH---HHHHHHHHHHHHHH--------EEE-------------------------------------------------------------------------------------------------------------------EEEEEEE---EE---------------------HEEHHHHHHHHHHH-----------------------------------------------------------------------------------------------------------------------------------------------------------------------------EEEEEEE------HHHHHHHHHHHHHHHHH-----------------------------------------------------------------------------------------------------------------------------------------------------EHHHHHHHHHH-----HHHHHHHHHHHHHH-------------EEE-------------EEE-----------HHHH--HHHHHHHHHHH------------------------------------------EEEE--------------HHE--------------------------------------------------EEE--HHHHHHH---------------HHH---HHH-HHHHHHHHHHHHHHHH----------HHHHHHHHHHHHHHH----HHHHHHHHHHHH------------HHHHHHHHHHH-HHHHHHHHHH-------------HHH-HHHHHHHHHHHHH-----------HHHHHHHHHHHHHH--------------HHHHHHHHHHHHH------------------HHHH--------HHHHHHHHHH--HHHHHHHHH---HHHHHHHHHHHHHHHHHHHHHHHHHHHHHHHHHH-------------


////////////////////////////////////////////////////////////////////////////////////////////////////////////////////////////////////////////////////////////////////////////////////////////////////////////////////////////////////////////////////////////////////////////////////////////////////////////////////////////////////////////////////////////////////////////////////////////////////////////////////////////////////////////////////////////////////////////////////////////////////////////////////////////////////////////////////////////////////////////////////////////////////////////////////////////////////////////////////////////////////////////////////////////////////////////////////////////////////////////////////////////////////////////////////////////////////////////////////////////////////////////////////////////////////////////////////////////////////////////////////////////////////////////////////////////////////////////////////////////////////////////////////////////////////////////////////////////////////////////////////////////////////////////////////////////////////////////////////////////////////////////////////////////////////////////////////////////////////////////////////////////////////////////////////////////////////////////////////////////////////////////////////////////////////////////////////////////////////////////////////////////////////////////////////////////////////////////////////////////////////////////////////////////////////////////////////////////////////////////////////////////////////////////////////////////////////////////////////////////////////////////////////////////////////////////////////////////////////////////////////////////////////////////////////////////////////////////////////////////////////////////////////////////////////////////////////////////////////////////////////////////////////////////////////////////////////////////////////////////////////////////////////////////////////////////////////////////////////////////////////////////////////////////////////////////////////////////////////////////////////////////////////////////////////////////////////////////////////////////////////////////////////////////////////////////////////////////////////////////////////////////////////////////////////////////////

Map of large subunits: Regions                                       *2222222222222222222222222222222222222222222222222222222222222222222222222222222222222222222222222222222222222222222222222222222222222222222222222222222222222222222222222222222222222222222222222222222222222222222222222222222222222222222222222222222222222222222222222222222222222222222222222222222222222222222222222222222222222222222222222222222222222222222222222222222222222222222222222222222222222222222222222222222222222222222222222222222222222222222222222222222222222222222222222222222222222222222222222222222222222222222222222222222222222222222222222222222222222222222222222222222222222222222222222222222222222222222222222222222222222222222222222222222222333333333333333333333333333333333333333333333333333333333333333333333333333333333333333333333333333333333333333333333333333333333333333333333333333333333333333333333333333333333333333333333333333333333333333333333333333333333333444444444444444444444444444444444444444444444444444444444444444444444444444444444444444444444444444444444444444444444444444444444444444444444444444444444444444444444444444444444444444444444444444444444444444444444444444444444444444444444444444444444444444444444444444444444444444444444444444444444444444444444444444444444444444444444444444444444444444444444444444444444444444444444444444444444444444444444444444444444444444444444444444444444445555555555555555555555555555555555555555555555555555555555555555555555555555555555555555555555555555555555555555555555555555555555555555555555555555555555555555555555555555555555555555555555555555555555555555555555555555555555555555555555555555555555555555555555555555555555555555555555555555555555555555555555555555555555555555


 Cas8a (Cst1/CxxC-CxxC)
20092468|Metha|Methanosarcina_acetivorans_C2A                         ------------------------------------------------------------------------------------------------------------------------------------------------------------------------------------------------------------------------------------------------------------------------------------------------------------------------------------------------------------------------------------------------------------------------MSQNFLYKFTGNPFVDA--------------------------------------------------------GIWAICEWSGR-------------------KKPEEVKIEDLQEITSDMVPIYLTSEW-----VKNLH----------------------------------SFFPNN--AVTNPSVKN------------------------------------------------------------KNQRLLEYLKSLVSQ-------IEPIDV------LTSGNCVTCG-RRNVEQIRT--------------------------------------------------------------------------------------------------------KTEIPLIG-S-GGMINYFPS---GQPGADYCPACTFAVQF-----------------------------------------------------------------------------------------------------------------------------------------------------------------SPLVSYSC-------VKLLLLHSDSE--KVMHYWADK--------AIKDIRRQISVNSYS------------------------------------------------------------------------------------------------------GCYDEGYKNPVNALF-HIIEDIILQY---EEN------------------------------------WITENPSINMYHFTNYIQG--PDLDIYRVPT--PVFRFLAFVK---QMDQFSEWKKIVRKGYFHQ-----------------------------DKIKEGDDYKNRGNSVYINLLK-------------GNSIVKYFI------------DNKTRQVYG--------DWELLGYY-LTEVR-N---MGG---------KRLDTLKKVGDSLSE-YIK---DTQNIKRLNQLE----MASNFATFRNQLRLIEKDRI-------------------------------------------------------------------------------KLGDQDSIFTLEEFMEDLFPEG---NMGWKETQDLLLFRIYENL--HNWLVEKDTLKSELIFSEEGTELSEEN
15605878|Aquif|Aquifex_aeolicus_VF5                                   -----------------------------------------------------------------------------------------------------------------------------------------------------------------------------------------------------------------------------------------------------------------------------------------------------------------------------------------------------------------------------------------------------------------MGVKFYIDNWLTASSGVG--LIEVLQD-----------------------------------------------------AEVEYKDLVKD-------------------SRKLELPEELFEKLPELYADFLTKGID---LTMKEQILKSKKLSIETLKNRLENPYTFINGY-----DIIKSFYRNS--IFANNNPYKDIIKQENSKLLNSILNDIHRKEDMDYESIIDVLENKGYFE--------------------NIRNVIKYYLIETLK-----LIISNQED------KNAPLCFFCR-ERHTYVYKGKYRVFG---------------------------------------------------------------------------------------A----------EHFTPLSA-SEDTLPNLFWN---GRNKMYLCPYCEFYLFF-----------------------------------------------------------------------------------------------------------------------------------------------------------------AAFGFTKVG-----NNRFLFVYIPD-----------------------DLDSLISINSQL------------------------------------------------------------------------------------------------------KSKEKVEKNILGELF--RVVKFLRNV---ETQK-----------------------------------ARWILENIYFVEIEKVSEA-TANIYSFSISP--RLAKVL-----------KNYIDKYPPNFESVFP--------------------------------KFVEYVYSGRSLYEFL---------------FKILSGFFFPKRYQNPKGYDADLIKKGMSF--------KEFLPKKL-LYFIK-----FQEELIMGESFEKQINFAYREGLNLKKMYEKELGKEKAKDRIKTLSYRILEAVRRKDLDAFEQNLIRAYM------------------------------------------------------------------------------QVEREIPYIF-----VQALKDEN------FNRIVYAFLIGLNG----RDWSEGEPEGTSEESLGQE--------
146297397|Clost|Caldicellulosiruptor_saccharolyticus_DSM_8903         -----------------------------------------------------------------------------------------------------------------------------------------------------------------------------------------------------------------------------------------------------------------------------------------------------------------------------------------------------------------------------------------------------------------MKERVYLGDWAYNAGIIG--FIEIMLDGEDIDSQNIITIGPNYIEFERESLQGFSDKFFKKAYQRYPRTDEIMNE-----GKDLLAQLNNQ-------------------SDIDEQQRERVRKFKDRINGFAKLNRV-----AKEYGCSLEKKFNKNEAVDYVN----------------TIIKILE--DRKQEFMENDVKVYLNNVSSVYGEASF------------------------------------------LNRQITENLKEKFYNDFEKPIIEKANEE------DKKYPCIFCG-ERKAKKGAMFN------------------------------------------------------------------------------------------------------TGIVNFLG-ANKDNKNFFWN---FKPQLPICEICELMYFCIF---------------------------------------------------------------------------------------------------------------------------------------------------------------AALTEFRVG----QTKRFYFVDKSTS--VLELYQANK------------LFMEIMSKEEN------------------------------------------------------------------------------------------------------LLKDKGILNFINDYLLVKLREE----------------------------------------------SKFALTNILFVEIDLSSVA--PKVYGFNISK--QKAEFVTSNY--------EFFENVVGTKITVK-------------------------------DNTLYPFHELLQRFLNNTLSFQ----------FVSFLESQFI-SSKKVNSKIKTNLSPYRLQM--------FNIITYKF-LKSIKRGEMLMDE---------KSLWRMYFFGQELKK-TFL---KSGAENKITSLAYRLISALRIGDINTFMNLVIRTYM------------------------------------------------------------------------------NYNMEVPALF-----VSCINDKD-----NFCALGYSFVNGLLGSE--RDERLENEEDEEK--------------
258514209|Clost|Desulfotomaculum_acetoxidans_DSM_771                  ---------------------------------------------------------------------------------------------------------------------------------------------------------------------------------------------------------------------------------------------------------------------------------------------------------------------------------------------------------------------------------------------------------------KSDKIRLTLGDWQWNASVIG--FINI----VGEENVCHIEAD--TVEFWPEALDGFENKYFAYFINTYEKTLSWYKIV----NFQDRLNTYEE-------------------NNFEEFDLKALEFLNVYIKDVKR-YIK-----SNSYKAAYELIDSEVELLSFEK----------------QLITIKE--PKNQQRFDVDKSEIVNEVKRRFLLLQQIINYCASSEGRRYIGAKNAIYNIINNAWNGVSFLNSQ----TKEKNIYSDYKSYFVDTAT--GYLQSEKG------KYKYNCFVCD-APIKDMSND--------------------------------------------------------------------------------------------------------LSFLNATGFDVARKSSHVWN---FQNDITICPLCKLIYSC-----------------------------------------------------------------------------------------------------------------------------------------------------------------LPAGIIYTY------NRGIYINQTIK--LKDAVR------------INNKIKSRILRSQD-----------------------------------------------------------------------------------------------------------GSMRPIYHALVSVLHEQ-------ENDS-----------------------------------AKYELADVQVVRYEN---------ESYRFNI--LAKPMLQIIV-----NSKKELDSLIRVNFI-------------------------------ENGRNINVYDEVIGRIFNNQNL-------------FTLIHKMLY-GKLSDASKCYFNGSHVRNVL--------IINQLICSRLGGMK-----MDNT--------YLVKKSREAGESLRNKYFN----KDSNHKLAGICYRLLNALKTTNENMFMDVTLNCYL------------------------------------------------------------------------------YVNSQVPKVI-----TDALGRGK-----DFSTMGYAFVSGLIDG---QDGSGNKEKKAEGE-------------
217965394|Bacil|Listeria_monocytogenes_HCC23                          ---------------------------------------------------------------------------------------------------------------------------------------------------------------------------------------------------------------------------------------------------------------------------------------------------------------------------------------------------------------------------------------------------------------MQTEIELRADDWLINAGLVG--FLNI----V---GKENVRINGQSIYFKADLLVGFEDKYFNFFIQEYKETLAWFKIV----SYKDTMERFRA-------------------EDFASFDEKALNDLNKYMKDVVKFYLK-----KSNYIKVFSLIDAKANVTKWLE----------------NLNAINL--TKKQQWEDVK-VDIVEKVKRNYIQLDFIIDFCLGEKGLKYLGAKNLIYSVINKGWTGTSFLYTK----TKFADPYLDYKTSFLDPVL--DYVDSDLS------KAKYNCFNCN-LPIKNLKTG--------------------------------------------------------------------------------------------------------LSFMNDIGFDIEKKTSHVWD---FNNDVATCPICRLIYSC-----------------------------------------------------------------------------------------------------------------------------------------------------------------VPAGFTYVY------GEGMFVNDSYG--VEELHRVNE-----------RMRNSILRFNQD---------------------------------------------------------------------------------------------------------GINSTNTYRALVESITME--------HENN-----------------------------------RRYELADIQLVRYEN---------EHYRFNL--LSKKMLHIVN-----DSKGILKSLIRCGYK-------------------------------EGNLNVNLYKEVIQHLMNNENL-------------FTLIHKLIY---YKQTSVNGLYYNMGHVSG--------ILDINTKF-LKEME-VMTNISQ---------NQLWFVQNCGKEFKEGYVK----KKSENKISGITYKLLNSLKVNDKDGFMDTLLNSYS------------------------------------------------------------------------------YLSMPIPDVF-----IKMFSNNE-----AFKSVGYAFMLGV------GGEKTKKENGGNTDEK-----------
262037641|Fusob|Leptotrichia_goodfellowii_F0264                       ---------------------------------------------------------------------------------------------------------------------------------------------------------------------------------------------------------------------------------------------------------------------------------------------------------------------------------------------------------------------------------------------------------------MSEKIEIRMSNWLFNAGLLG--FINV---LENSNEEIRINDEKRSIEFSPKVLENFEYKYFDFLILRYNEILPSTRILRFQENLEKIENFKNS-------------------EKENEFISKNIKELLQEINYIKNKKYN---NINIEKITFEKFEATKKNIKKLDE----------------SKYEIKE--LKENLKNITEIIKIIEENRNSFQLEDIKTIVRYGWEGIAFLDNANIAIRRKNG---------------IDIGSIYKIYQDFFIKDIQ--EYIQKDKS------KFEGQCSISN-APLPIPYDKKENKNY---------------------------------------------------------------------------------------NK--------TIQFLGDFF-NPNDKKSNVWN---FENDIYVSPIVYLIYSC-----------------------------------------------------------------------------------------------------------------------------------------------------------------VPAGFIYSNYNSKGSGKGIFINLNYN--ITQLKKVNN--------GIFSNIFEKNINEED----------------------------------------------------------------------------------------------------------KLYRNIFKKFEL-------------GNQN-----------------------------------YKYDISDIQVIKTFERREIPKKSYPKYRFNI--LSKRILEFIQ-----KNLNKINSFFGKYYV-----------------------FKDEKDNPKWDTTVYLYKDIIERLLENRDL-------------FLYIDKLCY-VKISERYKYNYSNKNLLDLI--------YINMNNMWRFRDMKDKVEKSEKEIENEQLTYKDINTIKNNAYHFREKYNK---VSNNEDKIKGLQYRLQNALRTNNVDLFMDILISAHA------------------------------------------------------------------------------YAGKEIHKLF-----LKALDNDD-----DFKTLGYAFLIGLLKGD--KEENTNNKQVKGVE-------------
20092468|Metha|Methanosarcina_acetivorans_C2A                         ------------------------------------------------------------------------------------------------------------------------------------------------------------------------------------------------------------------------------------------------------------------------------------------------------------------------------------------------------------------------------------------------------------------------MSQNFLYKFTGNPFVDA--------------------------------------------------------GIWAICEWSGR-------------------KKPEEVKIEDLQEITSDMVPIYLTSEW-----VKNLH----------------------------------SFFPNN--AVTNPSV--------------------------------------------------------------KNKNQRLLEYLKSLVSQIEPIDVLTSG-----------NCVTCG-RRNVEQIRT--------------------------------------------------------------------------------------------------------KTEIPLI--GSGGMINYFPS---GQPGADYCPACTFAVQF-----------------------------------------------------------------------------------------------------------------------------------------------------------------SPLVSYSC-------VKLLLLHSDSE--KVMHYWADK--------AIKDIRRQISVNSYS-------------------------------------------------------------------------------------------------------GCYDEGYKNPVNALFHIIEDIILQY---EEN------------------------------------WITENPSINMYHFTNYIQG--PDLDIYRVPT--PVFRFLAFVK---QMDQFSEWKKIVRKGYFHQ-----------------------------DKIKEGDDYKNRGNSVYINLLK-------------GNSIVKYFI------------DNKTRQVYG--------DWELLGYYLTEVR-NMGGKRLDTLKKVGDSLSEYIK--DTQNIK---RLNQL----EMASNFATFRNQLRLIEKDRI-------------------------------------------------------------------------------------------KLGDQDSIFTLEEFMEDLFPEG---NMGWKETQDLLLFRIYENL--HNWLVEKDT--LKSELIFSEEGTELSEEN
148642229|Metha|Methanobrevibacter_smithii_ATCC_35061                 ------------------------------------------------------------------------------------------------------------------------------------------------------------------------------------------------------------------------------------------------------------------------------------------------------------------------------------------------------------------------------------------------------------------------MSKNLDLKITGNPFIDA--------------------------------------------------------GIFALKGMLD--------------------KSINNITIEDIENEAKFISKLYLNDAW-----NKNMY----------------------------------SIFPNS--SLVNNAI-------------------------------------------------------------KGNRSEKYFDDLKCEIENIQDIQDEG-------------SCIGCG-RRNSVNVFG--------------------------------------------------------------------------------------------------------KSTIPLT--GSGSLKNYFSF---ANDGADYCSLCAILTQF-----------------------------------------------------------------------------------------------------------------------------------------------------------------SPLLMYTCG------GKFILLHSDSE--LVMSLWAKE--------TIQNVDNQIALKDYT-------------------------------------------------------------------------------------------------------GCCNDGITRPVNAIFEIIIKVISL----SDL------------------------------------WEDENPSLNFYYFTNYNQG--PELEIYTLPM--EVFNFLVDI----PLEDKHNWNFILKKGYQFV---------------------KWDKKETFNKDKKNYYYKNKPNVVYNNLLL-------------NKSILKYFY------------NFKYKKTYC--------SWKLVNAYIREVR-KMDEKRIDAIKTVGDKLSKYIE--INDSKK---TLSSL----ENASSYNNFRNVLRKILKSKI--------------------------------------------------------------------------------------------KDDNELLFTFDDYVVNLFPEG---NLTWRETQDLLLFRIYENL--HDWMVENDFVEEVSEEELLEE--------
33359544|Therm|Pyrococcus_furiosus_DSM_3638                           -----------------------------------------------------------------------------------------------------------------------------------------------------------------------------------------------------------------------------------------------------------------------------------------------------------------------------------------------------------------------------------------------------------------------MGGLLNMFSWTGHPFVDG--------------------------------------------------------GLAALLLYSEK-------------------TRPEELTQEDIEKAIKFASELYARKDW-----SSSYL--------------------------------HALLFPNSGLLMANPSM------------------------------------------------------------AKKRTPENIAKNLESLLNEKEDPNAP--------------ICEICG-RRHSRSKPVY-------------------------------------------------------------------------------------------------------RSEFPLI--GSGGVPNYFPS---GKEGANICSHCLFLVQF-----------------------------------------------------------------------------------------------------------------------------------------------------------------LPLILYRL-------RRLLLIHTYPP--ELMLELHRE--------ALKDVRLTKLVSSGR------------------------------------------------------------------------------------------------------------GYQRPENFLFTLLTEVTIKTER-EEL--------------------------------------WENASITLYYFTNPNRER-PKMMIIHVPS--SVTRFVAHA----ARHDLSGWKRIVAMGW-----------------------------------KKGSDEKSSPNEVYLKLLN-------------GESILPYFI------------NVAKRRTNA--------SWDLLSFYCTEVL-GLDEKALEFIKEVGDRIVETLK--ELPDNKLSARVREL----ERAEKLYQFEAFFVNLEKLRQ-------------------------------------------------------------------------------------------RLGLKDPLLTFDEFARVLTIYGEDLEISWRTVRNLLLFRIYEKL--HDRLAKIEASEEAEFYGAGEEVEE-----
253771272|Clost|Clostridium_botulinum_D_str-_1873                     ------------------------------------------------------------------------------------------------------------------------------------------------------------------------------------------------------------------------------------------------------------------------------------------------------------------------------------------------------------------------------------------------------------------------------MERTYNVFIDN--------------------------------------------------------GLYVLGNEIN--------------------KEVNEITLEDIKNSTNIFAKRFEQYAN------CVYY-----------------------------KKNVSMGFQNS--AYTQGLK------------------------------------------------------------KDKETKKERETRYEKVLNQYNLILNNIGND------E---YCSICG-EKHIKLNADINYIKS---------------------------------------------------------------------------------------FT---------RCWMPHI--HANTFINYINN---LQM-VNICPICLYLSMI-----------------------------------------------------------------------------------------------------------------------------------------------------------------SIFNFEKVG------DKIILYNSDNH--EFMNDYTYD--------KQIQVKNNIAICAKE---------------------------------------------------------------------------------------------------------CKEKINSIKS-ITETIKKVVDEGNK-YDG------------------------------------------YIEAISFINSAQN--ESYEENLISR--KDLKFISTLT---NKALRDEFERL---GF------------------------------------------------FKDLIT-------------RRLQNDYIG----------CILRNLRSNYV-----ENISMNLLNEIEEEYS-KLKKEKLQLIKKVCEKVY------KINDID---EIKEL----KEVDSFNKFEELLIK-WNDI-------------------------------------------------------------------------------------------YVNNKNKNLFDLDQYDMLVDFKE------FKSTKNRMIIAFMNLN--I----------------------------
268317197|Bacte|Rhodothermus_marinus_DSM_4252                         ------------------------------------------------------------------------------------------------------------------------------------------------------------------------------------------------------------------------------------------------------------------------------------------------------------------------------------------------------------------------------------------------------------------------ETTSLGLRWTGHALIDM--------------------------------------------------------GVAAVVLATGN-------------------DRPEDVTQDQWARWMDELEQDYLDKLL-------PID--------------------------------ALLFNFDNVKWKNNPLV-------------------------------------------------------------RKEKLKEKLGLTKSFADIGE-------------------PCTFFPERPAVVRAA---------------------------------------------------------------------------------------------------------RDLFPML--MGQQQLNFYPN---GRSELPLSALALGCVLS-----------------------------------------------------------------------------------------------------------------------------------------------------------------LPRVAPIVS------GRAMIVGADDP--ELLLDLCEY----WKETLDRELALLRAGGSWK------------------------------------------------------------------------------------------------------------DRKAPRTRLLEALEEVFGPGRS-HRFA-----------------------------------PSDQLVSVTLYHLSNRGLG--PSVDIYTVRP--LVNRFLARAE---AAAHRPRWKALVRAFWRRP-------------RDGAYEQAIPQGRKKQGAPLSDDERLQARNDVYELLPALPDE--------AAGFIRRVFLR----------FALNRTGQRQDFHTEDTDIWPLVELFLTELMPAMTRERIETIRRLADELAHEIQ--ANNDRR---LYRQLMGLVSGTDAYGAFRALLIRAIRERL--------------------------------------------------------------------------------------------RRTNQLLLTFDDYLLLFEEGEGFPRTDWRLVRDLVRIRVLEQLHQAGFFAEAPE--LLEEEIPDEETEEA----
169831454|Clost|Candidatus_Desulforudis_audaxviator_MP104C            -----------------------------------------------------------------------------------------------------------------------------------------------------------------------------------------------------------------------------------------------------------------------------------------------------------------------------------------------------------------------------------------------------------------------------MLTWTGHPLVDV--------------------------------------------------------GIATLCVMCRK-------------------NDPRDLTMEDLDSAADRMAEYYFSGLM------TSYN--------------------------------ACVFTMNA---YDNPTS-------------------------------------------------------------GPEKRKEYENRVLRAHRSMPDSGAKHF------------TCPFSG-KPATHLIE---------------------------------------------------------------------------------------------------------RRQMPLL--TGENVLNFYPE---GHSFLPIFGPYLVALQA-----------------------------------------------------------------------------------------------------------------------------------------------------------------LPLGGRRAE------GRLLIAHGDDP--AITLAFAER----YLADNQRLLNLAKSGTLPRTKGPSL------------------------------------------------------------------------------------DLEREQAAGTSKHRVKYPDAKAPATLIMNDLMDIYRVRMG-NEF------------------------------------RTRRDVSVTAYWLSNSGQG--PSLEIFHLPI--QVTRFLTIVD---AAPYGIRWRSLVAKAWRRPYAQETPVPEGKEENKGGGRKKRDTQQLPGGPGRSRNDVIADLFAIYEHGFMDLGA--------ARNFLRRHLR------------GDTPVSGVVKLREPKMTDWSLTKIFLKEVM-GVDERRIEAIKQFADRLADHIS--QTNDKG---LFRDL----VYGQRPWEVRNALTKAQRNQA--------------------------------------------------------------------------------------------KDHGRLLFGLDEYLDVFEADHAVGRSDWSLSRDLISIRLVEQLYGKGFFGREDNRELLAEPEIQVDEETN----
111224943|Actin|Frankia alni ACN14a                                   ----------------------------------------------------------------------------------------------------------------------------------------------------------------------------------------------------------------------------------------------------------------------------------------------------------------------------------------------------------------------------------------------------------------MAAARVSASRVNEHLFLTEHPLQRS--------------------------------------------------------GARSITLLAER-------------------EDVDQVTSADLDRVAKHVVSDVVDAAV------ADKT----------------------------------GAAYDW--WKILFAMYPNAKPTH------------------------------------------------------AKRRRDRDELTAEVARYFAPDVAASETAGSEAAGGEVRPCAFCG-GATTVLWA---------------------------------------------------------------------------------------------------------KSTLPMF--DTTKALNTLPP---RLAGWPVCRPCRLALWA-----------------------------------------------------------------------------------------------------------------------------------------------------------------MPYGASVTL------GSATVLTCENA------EIERR----FTEANLARSARIRQTGFSS-------------------------------------------------------------------------------------------------------LAANASPESVVLLALEQYAVVRPVAAT-------------------------------------------------LWSFKNDNQE--PWLRVSETRI--AVVTFLRALG---GDGEAKKGWWVLRRRLTRR-----------------------------------------------GPDGKISQHG------RDLLARALFASTNSRSDRILSHLSEQAGDLSKISGSTRAWRALHALYLKEMH-GVDTADLRPVTTL---LTDWIM-QEKNPRG---RFNEY----CRAANRSYVLQRLLMEATARL--------------------------------------------------------------------------------------------WLDGRRPADITKTAQPLLHGPQG--YQWRGQLFFEVSAELDR---RGAAIGKKSDDEADAIEPDGPLFGTDPA-
Jnet 111224943                                                        -------------------------------------------------------------------------------------------------------------------------------------------------------------------------------------------------------------------------------------------------------------------------------------------------------------------------------------------------------------------------------------------------------------------EEEEEE----EEE-----HHHH--------------------------------------------------------HHHHHHHH--------------------------HHHHHHHHHHHHHHHHHHHH---------------------------------------------------------HHH--------------------------------------------------------------------------HHHHHHHHHHHHHHHHH---------------------EEEEE-----------------------------------------------------------------------------------------------------------------------EE---------------HHHHHHHHH-----------------------------------------------------------------------------------------------------------------------------------------------------------------HHH-HHHH---------EEEEE---H------HHHHH----HHHHHHHHHHHHHH-------------------------------------------------------------------------------------------------------------------HHHHHHHHHH-------EEE-------------------------------------------------EEEEE--------EEEEEE--H--HHHHHHHH---------HHHHHHHHHHHHH------------------------------------------------------EEE--------HHH--------------HHHHHHHHH-----------HHHHHHHHHHHHHHH--------HHHHHH---HHHHHH-----------HHHHH----HHH----HHHHHHHHHHHHHH--------------------------------------------------------------------------------------------H------------HHHH--------HHHHHHHHHHHHHHHHH--------------------------------


 Cst1 subgroup
163848490|Chlor|Chloroflexus_aurantiacus_J-10-fl                      --------------------------------------------------------------------------------------------------------------------------------------------------------------------------------------------------------------------------------------------------------------------------------------------------------------------------------------------------------------------------------------------------------------------------MNQIRYTGHP-FVDV--------------------------------------------------------GFATMTAFVGK-------------------QRVADLNAGDFQRIADYIEANYVRQPL------QRFL--------------------------------TVALTTNA--WFVQPAFNPDRPGL--------------------------------------------------SPDQQANARQKRDYWAKRHLRQWAEAARALE------------TCLFTG-LPAAAFELSGKLQPG---------------------------------------------------------------------------------------RV--------GRAQMPLL--QGDDSINFFVN---GDPGLPMAPEAILALQA-----------------------------------------------------------------------------------------------------------------------------------------------------------------MPLGCARVG------NNLLAVHCDDE--RLTIAFANR----FLQRNLSDVAKAQAAGEEK---------------------------------------------------------------------------------------------------------LPGSPRSLRTLLIETLADIMRQQ---LEG--------------------------------------AQRTTITAYHFSNFGQS--PFLELYHLPL--QITGFLLAVY---TPTYRNLWNELVARSWQRV-------------------------TPTGKRGKAAEPAEPRVNYLYEDLFTLPAQ--------AAQFVRTYFLRIPDVNRSTNRSTDDPRRDYSLRRDIDLVSWPLVELFVQEVM-LMTDDRVAIVKELGDKLADYTR--KQGGKR---FFRQF----FTVQRSDHFLSLLNRTNIDYT------------------------------------------------------------------------------------------RYTQGRETLFTLDSFLTVFMEGEEVLRSDWRLMRDLVLIRMVEQL--RDWIAGNPDAVPDDAEVAVSE--------
159901586|Chlor|Herpetosiphon_aurantiacus_ATCC_23779                  ----------------------------------------------------------------------------------------------------------------------------------------------------------------------------------------------------------------------------------------------------------------------------------------------------------------------------------------------------------------------------------------------------------------------------MLKETGHP-LVDV--------------------------------------------------------GFATIAAHVNK-------------------TNIKAVTAADLEKVAAYLEAEFVVNPL------RSFL--------------------------------TVAFTSNA--WFIQDAYNPDKPQL--------------------------------------------------TDEQRTTRRATRKKLADAHLRQWQQPSTSEQ------------RCVFTD-EPAVGEVLSNTLTVG---------------------------------------------------------------------------------------RA--------ARAQIPLL--QGDATINFFPN---GNAGLPVSGIALLALQA-----------------------------------------------------------------------------------------------------------------------------------------------------------------FPLGSAKAG------NGILVVHSANP--RLTLNFAKT----FYQRNKSKIERARIAGDDR---------------------------------------------------------------------------------------------------------VPGEVRSPKTLLIETLFEITAEREN-YDD--------------------------------------DQITSIVAYNLNN-GKT--PSLAIYELPH--EIILFMLEA----KGHFPKQWNQLVHGAWEQA---------------------------SAASKKSNQHFEPRRNYFYEDMFDLPNN--------AKRFVRTYFLKMPYLGT----LDDDNQSRYYLHDYYHLIDFPIVELFLRRIF-LMDDLRIARIKHFGDKLANYVR--AENGKR---FFRAF----ASEYKYQDFRQRLIKASEDYV--------------------------------------------------------------------------------------------RSSQEPLFTIDEYVDVFERQYSDQAPDWRLSRDLVLIRMIEQL--KDWLSRNPDAMPERPEPKQEQSN------
219847514|Chlor|Chloroflexus_aggregans_DSM_9485                       -----------------------------------------------------------------------------------------------------------------------------------------------------------------------------------------------------------------------------------------------------------------------------------------------------------------------------------------------------------------------------------------------------------------------MVNSIGITYTGHP-FIDV--------------------------------------------------------GFATLAAFANR-------------------RHLADLTTNDLAEMANYIEANYVRQPL------RSFL--------------------------------TVAFTSNA--WFAQSAFNPDRFD---------------------------------------------------DPDKKIEAQQKRKYWADRHLRQWAQAAAALE------------TCLFTG-LPAAALELSGKLQPG---------------------------------------------------------------------------------------RV--------GRAQMPLL--QGDDSINFFTN---GDPGLPMAPEAILALQA-----------------------------------------------------------------------------------------------------------------------------------------------------------------MPLGCAKVG------GGLLAVHSDDE--QLTIDFAKR----FLERNLSDVAKAQAAGEEK---------------------------------------------------------------------------------------------------------LSGSPRSLKTLLIETLAEIIRRQMQ-EEV------------------------------------RRERRPTVTAYYFNN-GQS--PSLDIYHLPL--QITGFLLAVH---TPAYRAIWNELVQRSWQRL-------------------------ETPTKRRKVAEPTEPRFNYLYEDLFTLPAQ--------AARFVRTYFLRIPNR----STATDDPRREYSTRREVDLVSWPLVELFVQEVM-LMTDDRVAKLKELGDKLADYTR--YQGGKR---FFRQF----FTVQRSDHFLTLLNKTNIDYT------------------------------------------------------------------------------------------RYKRGTETLFDLDSFLTLFMEGEEVLRNDWRLMRDLVLIRMVEQL--RDWIANNADAIPSEEEVVEA---------
148655999|Chlor|Roseiflexus_sp-_RS-1                                  ----------------------------------------------------------------------------------------------------------------------------------------------------------------------------------------------------------------------------------------------------------------------------------------------------------------------------------------------------------------------------------------------------------------------------MITYTGHP-FVDT--------------------------------------------------------GFAVITAFVRK-------------------RRFADLADDDFQQIADYIEANYVRQPL------RSFL--------------------------------TVAFTSNA--WFAQSAFNPDRPDL--------------------------------------------------SPEKQTEAREKRQYWADRHLRQWQQSAAALE------------TCLFTG-LPAAGLELSQKLQPG---------------------------------------------------------------------------------------RV--------GRAQMPLL--QGDDAINFFIN---GDPGLPMAAEAILALQA-----------------------------------------------------------------------------------------------------------------------------------------------------------------MPLGCAKVG------GGLLAVHCDDE--ALTIAFATR----FLQRNLNDVAKAQAAGEKK---------------------------------------------------------------------------------------------------------LPGSPRSLKTLLVETLTEILIRQIQ-EEE------------------------------------RRARRPAITAYYFNN-GQS--PFLEIYHLPL--QITGFLLAVH---TPAYRAIWNELVQRGWQRA-------------------------GISGKQGKAVDPVEPHFNYLYEDLFTLPAQ--------AARFVRTYFLRIPDL----RRSADDPRREYSPRREADLVSWPLVELFAQEVL-LMTDDRVTKLKELGDKLADYTR--YQGGKR---FFRQF----FVEQRSDNFLSLLNKANIDYT------------------------------------------------------------------------------------------RYKRGQETLFDLDSFLTIFMEGDEVLRKDWRLMRDLVLIRMVEQL--RDWIAGNPDAIPAEEEVAANE--------
297617518|Clost|Syntrophothermus_lipocalidus_DSM_12680                --------------------------------------------------------------------------------------------------------------------------------------------------------------------------------------------------------------------------------------------------------------------------------------------------------------------------------------------------------------------------------------------------------------------------MPHVHWTGNP-FVDA--------------------------------------------------------GLAALAAAARV-------------------STLEELGAEHIEQAVKELERVLLSDQALGIGVDKAFS---------------------------GPKKALRQVFPNS--ELDNPSNWKGRT----------------------------------------------------PKEKEDNARRKFQDALRSELNKAKQCLELEEAG------E---TCFACG-ERRPKIAMETRR-----------------------------------------------------------------------------------------------------KDKMPLF----EGIVNFYPG---FSHGVRVCGLCSLAVRF-----------------------------------------------------------------------------------------------------------------------------------------------------------------LPLSTMLAGNQ----NRLWFLHSQHL--GLAATVARRYGWEHFDRLITGNKALDFYGSWE---------------------------------------------------------------------------------------------------------TAGEAGTVVYLFCELLNSFPDQL---RAI------------------------------------YRSGLP-STAYVFSNDNRG--GFVQAIHVPN--ELLAFLAKLQIESKNAFKDFWEGLLKV-------------------------------RGDLREDERKTRAGFVRSISNRMIA-------------GENIVGMCL------------TSDPPNLQG--------GWLGHRLYLQEVR-GMAPEKLAILERLGISIAASED--AKKLVT---ELVTA----QYHQLYGLLLGYVRKGWLSHQEFYFLLPPNAHKVAGEIRDVLLAVVYEWQHCQQEGKEFPRSTFDKAEASPDETLRRIQEIGRRLTNNLPNLQRWTKELTSARYAERIRGVYLNAVRHGAVGFEDYV-FLAPLQ-DQRAMW-LLRDYLLAFLFDVG--RVELPEDEYPEFGADEVREIETF------
289522239|Syner|Anaerobaculum_hydrogeniformans_ATCC_BAA-1850          --------------------------------------------------------------------------------------------------------------------------------------------------------------------------------------------------------------------------------------------------------------------------------------------------------------------------------------------------------------------------------------------------------------------------MVNVHWTGHP-FVDA--------------------------------------------------------GLAALAAAVQV-------------------NNMNDITADTLALAVKELKRILLSDQALGIGVEGAFV-----------------------------RSALSQVFPNS--ELVNPSNWKKGST---------------------------------------------------NEEKAKAVREKFSNALEEELNYAQQCLKSYNSS------ISYDICNICG-EKRPESSFVLRR-----------------------------------------------------------------------------------------------------KDKMPLL----EGIVNYYPA---FSPGIRICGLCALATRF-----------------------------------------------------------------------------------------------------------------------------------------------------------------FPLSVMRAGAR----KRLWFLHTQDL--AISKRISEKYGWEHFNSAIAANKTLDFFNDWQ------------------------------------------------------------------------------------------------------IAKTEGNEGTVLYVLYSLLKEMPDQL---RNI------------------------------------YENPLP-ATAYLFSNDNRG--GYVSALPIPH--ELMEFLALLHIESHIEFERFWRDLL-------------------------------EVSGNHDKGSLEARTDYVQSISKLILN-------------SESIIKHCL------------DHNKLKLRG--------GWIGHRLYLKEVR-KLPESKLNILQCLGISIAKNDE--FKKYVM---ELRTA----RDNELYGILLRYVKNGWLKHDKFYTLLPPNSYNVVKEIRDTLLAIIYDYHNCKEEGRKFAPS-IDTFNITPDETLCRIQRIGERFITNLKNPRKWTRKLQTVKTSSAIRGIYLNCIRSGAMTFDDFV-FLAPLG-DRRQLW-LLRDYLLAFLFEKV--KELAEEEEEYSEYNED-------------
281424913|Bacte|Prevotella_oris_F0302                                 --------------------------------------------------------------------------------------------------------------------------------------------------------------------------------------------------------------------------------------------------------------------------------------------------------------------------------------------------------------------------------------------------------------------------KSLFEMTGDP-FVDA--------------------------------------------------------GGFALEEFAS------------------------HFPDLDILELIVKATNIYV-DWW-----DAKID----------------------------------SFFLNS--KITQHGF------------------------------------------------------------KSRQKKEETEKYFRSLLEE----AGGKKG-----------ICRLTG-KKCLVFPAG--------------------------------------------------------------------------------------------------------RDNMVLG--GSRAFINFHHS---FEEGLLFSKEVLIKYFF-----------------------------------------------------------------------------------------------------------------------------------------------------------------LPLACEQVQ------GKIALISSNTP--EISRFFSQE--------VCKENLSAVAHNNST-------------------------------------------------------------------------------------------------------SINKTKANNPSTALFRYADHVIIHF---ADI------------------------------------FDGKQRNLVMYHFTNFGTS--PSLSIYNLPF--QTLQFYSLMQ---KVQYKDFWHNFVRHYYYKK-----------GIKYNKDVDSYEVQNKKQKTIVSPEEYQYWSNVIYDYLLN-------------NKSIIPYLL------------SYSRIALV---------SFKITRIYAIKIR-HMKKESIDKIEQIADFITACND--CLIIEK---AIKKL----DSVTNSYLLRRFVLKDIIAKN------------------------------------------------------------------------------------------YEEGNKDAIVTVNEYADYLFPDL----DSWMEMRDVLLIAIYERL--HQLHKDMNNDNEVSNN-------------
189345984|Chlor|Chlorobium_limicola_DSM_245                           -------------------------------------------------------------------------------------------------------------------------------------------------------------------------------------------------------------------------------------------------------------------------------------------------------------------------------------------------------------------------------------------------------------------------MSSLFQYTGNP-FVDA--------------------------------------------------------GISALTNWCDK-------------------KTPQELTEADIKKALPEIANLFSQGAW-----VKTFY----------------------------------TTFSNG--VMVQPSN-------------------------------------------------------------KGKEREKWLEFIGDLVKELQPLADHG-------------SCVACG-CRNAIKIKKEKR------------------------------------------------------------------------------------------GL--------LRSEVPMA----SGSLNYYSF---ASTGADYCGTCAIAIQV-----------------------------------------------------------------------------------------------------------------------------------------------------------------SPLVLYRSG------GKMILVHSSSE--KAMCSWAKM--------AINEVRSQISLRNYT-------------------------------------------------------------------------------------------------------GCFTENFTNPQNALFR-IAKILIQD---KDD------------------------------------WKSDPITIRIYYFTNYGQG--AELKYYDLPN--RVFHFLNEVH---HSEELKDWDKIIGSTYFFK--------------------KNNSKIYLNTDDKSEEEYKNNNNVIYEGLLK-------------DEWIVKYFY------------NFLQRKAYA--------KWELVQLYLKEVR-QMDKQRTEVIKRVADEISLVIQRDESHNPK---RLWQL----ERANSYGTFRNVLRLIIKDRI-------------------------------------------------------------------------------------------KNGAERPLFSIEDYTERLFPDG---ALCWRETQDLILFRLYEML--HGWLKERDIVIDEVEENSTTEIE------
124008801|Bacte|Microscilla_marina_ATCC_23134                         --------------------------------------------------------------------------------------------------------------------------------------------------------------------------------------------------------------------------------------------------------------------------------------------------------------------------------------------------------------------------------------------------------------------------KWLTKPTGDP-FVDV--------------------------------------------------------GGVVMDYFAR------------------------LHPGKDVLGLIESMTDIYV-NNW-----SGKLN----------------------------------AFFLNS--TITQPAF------------------------------------------------------------KGQKKIDETLKYFKELIQDKR---AFQEG-----------YCRITG-RKTKLFYAG--------------------------------------------------------------------------------------------------------RDNHILS--GSGTFINFHSA---FESGLTLSKEVLIRIFF-----------------------------------------------------------------------------------------------------------------------------------------------------------------VPFGLLQVS------DKIALIQSNDL--EVSKYFVLK--------NCQENIQGIATGASE-------------------------------------------------------------------------------------------------------GVLKSSLKNPASALFGFIDDCVSDLKTVVDDR-----------------------------------SKLKDIAFNIYHFTNFGAS--PEVQLYHLHS--TAFRFYLTCL---NPRYRDDWQGFVSAHYHNS------------KFKNIKFNRTSAVWEDKTKVAKYGEYKNWSNSIYNKLLL-------------NQPILAEIL------------NWSKKYPF---------NFKIVEIYQTHIR-NMDKHTLNKIKELADFVIRQKE--EDKIKR---TITRL----RGCKSTHEVRQVLLK-WVGQH------------------------------------------------------------------------------------------YQNGEQTPLITLEEYTQYLFPEG----INWREIRDLLLIGIYQKL--HEHQMQIALESSEGDKEEETETINQ----
PSIPRED 163848490                                                     -------------------------------------------------------------------------------------------------------------------------------------------------------------------------------------------------------------------------------------------------------------------------------------------------------------------------------------------------------------------------------------------------------------------------------------------------------------------------------------------------HHHHHHHHH----------------------------HHHHHHHHHHHHHHHHHHHH------HH--------------------------------------------------------------------------------------------------------------HHHHHHHHHHHHHHHHHHHHHHHHHH----------------------------------------------------------------------------------------------------------------------------------------------------------------------HHHHHHHHH-----------------------------------------------------------------------------------------------------------------------------------------------------------------HHHHHHHH--------EEEEEE---H--HHHHHHHHH----HHHHHHHHHHHHHHH------------------------------------------------------------------------------------------------------------------HHHHHHHHHHHHHHHHHH---HH--------------------------------------------EEEEEEEE-------EEEEE---H--HHHHHHHHH-----HHHHHHHHHHHHHH---------------------------------------------HHHHHHHHH--HHH-----------HHHHHH-------------------------------HHHHHHHHHHHH----HHHHHHHHHHHHHHHHHHH--H----H---HHHHH----HHHH-HHHHHHHHHHHHHHHH------------------------------------------------------------------------------------------HH---------HHHHHHHH----------HHHHHHHHHHHHHHHH--HHHH-----------HHH-----------

 Cas8b (Csh1/TM1802)
15644546|Therm|Thermotoga_maritima_MSB8                               -------------------------------------------------------------------------------------------------------------------------------------------------MLEKIYNLGKIGGDSF-----SNFAE--------------------EVPSDEGI-AIFLE--SNSEGLVFK--------------------------DVVSIEKKPGGK-NSKIFLYRK--------QRGNFSSSVSPTM-----------------------KFLDKSSGSRDPLERTFDVFLGFFDHPKIS----------------------------HIKDVLERNK-------EEIIDKLRN-------------------YDVKNRFLTISI-----------------------------------------------------------------------------------------------------------------------------------------------------------------------------------------------------------------------------------------------DGKFPAEVPEILQAFEDKVTQK-------KTKGEAKCFLCG-KEAN--SRLSDV----------------------------------------------------------------------------------------------------FKFATFDKPGFTP-FLS----KKH---PIQICDDCRSVLEKARRAIDEKLSFSFFSNN--------------------------------------------------------------------------------------------------------------------------------------------------------------RILWIIP-------------------------------------------------------------------------------------------------------------------------------------------------SVPDQDI------LESVIEKIYE-IKDTDKNSKFRSFARLEEEIEK----VLSENERAV------------YDFVLIEKEQQA-----ERIVLHVEEVSPTRVRRILEESKKIES----QLKE-------DG---------------------FKVSVNFSVIHKFFE------DL------DRYFNSLFSAVFSEGTFDKKLLLTLFLSKIR--------SDF-----FGNDTLLSAREAFATYV----YLRRLNVLKGG------------ASVLKGEDFFSR--YPEFFDEPWKKAVFLEGVLANYLLYLQYV----------KRNSKAFTKKL----KGLRLTKRDVEGLLPEIRA-KIEAYG-------------------------------GMSESVAELFRETAEAFLEAG-NWS--ASPDEISFVFVSGLSLGKTFFREVGVDESSEEQE-
167036553|Clost|Thermoanaerobacter_pseudethanolicus_ATCC_33223        -------------------------------------------------------------------------------------------------------------------------------------------------MITAIKELGEMVLKSQ----NKTLLD-------VLIENP-------NQDGRYSK-IIAINFIVKEDEIEYE--------------------------GIRLEEYDDS---KISRYLFTD---------TGGNAPGYTPAA-----------------------KITEVPKTFNGKIKNWFNK--VLKDKSIKI---------DEKDRAFLE----------RIKDILEEKS-------DEIIKEAEK----------------IRGDFPKKEGLSLILKF-----------------------------------------------------------------------------------------------------------------------------------------------------------------------------------------------------------------------------------------NVDGEYKYIGDFNVFRDLMLQLDSQKYQ----KIYAEDKVCSICG-QKKDIVFGTVDT----------------------------------------------------------------------------------------------------YKFYTIDKPGYIAGGFN----EKESWKNYPVCAECRLALEEGKRYLENELTFRFYG----------------------------------------------------------------------------------------------------------------------------------------------------------------LEYQLIPNF-----------------------------------------------------------------------------------------------------------------------------------------------IIGKEFVRKE---VREIFESSERLLSLKREVKKR--FIGDEDEILD----YLADAEDSMT-----------VNLLFLRKSNSA-----ERILLLIEDVFPSHLREIFNAKEQVDK----IFGN---------------------------------SFTFKNIRSFMSKSDSNKRDNDL---DGYFLDITDRIFRGRPVDLGFLYNLIMKKIR--------EEF----VKDGYYKAATADGLMTIA----FLEKMKLIKMEVIP---------MEERIFDSFFAK--YGPTFEMPLKRGLVLLGALTELLLRKQYS----------DREAKPFMKNL----KGLKMDEKDIKGLLPKVQN-KLEEYD-------------------------------SFEKGKRLLAKEASNYLLLAGDNWN--MSVDEINFYFACGINLADELTSIIYKKEGEEK---
150020255|Therm|Thermosipho_melanesiensis_BI429                       -------------------------------------------------------------------------------------------------------------------------------------------------MINQMIEFSKELRDSR----FYDLLEEKAQDLVYVIIPP-------EDKKKFYF-VLDEKYYDKVNLLENA-------------------------RKIDDVNDDLREI-LKNVKVLTA-------KLPGDEKGNKSIKGNK--------------GTNSYNLFIFQGPKPKNGDFTKKIML--VYNSETLKS---------------FKN----------RVKEDLLEKLIFKGDEAKFLYEKVND--------------MSLKVFNKEYEEIYKNIYF-----------------------------------------------------------------------------------------------------------------------------------------------------------------------------------------------------------------------------------------VFELENKEL--YKDFHQKYLKEKVFAVE-----NVKEYGICPICG-KKDIISIPGV------------------------------------------------------------------------------------------------------FHTLNVKKPFLKHLGRK-------TEYNIMICKDCAFEL---TTFLEKFLK----------------------------------------------------------------------------------------------------------------------------------------------------------------------KFSIFP-------------------------------------------------------------------------------------------------------------------------------------------------LLSKKKLREL---EIKFLKSSGEKLSFREILEQVFKEVDVNDLILDFYLIIYKDDFVYVDYV---------SNFRYYYNETNI-----FEIENYLDKMFDNFLVKNYFGSITIKN--NLLAKNIY----------------------------KYRENIFDFIYRARYDSLSKETI------DNIFYDSLVCYLKGLYSEEKNFLKKIEKAFE-------------------------------------SYKKLNKIFGGDFME--------KTEKVETEDLEK-------IEDSYQYYYLLGKLTR-FLLSQSKIS-----NKTHALVEPFINV-----NSSKVMLERIYELFTKYKH-AINFY----------------------------------NEKFDKIFGLILNYFNSGKLPEK--VSKND-KFYFFEGYFSSRKL---------------
21226666|Metha|Methanosarcina_mazei_Go1                               -------------------------------------------------------------------------------------------------------------------------------------------------MIETICDIGKIVRKTD---GEIDLVD---------LWQK-------EESGDYQL-ILDVNISDDSVRINS-------------------------------RDFEKKV--FRDGLLY--------------SQGNWFVGA------------------------VLKKESLKDSKIKDCLK----FIDVPLDR----------------FD----------EVKSLID-------------------------------------LSLKDYDGVNFVILF-------------------------------------------------------------------------------------------------------------------------------------------------------------------------------------------------------------------------------------------WKNGQKP--IEIVKNKFLREIEKNGL----KKEKLSGNCQICN-EYTDTLYDSIV-----------------------------------------------------------------------------------------------------YKCYTNDKEIF----------SNTDGISYGICKDCIFDVLYGRKHVNMFLSTWWGG----------------------------------------------------------------------------------------------------------------------------------------------------------------SEILFLPHT------------------------------------------------------------------------------------------------------------------------------------------------------------YNEEVKEIFEFSKIGDLREGKNLLQQIRENECD----VINEIGKCGTD----------VDILFYSAQKSE-----WKITYNIKDVIPSRFSKIAELEHKYQS--------------KSG---------------------ENLALWQVLAYLLGNSSKPSEIFN-----TNEAKNFLKNIFHGNKINRNLFFSRSMSKYK----HDYFEGYENMFMLHRTYNFLVDCGCLDK-----GWCFVEQTSRGYSM---------VKYEDLEEFFDF--NKGFFDSNIKKAWFLLGRLYGKMIQESKSYKG----GEDKQSNESHLEKNFF--FGRKYDFKTFVYFSNQCSE-LMYKYGV------------------------------QNKGYLKDLISTSKELMGA--GDSK--LSSDEAKYIFFWGMQQWIGKSKDSNNNNDGADQ--
108803122|Actin|Rubrobacter_xylanophilus_DSM_9941                     -------------------------------------------------------------------------------------------------------------------------------------------------MIESIYQIGRAILEEG--GGRRTVLE------SLADSPP-------ADGKGKSY-IAILKLDTARWKLGVE-----------------------------LRELGGEKN-TAARYLWLG-------NAPAAMDDQDRLTTNNLVYLVSQT------IPNLLMEGRLDPASALYGKLKRLKDE--LYLDLGEPSELGTKGGGAYRRYRYFWDVGRL-GIEGPGLEELRQEVREGLRP--GNVPQKVAR-----------ALQSHFRQEIPE-RGVLFTLEL---------------------------------------------------------------------------------------------------------------------------------------------------------------------------------------------------------------------------------------------DGELLVDDPAYQEYLERSLIGRVF----EGAREEGVCHLSG-RKGPVTTDITRFR---------------------------------------------------------------------------------------------------FKYYITDKVGFAS-GAT----KKGFGSNFALSREAYTALLVGERFVRRELGFVFAG----------------------------------------------------------------------------------------------------------------------------------------------------------------ARGYMIPD------------------------------------------------------------------------------------------------------------------------------------------------LYTVEVPKGLPGALQRVLRGIRSRTLFTLGRVQE----EDLDEELE----DFRREHLASGYM---------INLLFYRQKQAK-----FEVLGLIQDIPSYRLEELRSQGRRTGR----LWEELY-----GS---------------------EARDLTLQQIYYLIPVRKSGDDML-----TKEILAFYHALISGGLIDRKGLIDGFLELIRAY-RFRNTAAYQVSAPEEGQEDLAVTRYVAQTSLLLAFLRDLDQLKEEEVDQGYL-----DCLSLDEEEKEY--LRRLRYDKQQTALYLLGALVAEIANAQWRLG-----PEGRGGEKTILNKLNY--QG--MTLPRIQRLATELFD-KLRQYRYTDRSGERR---------------------PLLQGRNESIFAQAQELLTEEWGSWR--LTPPENVYYLLSGYSHRTFRAMTARERQTA-----
78043891|Clost|Carboxydothermus_hydrogenoformans_Z-2901               -------------------------------------------------------------------------------------------------------------------------------------------------MLEAVREVGRLATEHA----SGGFLE-----NLCLEIDE-------DQGGKKQH-VVIIDFATANNSLKIT-----------------------------PKEITPGV--TEREYLWVG-------NADGSSSPQWYLSTNNLSFLVS--------QTLPNLLEVLPEGSKLAQNVQKVLDL--YFFDTGVKE-------GAENRYRYILNLEMLPGYKGSKLLDLIKENPKG-----KNLAQAVAKE---------FSKWIKDQTGLSEKEVALYTIYF---------------------------------------------------------------------------------------------------------------------------------------------------------------------------------------------------------------------------------------------DGQKGVDYREYQEKVEAAKVFDIF------AGEEGVCHACG-NFGPITSDTTKLK---------------------------------------------------------------------------------------------------FKYYITDKIGYAS-NHD----KKNFYKNYSLCPECYKKLLIAESFIQNKFNNRLGN----------------------------------------------------------------------------------------------------------------------------------------------------------------LNLFIIPG------------------------------------------------------------------------------------------------------------------------------------------------FLFPVNL------KKQQFQKWMEFTNNSFNNLKGYSEIAGYEEMVS----DYFENRKIYNQLI--------FNFLFYQKNKAE-----FKVLKLIKDIPPSRILKILQLFQKVNE----VYKKHF---NQLL---------------------PELSLNLNRIYYQIPQQKGKNSVE-----YRKFLDLLESIFTGHPVEKSFIIRQHIELFKIF-AFTK-EGFNVNPGSEKYKEIELAKACLRANLLNLFLQELEILPKEVEAVE-------LELDLKAEDLEY--IRDMGYTPQQAALFLLGVLVGEIASAQHQ----------SNLNKAILNKLTY--QG--MSLRRIISFANEVHQ-KLFQYK-------------------------------KLNPGTEKIYNSMKKLLDREIPRWS--LSEQENVFYLLSGYSYLTGKILSRAKVEKAEVEG-
206901137|Dicty|Dictyoglomus_thermophilum_H-6-12                      -------------------------------------------------------------------------------------------------------------------------------------------------MLTNIKEIGKMVRTTS----AEDFVS------NLVEYDEDL---MVDEKENRKF-LVIMDFDLESEKINLY-----------------------------RREVDRQ---VLEEYLWVG-------NAKGNN-PQDRLTTNNVSYLICSAGAGNG-SSIVNLLNNL-KGGTLKNLLEEVKNK--FFMSLPLEK------------VRYCLDLSKI------GNGEIIDIKPPESSDE-KKYLKDIENLWK-----KKFLEIIEEKLGLKEKEISLFTVTI---------------------------------------------------------------------------------------------------------------------------------------------------------------------------------------------------------------------------------------------NGMKPSEFKDYKEYIENSLIEESF-----EESFEGTCHVCG-ERSEITYDTTKFP---------------------------------------------------------------------------------------------------VKFYITKLITFSS-DFEGKGVKKGFSKNFSLCRDCYKDIILGIKFIQNNLDTRLGN----------------------------------------------------------------------------------------------------------------------------------------------------------------NDLWIIPG------------------------------------------------------------------------------------------------------------------------------------------------LFFNPLGKEL---KESWIRTSREFVKSTFNLQEFLSFEERIQRNLD----EYREFEEIADYGT--------VDLLFYERSKEA-----FKIKEYIKDVHLRRVEKIRNSIREVEN----LGREIFG----EG---------------------ENWFLGLEDIYFLIPIRRGKVSE------YKKMLDLYEDIFLEHRIDKDILIDYFVDLAKVY-RFEKFSQYNIKMVKNTDMGMSLSI-LKTNLLLK-LFEKLNLITGGDRMPEF------ADDVLDKDLQEY--ISKMQYSEEEAALFLLGYLIGEIGYEQIR-------GADLSAKKPILNKINF--NG--ISAKNLINLANEVFE-KLDQY--------------------------------KIRGYNEKTFSVMKSLMDKHIKSWK--LSEQENVYYILSGYAFNTYKRVKSVKGKEDQ----
125975679|Clost|Clostridium_thermocellum_ATCC_27405                   -------------------------------------------------------------------------------------------------------------------------------------------------MLAGVLQLGQYALNKK-STDTEEYLQ--------VIENP-------NDKGNYNH-VLKIAFESTEGNIVYR--------------------------GVEYEEFSSK---KINNYAYKK---------GSARGGDVTPTS-----------------------KYTDSMKTLN-KIMISFND--ILKSANQNN-----------DEQKIFK----------GIYEYMVSNQ-------ENIANDITE--------------KIKSISLKKGESFIITVTL-----------------------------------------------------------------------------------------------------------------------------------------------------------------------------------------------------------------------------------------FDNNTEKYMGNFQLIRNHLARILNEQYYNKYGKTSKGKGICYYCK-NEGE-VFGFVNT----------------------------------------------------------------------------------------------------YNSYTVDKIGFVTGGFK----QENAWKNYPVCSCCAQKLEQGKKYIRENLTSKFSG----------------------------------------------------------------------------------------------------------------------------------------------------------------FDYFVIPKA-----------------------------------------------------------------------------------------------------------------------------------------------VISDEHDEAE---FIETLEEFEKNTNFSTQESTKQNLLGSEKDFLE----IMKDSKNYLN-----------YNMLVFKEEQSGSV---FRILLYIEDIVPSRVKNILRVKDRVDE--TVLFKNLP-GKDNAT---------------------YDLKFGFDKIRTFFPNNKTEGNF------DKSFLEILNNVFTYKKISYKFLLGRMISKIR--------SDF----AREEYVKNLVLQALMCIM----FIDKLNLLSGKGKEVQKIMIEKTEKNKKYLDFFENESYKDVFNSDYKRAVFLTGVLTEKLLNIQYK----------ERGSKPFYSRL----NGLKLNKNIVKRIYTEAIN-KLNEY---------------------------------NKNYYKELEYLIGMYMLSEESQKN--VSDDEISFYFVLGMSLARFFNEEKKDGEDEE----
239617072|Therm|Kosmotoga_olearia_TBF_19-5-1                          -------------------------------------------------------------------------------------------------------------------------------------------------MIKALYEIGKIHEKNY--DETQQFTE--------------------DLGAKYTA-TITINVETKNGSLIYT--------------------------GCSMEKK------KDVNYLYRK---------TPSARFDPYSLT-------------------------LKPAKHGPERIIDRFIKYCEVHKGKLIS----------------------------GIEKVLKENR-------EVIIRDIEV--------------AAKNCDKNERYFVTVVI-----------------------------------------------------------------------------------------------------------------------------------------------------------------------------------------------------------------------------------------------SGRYVGEIEEFRKIFLG-EVQKLP------KSRAGTCFICG-KETEVGAKVSDI----------------------------------------------------------------------------------------------------LKFATIDQPGFAY-RMN----KKSHDITMPLCSECFAKLALGKKIADEKLTLNFYGSC----------------------------------------------------------------------------------------------------------------------------------------------------------DSYDSRVYVLP-------------------------------------------------------------------------------------------------------------------------------------------------RFFGERIEKHHRFAQNTLAAFDSLTNTFKEENGRYEKFER--KIVA----KLGKEETYST-----------LNFVFFMKARKKDE---VKLYLNIQDVPPSRLKMINFAATSIEN--ELKSLGSPYIKFETL---------------------WKVFKGYSQLQKKATDKNPVP--------PSDFLKCMQAIFKGFRINLDPYKKAALRYIHSF-KMNADEKERKNLFFERGNIVAMGY----------FLDRLNNLHEGGRLDLSK-----SKSEILKDFFEL--YPDFFKNDELKLTFIIGMIHSIFVDIQES----------QGYTGTADQRI----KGYRMKPDDFKEHLSYMKS-KFKYYLTKIKDA-------------------------SHVEFMKRLFEIAGEYQLKAGMKWK--SSITDLNYAFLCGEASKRLLMSSNENKKEIEDKE-
Jnet  239617072                                                       ---------------------------------------------------------------------------------------------------------------------------------------------------HHHHHHHHHHH------HHHHHHH--------------------H--------EEEEEEE-----EEE-----------------------------EE-------------EEEE------------------------------------------------------HHHHHHHHHH----------------------------------------HHHHHHHHH-------HHHHHHHHH--------------HHHH----EEEEEEEEE-------------------------------------------------------------------------------------------------------------------------------------------------------------------------------------------------------------------------------------------------------HHHHHHHHH-HH---------------EEEEE------EEE----------------------------------------------------------------------------------------------------------EEEE-------------------------HHHHHHHHHHHHHHHHHHH-------------------------------------------------------------------------------------------------------------------------------------------------------------------------EEEEE-------------------------------------------------------------------------------------------------------------------------------------------------E------HHHHHHHHHHHHHH--HHHHHHHH--HHHHHHH--HHHH----HHHH----EE-----------EEEEEEEE---------EEEEEE-----HHHHHHHHHHHHHHHH--HHHH---------HE---------------------EHEE-------------------------HHHHHHHHHHHH----E-HHHHHHHHHHHHHHH------------HHHHHHHHHHHHH----------HHHHHH---------------------HHHHHHHH---------HHHHHHHHHHHHHHHHHHHHHH----------------HHHHH----H-----HHHHHHHHHHHHH-HHHHHH----------------------------------HHHHHHHHHHHHHHHH----------HHHHHHHHHHHHHHHHHHHHHHHHH--------


 Cas8c (Csd1)
56477288|Betap|Aromatoleum_aromaticum_EbN1                            -------------------------------------------------------------------------------------------------------------------------------------------------SWIQKLYETYERCA-------NAPELTGP--------------QPWPIAHLVKRAHVEVAIDAEGNFRRAQKLDRLQS---------PTLIPATEASAGRT-AGVAAHPLCEEIGYCAADYPGL---------EANRY---SDYEKQLEQWCS---------------------------------------------SEFSHPKARAIYAYLRKGLLWSDLNAHKIFPVAIED--------AHGKKT--------------KVKDEKVFLRWRVE-TP-----------------------------------------------------------------------------------------------------------------------------------------------------------------------------------------------------------------------------------------GEFCSGTWEDDDLIDAWISFDR--AQNH-E--------NNICIVTG-ATARIGRNHSRFL--------------------------------------------------------------------------------------------RHPGDGAKLISVNDAEGYTFRGRFTDGKNEYGKQACSVGFETSQKAHNALRWLIARQGY-----RN-------------------------------------------------------------------------------------------------------------------------------------------------------------GDQAVVSWAINGT--LVPDPFANTLELF---GRLDLLDS--------------------------------------------------------------------------------------------------------------------------------------EPPPA---DT-------AQAFALRLKRAIAGYRAKLDPT-----------SDVVVMGLDSATP--GRMAITFYRELKGSEFIERIEYWHTNCAWSQNF--------------GKESRFVGAP-APRDIAEAA------YGR-------------RLDDKLRKATVERVLPCIVDSQPIPRDLVESTVRRASNRVGL---EN------WEWEKCLGIACA----------LFKGYHT---------------------------EGSYQMALEQDRTSRDYLYGRLLAIAEHIEGRAL----HVAGEKRDTTAARLM----QRFADRPYSTWKTIELSLA-PYKTRLRAQ--------------------------RTGFLFEMDKLLDDVTASF--PSHSFT---QDSQLSGEFLLGYHCQRQALRPNSVEPADNNSDTND---------------------------
15612901|Bacil|Bacillus_halodurans_C-125                              -------------------------------------------------------------------------------------------------------------------------------------------------SWLLHLYETYEANLDQVGKTVKKGEDREY--------------TLLPISHTTQNAHIEVTLDEDGDFLRAKALTKES-----------TLIPCTEEAASRSGSKVAPYPLHDKLSYVAGDFVKYGG-KIKNQ-DDAPF---DTYIKNLGEWAN---------------------------------------------SPYATEKVKCIYTYLKKGRLIEDLVDAGVLKLDENQQLI-E---KWEKRYEELLGEKPAIFSSGATDQASAFVRFNVFH-------------------------------------------------------------------------------------------------------------------------------------------------------------------------------------------------------------------------------------------PESIDDVWKDKEMFDSFISFYN--DKLG-E--------EDICFVTG-NRLPSTERHANKI--------------------------------------------------------------------------------------------RHAADKAKLISANDNSGFTFRGRFKT-----SREAVGISYEVSQKAHNALKWLIHRQSK-----SI-------------------------------------------------------------------------------------------------------------------------------------------------------------DDRVFLVWSNDNS--LVPNPDEDAVDIMKHA----------------------------------------------------------------------------------------------------------------------------------------------NRELERDPDT-------GQIFAGEVKKAIGGYRSDLNYQ-----------PEVHILVLDSATT--GRMAVLYYRSLNKELYLNRLEAWHDSCAWEHRY----------RRDEKEFISFYGAP-ATKDIAFAA------YGP-------------RASEKVIKDLMERMLPCIVDGRRVPKDIVRSAFQRASNPVSM---ER------WEWEKTLSITCA----------LIRKMHIEQ-------------------------KEEWGVPLDKSSTDRSYLFGRLLAVADVLERGAL-----GKDETRATNAIRYM----NSYSKNPGRTWKTIQESLQ-PYQAKLGTK------------------------------ATYLSKLVDEIGDQF--EPGDFN----NNPLTEQYLLGFYSQRRELYKKKEEETNQ---------------------------------
89902662|Betap|Rhodoferax_ferrireducens_T118                          -------------------------------------------------------------------------------------------------------------------------------------------------SWIHKLYETYEQCQ-------GRDMAGEA--------------QLLPVSHAQQQAHIEIALDAQGGFKTARLINKIE-----------TYIPATEQSAGRVGTKPPPHPLCDKLQYCALDYPLHGG-----K-KPSFF---NEYEGLLNAWCS---------------------------------------------SEFAHSKAQAVLRYVHGGTLITDLVDAGILHVDANDNLL-T---RWTGSGPAPELFRMLTPNAGERDQGDAFVRWQVW-EQ-----------------------------------------------------------------------------------------------------------------------------------------------------------------------------------------------------------------------------------------GNPCTAVWEDTSLQKAWAWFDA--STKT-L--------KGLCMVTGVGETALAENHPKRI--------------------------------------------------------------------------------------------RHAGDGAKLISANDSSGYTFRGRFTD---KTGLQACGVGYEVTQKAHNALRWLIHRQAY-----RN-------------------------------------------------------------------------------------------------------------------------------------------------------------DDQVIVTWAVAGK--DVPDPFQDSLALFLSAEEISQADT--------------------------------------------------------------------------------------------------------------------------------------QSPPTNVGDV-------GQAFSLRLNRAIAGYRAKLAPT-----------DDVVVLGLDSATP--GRMAISFYRELKSSNFFERLQTWHRRSAWMQNF--------------GANRQFIGAP-SPRDVAEAA------FGR-------------RVDEKLRKSTVERLLPCIIDGQRLPRDLMNSTVRRATNRVGM---AH------WEWEKTLGIACA----------LFNSYFH---------------------------ERDYQMTLETDRLSRDYLYGRLLALAEHIESRAI----YLGGEKRDTTAAKLM----QRFADRPASTWRTIELALT-PAKSRLRAK--------------------------QAGFLHKMEVLHDGIVASF--QGDDFL---DDRKLTGEFLLGYHCQRRELNSPKVDAIASTTEEAIAN-------------------------
297623888|Deino|Truepera_radiovictrix_DSM_17093                       -------------------------------------------------------------------------------------------------------------------------------------------------NLLSQLRDYELRMR-------AESERDET------------ASDVLPFMYAMQKVRWEIRLREDGSFRDVLPRSGGEA---RGK---DLGLPLAAPNIVRT-VGIKPRLLMDNAEYALGLPKKAND---KNT-LKRH----EAFKALVQA-CA---------------------------------------------DATGEPSVRAVATFLKGHD-PEAFRA------------------MLEQRH--------------PTFEADSNVMFTVE---------------------------------------------------------------------------------------------------------------------------------------------------------------------------------------------------------------------------------------------GVNPL--ELPSVQAFWAAQFAQDDEDG-E------GLTAECLITG-DIGPVMEREPVKI----------------------------------------------------------------------------------------KGIQGGQTSGMNLISANAQ-AFESYGLKAS-------QIAPVRLEVAEQYANGLNRLLADPNTS---LKV-------------------------------------------------------------------------------------------------------------------------------------------------------------GGITYAFWTGAGAVPLVGESLREPPTGLRLRFK--------------------------------------------------------------------------------------------------------------------------------------------AQKTRGRQAH-------TEEVRAALWSLFTGKQHDLKPG-----------AAFFAVGMTPSG---SRIAVRTHLTSTVQEVVDRLAAYFAAQALAPLS-----------------ENDRDAY-DLRTLVSAM------YRD-------------VNKEHTAPD-VDALVQFALAGRPLPYAFLVRLAGRSRAERRV---TR---------PRAVLTKMV----------LLSRNWKELAM-----------------------DKDTLEALNPNQQEPAYHLGRLLAVLDDIQYAVM-------PKANTTLVDRFY----GSMSTTPYAVVGRLMQASQ-AHLQKLRKE--------------------------KEGAYISKQRELENVMRHLT-DIPAKP---LSTAQQALFALGYYHQRAHISASIGERTAAKREREAQA-------------------------
108761647|delta|Myxococcus_xanthus_DK_1622                            -------------------------------------------------------------------------------------------------------------------------------------------------MMLTALNDFARERG-------L----------------------TDDPLYEVKPVDFFIRISAKGKFIKLESLAREDG---RGN---AMPIP---RLPQRS-VNIAAGFFADNSKYVLAYEKDAPKAKAGGV-EKRLARL-EAFLKPVREVV----------------------------------------------AETKDAEARAVESFLDSEA-ERSKALADRGAE------------EWTGSE---------------------MLAFVVG---------------------------------------------------------------------------------------------------------------------------------------------------------------------------------------------------------------------------------------------EATTPVHQNPAIRACWERRAG--AQRA-------LGRRALCLVTG-REGVVAVTHPKLK-----------------------------------------------------------------------------------------NVPEAQPSGASLVSFNAP-AFSSHGLEQG-------ENAPISQEASLGYVLALNDMLRRTEQRRFRQGIQ----------------------------------------------------------------------------------------------------------------------------------------------------------LADGSVMVFWTRASP------SEESFLLSLL------------------------------------------------------------------------------------------------------------------------------------------------DPT--------------EDDLKRFVESPRKGVEPGELDD-----------RAFYAVTLAGNA---GRVAVRDWFESRVGEVKQNIRRYFDDLRMGDAP---------------------AGPIPVYRLLKAV------EAP--------------SGRGLTPDIAARMLGAALRGQPFPRQLLVAALDRLRLPPAD---GG--VEREQLRLRVALIKAY----------LLRDRNRGST------------------------PLEVTVSLDKDNPSQPYVLGRLFAVLERLQGVAL-------KDLNATIRDRYF----GAASRNPVTVFPRLIQLSV-HHASKAGEN------------------------------GRWLERTKGEVMALLP-SKDPFP-PVFQPEQQGLFAVGYYHQREAFFTKREAAAAPADSTASST-------------------------
114566029|Clost|Syntrophomonas_wolfei__Goettingen                     -------------------------------------------------------------------------------------------------------------------------------------------------MIIQSLQEYYERLD-------KDPLSG-----------------IAPMGYSKAKVAFAFNLSENGELLDIFPLYEVKGNKKISR---EMLVP---EQVKRS-SGVNANCLCDNSSYVLGIDNKGKE----QR-SRDCF---MAFKELHNEIL----------------------------------------------TGVVDEGAKAVLVFLNSRE-AGQFSEK-----------------TLQDNM--------------EQLLEGGNIVFRLD---------------------------------------------------------------------------------------------------------------------------------------------------------------------------------------------------------------------------------------------GADGYIHERAPIKKAWEKYQE--TDKT-D------AYIAQCLVSG-EKGPVALLHPSIK-----------------------------------------------------------------------------------------GVRGAQSSGASIVSFNDD-AYVSYGKKQS-------YNAPVSVNTTFAYTTALNYLLSNPKNR---IKI-------------------------------------------------------------------------------------------------------------------------------------------------------------GDTTVVFWAERE-------PEENLIAAFF------DPPE--------------------------------------------------------------------------------------------------------------------------------------EPKEQEMAQIDHASIQKIRDILMQLRDGKKPPNVDIDER-----------TRFYILGLAPNA---ARISIRYYYQGEFGTLMKNVGLHYADMLVVLPK-----------------DYRPVFP-PVWRILMET------ATG-------------GNTENIPPILGGALMRTILSGGAYPQSLYSVILSRIRADSIV---NP---------IRTGIIKAC----------LLRQFRINGQKEK---------------------EDVIKMSLNPENTAPGYLLGRLFALLEIAQQDSA------DTKLNATIVDRCY----GTASTTPAAIFPMLVKLSK-HHLKKIKST--------------------------KPGLGYALDNKMQEVVNVLD-DTKGLP-RYLNLDEQGLFVLGYYQQKQDWYTSKEKQGGIIDGDNN---------------------------
46562131|delta|Desulfovibrio_vulgaris_str-_Hildenborough              -------------------------------------------------------------------------------------------------------------------------------------------------MILQALHGYYQRMS-------ADPDAG-----------------MPPYGTSMENISFALVLDAKGTLRGIEDLREQEGKKLRPR---KMLVP---IAEKKG-NGIKPNFLWENTSYILGVDAKGKQ---ERT-DKCH----AAFIAHIKAYC-----------------------------------------------DTADQDLAAVLQFLEHGEKDLS---------------------AFPVSE----------------EVIGSNIVFRIE---------------------------------------------------------------------------------------------------------------------------------------------------------------------------------------------------------------------------------------------GEPGFVHERPAARQAWANCLN--RREQGL--------CGQCLITGERQKPIAQLHPSIKGG-------------------------------------------------------------------------------------RDGV-RGAQAVASIVSFNNT-AFESYGKEQS-------INAPVSQEAAFSYVTALNYLLNPSNRQK--VTI-------------------------------------------------------------------------------------------------------------------------------------------------------------ADATVVFWAERSS------PAEDIFAGMF------DPPSTTAK------------------------------------------------------------------------------------------------------------PESSNGTPPEDSEEGSQPDTARDDPHAAARMH-------DLLVAIRSGKRATDIMPDMDES-----------VRFHVLGLSPNA---ARLSVRFWEVDTVGHMLDKVGRHYRELEIIPQF-----------------NNEQEFP-SLSTLLRQT------AVL-------------NKTENISPVLAGGLFRAMLTGGPYPQSLLPAVLGRIRAEHARPEDKSRYRLEVVTYYRAALIKAY----------LIRNR-----------------------------KLEVPVSLDPARTDRPYLLGRLFAVLEKAQEDAV-------PGANATIKDRYL----ASASANPGQVFHMLLKNAS-NHTAKLRKD------------------------PERKGSAIHYEIMMQEIIDNI----SDFP-VTMSSDEQGLFMIGYYHQRKALFTKKNKEN-----------------------------------
120586830|delta|Desulfovibrio_vulgaris_DP4                            -------------------------------------------------------------------------------------------------------------------------------------------------MILQALHGYYQRMS-------ADPDAG-----------------MPPYGTSMENISFALVLDAKGTLRGIEDLREQDGKKLRPR---KMAVP---AAVTRT-SGVKANFCWDKTAYVLGNDANGAA-----K-NAERF---AAFRELLTAVC----------------------------------------------ADVDDEGFRAVTRFLDTWD-PEQAAQVVAALH------------DWD-------------------DIVPANLVFRLE---------------------------------------------------------------------------------------------------------------------------------------------------------------------------------------------------------------------------------------------GTKGFIHDRPAIQKAWSAFCA--NSDNSP--------KGRCLITGERDVAQALVHTPIK-----------------------------------------------------------------------------------------GVAGGQTSGGYIVSFNAP-AFVSYHK----------DKADVGEVAAFAYTTALNTLLARGSRQR--VPI-------------------------------------------------------------------------------------------------------------------------------------------------------------ADATVVFWAERSS------PAEDIFAGMF------DPPSTTAK------------------------------------------------------------------------------------------------------------PESSNGTQPEDSEEGSQPDTTRDDPHAAARMH-------DLLVAIRSGKRATDIMPDMDES-----------VRFHVLGLSPNA---ARLSVRFWEVDTVGHMLDKVGRHYRELEIVRQY-----------------DNEPEFP-PLWLLLRQT------AAL-------------NKTENISPVLAGGLFRAMLTGGPYPQSLLPAVLGRIRAEHTV------------TYYRAALIKAY----------LIRNR-----------------------------KLEVPVSLDPARTDRPYLLGRLFAVLEKAQEDAV-------PGANATIKDRYL----ASASANPGQVFHMLLKNAS-NHTAKLRKD------------------------PERKGSAIHYEIMMQEIIDNI----SDFP-VTMSSDEQGLFMIGYYHQRKALFTKKNKEN-----------------------------------
294676846|Alpha|Rhodobacter_capsulatus_SB_1003                        -------------------------------------------------------------------------------------------------------------------------------------------------SLLASLVRAYERMP-------D----------------------APPYGYSTEKIGFCVVLTAAGEVVEVADLRDTDKKR-SPR---MLMVP---QAVKRT-VGIAPNFLWDKSAYVLGVTAGEGK----RT-AEEH----AKFRERHLTAL----------------------------------------------AGAEDPGLLALARFLQTWT-PEAFGPP-----------------LWPE------------------EAKDQNLVFRLA---------------------------------------------------------------------------------------------------------------------------------------------------------------------------------------------------------------------------------------------DEFGYLHDRPAARALWARLGA--EAAS-E--------AQVCLVTG-ASAPVARLHPSLK-----------------------------------------------------------------------------------------GVWGAQSSGASLISFNLD-AFNSYGHEQG-------DNAPVSEGAAFAYTTALNRFLEKDSGHR--LQI-------------------------------------------------------------------------------------------------------------------------------------------------------------GDASTVFWADASE--AEAAQAEGFFAAFF------DTAA--------------------------------------------------------------------------------------------------------------------------------------TEKIEALNIG-------AQLARIRACEPLAEVAPQLASG-----------VRFCVLGLAPNA---ARLSVRFWWEDDFGTLTAHYQRYLDDMRLDPPP-------------------RDDWP-PLWRYLSEL------APQ-------------GKRENVPPLIAGDWMRAILTGTAYPLTLLSTVLMRIRADGEI---NA---------LRAAMLKSV----------LIRNFQ----------------------------SKEAPVALDPASKDTGYVLGRLFAAYENIQKAAL------GKGVNATIRDKFY----GSASATPARVFGSLAANAF-NHLAKIRKE--------------------------KPAFAHYLQDELQQIANLLEVSAEPFP-SSLSQESQAKFALGYYHQ-ASFRKPADTEQEPHSEEQPQ--------------------------
221640058|Alpha|Rhodobacter_sphaeroides_KD131                         -------------------------------------------------------------------------------------------------------------------------------------------------SLLASLVRAYERLP-------D----------------------KTPYGYSTEKIGFCVVLTPEGAVTEVMDLRDSNKKR-SPA---PVQVP---QAVKRT-MGLAPNFLWDKSAYVLGVTGRAGK----RT-AEEH----AKFSSRHQEWL----------------------------------------------AGTEDEGLRALLRFLDTWQ-PEDFRPP-----------------LWPEAA------------------QDQNIVFRLL---------------------------------------------------------------------------------------------------------------------------------------------------------------------------------------------------------------------------------------------GERSFLHDRPAAVALWARIGT--EGAS-A--------PRICLVSG-QSAPIERLHPSIK-----------------------------------------------------------------------------------------GVWGAQSSGASLVSFNLD-AFTSYGHKQG-------DNAPISEAAAFAYTTALNGFLADKAHR---LQI-------------------------------------------------------------------------------------------------------------------------------------------------------------GDSSTVFWADASD--AALAEEAEAWGSFMLGNRSTSGA---------------------------------------------------------------------------------------------------------------------------------------TEALAETRIK-------ANLQRLRDGRTLSEIEPSLALG-----------VRFHVLGLAPNA---ARLSVRFYWEDSFGTFAHHYAEWMRDTALDGVG--------PPRDISIRNAVLRTAP-AQEKNGHIA------FDS----------------DHVSPLLSGELLRAILTGGRFPRSLLSQLLMRIRSDHLL---DR---------VRLSLIKAV----------ILRDMRREGRLPPRPDGTV---------------MEDYLMRPDPDDPNPARRLGRLFALIERAQLTAL------GDAINATVTDKFL----GAAAATPGRVFPGLIRGAREHHLKRLRNGHADAKWITD--------------ADHARAVARGLEREIGVLWASFT---EGAP-SQHSTEEQGLFLVGYYQEKYARRGEAETDQPEAAETGSEE-------------------------
254360780|Gamma|Mannheimia_haemolytica_PHL213                         ---------------------------------------------------------------------------------------------------------------------------------------------------------------------------------------------MPSYGFSEEKIGWVLELDSKGNLVNVISNLTEDKKP-KPK---LMSVP---RPEKRT-SGIKPNFLWDKTAYVLGIESNPDKATAKDQPINFAEKTFEAFKQYHLDLL----------------------------------------------ADSNDEGLMAIRNFLQQWQ-PTHFAES-----------------ICPR------------------EILDANVVFKLV---------------------------------------------------------------------------------------------------------------------------------------------------------------------------------------------------------------------------------------------GTSGYIHQREAAQTLWTSLLI--NQSD-N------AEKGLCLISG-KLSPIQRTHPPIK-----------------------------------------------------------------------------------------GVFGGQSSGGSIISFNKE-SFTSFGKEQG-------SNAPVS----FAYTTALNYLLRTEKHR---LTI-------------------------------------------------------------------------------------------------------------------------------------------------------------GDASTVFWAEADNT-TQAEAAEGFFAALM------TPP---------------------------------------------------------------------------------------------------------------------------------------DDEQENQKIF-------EELQKISKGRPLAEISPELSEN-----------TRFYVLGLAPNA---ARISVRFWLDTTFGQLAKNLSEHWQDLALEPCP-------------------WKTPP-SIWRLLLQT------ASL-------------GKSENISPVLAGEMARAVISGHLYPMSLLSQLVTRIRADGDI---NG---------LRVALMKAV----------LQRKFRKGFI------------------------KEGVPMSLNKESDNQAYLLGRLFAVLERIQSQAL-------GELNAGIADRYY----GSASAVPFSVFPRLLSGAK-HHLSRLRKD--------------------------KGGMAVNLDKDLGEIIASL---PENFP-RHLSIDEQGRFAIGYYHQKQSYFAKKETTESIEN-------------------------------
52425042|Gamma|Mannheimia_succiniciproducens_MBEL55E                  -------------------------------------------------------------------------------------------------------------------------------------------------MILSSLARYYQRLA-------KETDSVGN-------------PKVPSYGFSEEKIGWVLVINQDGQLVDVVPNLSDGKKP-QPK---LLNVP---RPEKRT-SGVKANFLWDKTAYVLGVESNKDKATAKEQPFVISQKTFEAFKQSHLELF----------------------------------------------KDSQDLGLQAVCHFLEKWQ-PEHFSQP-----------------PCLT------------------EMLDANLVFKLD---------------------------------------------------------------------------------------------------------------------------------------------------------------------------------------------------------------------------------------------GCSGYIHQREAAQTLWADLLK--DDNA-E--------QGICLISG-ANAPIARLHPAIK-----------------------------------------------------------------------------------------GVFGGQSSGGSIISFNKE-SFASFGKEQG-------SNAPVSEVSAFAYTTTLNYLLRRENNHC--LSI-------------------------------------------------------------------------------------------------------------------------------------------------------------GDTSTVFWAEADNS-ANAEAAEGFFASVF------SPP---------------------------------------------------------------------------------------------------------------------------------------DDEQESQKVF-------NILEQIAKGRGIKEVSPDLAPD-----------TRFYILGLAPNA---ARISIRFWLDTTFGQLAEHLAQHWQDLAIEPCP-------------------WKTFP-SIWRLLLQT------AVL-------------SKTENISPVLAGEMTRAVITGSLYPMSLLSQLIARIRADGDI---NG---------LRIAMIKAV----------LQRRFRKGFI------------------------QEEIPMSLNTESTNPAYLLGRLFAVLERIQTQAL-------GDLNAGIADRYY----GSASSVPYSVFPRLLSGAK-HHLSRLRKD--------------------------KAGMAVNLDKDLAEVIGAL---PDVFP-RHLSIDEQGCFAIGYYQQKQRYFTKKETTESTEN-------------------------------
58580493|Gamma|Xanthomonas_oryzae_pv-_oryzae_KACC10331                -------------------------------------------------------------------------------------------------------------------------------------------------MILSALADYYQRLL-------DDPESG-----------------ISAPGYSREKIGYTVVLATNGNVISVDDEHRADGKKRLPK---SVSVP---ASFKRPGTGAKSFFLWDKTSYVLGISASSKR-----S-EQEH----AAFKALHYQAL----------------------------------------------SDTDDPGLHALLAFIERWT-PDGYVDHPA---------------FAPHSE----------------ALLDANLVFRLE---------------------------------------------------------------------------------------------------------------------------------------------------------------------------------------------------------------------------------------------GDSCYLHERPAARAAWDGQQG--RGADGV--------SGLCLVSG-TMAPLARLHPAIK-----------------------------------------------------------------------------------------GVNGAQSAGASIVSFNLD-AFTSYGKQQG-------ENAPVSEQAAFAYTTALNHLLRRDPHNRQRVQI-------------------------------------------------------------------------------------------------------------------------------------------------------------GDTTVVFWAQASTP-MRSQNAEDIFADFMRGSDADDPAI--------------------------------------------------------------------------------------------------------------------------------------ADGQATRRLE-------LVMKQVRQARPLRDLDDSLDDD-----------ARIFVLGLAPNA---SRLSIRFWETQSLAGFAKRLADHYDDLALEPPA-------------------WKRPP-TPAYLALQTAPVYGEHGK-------------PKAEDVSPLLAGELTRAILTGIRYPQSLLGSIVMRFRADGQL---TP---------LRIALCRAV----------LARDARLCRQQGLSTD------------------PKEPPMSLDTGNTDPGYLLGRLFASLENLQRAAL------GDRINATIRDRYY----GAASATPASIFPVLLRSAQ-NHFGKLRKE--------------------------KAGLAVNLEKEIGQIIDAL---PPSFP-RSLPIQEQGRFAIGYYHQTQARFARNDGPDAPDTASEGETA------------------------
226945226|Gamma|Azotobacter_vinelandii_DJ                             -------------------------------------------------------------------------------------------------------------------------------------------------MILSALNDYYQRLL-------TQDVG------------------IALPGYSQEKISYVLVLSPGGELVDVQDIRVQAGKKLQPG---LLSVP---QPEKRT-SGVKSNFLWDKTSYVLGVSAKEGG-----R-MAQEH---QAFKELQCSFL----------------------------------------------GDSSDPGLQALLKFLAQWT-PEQFLPP-----------------LFNV------------------EMLDSNLVFRLD---------------------------------------------------------------------------------------------------------------------------------------------------------------------------------------------------------------------------------------------GQLHYLHDTPAAQSIWSRLQA--GTDC-K--------QGLCLVTG-EYQPLARLHPAIK-----------------------------------------------------------------------------------------GVNGAQSSGASIVSFNLE-SFSSYGKSQG-------DNAPVSERAAFAYTTVLNHLLRRDDSNHQRLQI-------------------------------------------------------------------------------------------------------------------------------------------------------------GDASVVFWAEAASA-AQADAAETLFWEML------DPPA--------------------------------------------------------------------------------------------------------------------------------------DDASETERLR-------QALEAVASGLALRELNPELEDD-----------TRLHVLGLSPNA---SRLSIRFWESGSLHSFAKRLAEHFQDLALQPQP-------------------WKTEP-AMWRLLHATAPS--RDGK-------------SKAEDIPPQLAGELTRAILTGSRYPRSLLNTIIMRLRADGDI---SG---------VRVALCKAV----------LARDLRLGVKGI----------------------NEEIPMSLDKEASNPGYRLGRLFAVLESVQRGAL------GKHVNATIRDRYY----GAASATPATVFPMLLRNTQ-NHLAKLRKE--------------------------KPGLAVTLEKEIGEIIDGL---PPQFP-RSLRLEDQGRFAIGYYHQSQVRSTHGKDEDADVTESTEQGTQE----------------------
24213387|Spiro|Leptospira_interrogans_serovar_Lai_str-_56601          -------------------------------------------------------------------------------------------------------------------------------------------------MILQELVKYYERKL-------EERE-------------------IAREGFETKEIPYLIEIDEEGNFIRFISTWQDEKKK-RAS---SYTIP---KAVIRS-RGIEANLLWDNFEYIFGLEKKEKQ---------------KDFIRKIQDLES---------------------------------------------KSEESSSLTSILNFFSKLKMPELKKDP-----------------LWAEI-----------------EEDKHYLTFKLQ---------------------------------------------------------------------------------------------------------------------------------------------------------------------------------------------------------------------------------------------GQNEIICSDKTIVQTISQNAS--DDEV-E--------KGICLVSG-KTNPIERLHSKIS------------------------------------------------------------------------------------------LTGANTSGANLVSFNLD-AFESYGKKQG-------SNAPTSKYANFAYGTSISSLTSKDSRQK--ILI-------------------------------------------------------------------------------------------------------------------------------------------------------------GNTTMMFWSETKN------ELEDEFLSLLKPSDEDQKK---------------------------------------------------------------------------------------------------------------------------------------DSKRKQEARS-------NQTIKEHFVSPFTGKLQHLLNDG----------TKFFILGLAPNA---ARISVRFWYPSTVGEISKNINQHFTDLKLEIYN------------------IESGFI-SLNRILSST------AIQ-------------GKMENVSPLLSGKLVTSIISGSEYPRTLLSSILIRLKAEKEI------------SFVRVSVLKAI----------LNRKGRFEKFKN----------------------YKELTTSMDEENINVAYRLGRLFAVMERLQERAN-------PGINATIRDRYF----SSASSRPATVFPVLFNLSM-HHASKSGS--------------------------------VWFEKLKGEILAPLS---GRIP-NTFSLEEQGLFAVGYYHQRNELFKKKEELSQGE--------------------------------
78222284|delta|Geobacter_metallireducens_GS-15                        -------------------------------------------------------------------------------------------------------------------------------------------------MILQALHGLYVRKQ-------DE---------------------LPPEGFEQKEIPFLIVLNGDGTFGDFQDTRNRSGKKLIAR---QFRVPKDSGRSGKN-AWQSANLLWDHYGYVLCWPKSDSDADKEMA-RKQH----GTFVERVGELAA---------------------------------------------AYPQDKGVQAVMRFLKSDEREKLLEHP-----------------AWEECR----------------KIPGCNLSFRLS---------------------------------------------------------------------------------------------------------------------------------------------------------------------------------------------------------------------------------------------DELSLVCESDNVREFVAKSSA--QDDD-EDDSTTGDVEGICLVTG-ESATVARLHPRTP-------------------------------------------------------------------------------------------IIGAKSNAKIVSFQKNMGFDSYGRQQS-------YNAPTSKGAAFAYTTALNHLLAKESRQK--LLI-------------------------------------------------------------------------------------------------------------------------------------------------------------GSDTMVFWAGEKH------RVEDLFADLF------------------------------------------------------------------------------------------------------------------------------------------------GEPAKENLDQ-------TTQAIRSLYTAPQAGTPPLDHDL----------TPFFVLGLAPNA---ARIAVRFWHAGTVGETARHIRQHFDDCAVVHGP------------------NQPEYL-SLFRLLVST------AMQ-------------GKSENIPPNLAGDLMKSILAGTPYPQSLLSAAIRRCRAEREI------------TYPRVSVIKAV----------LARGTRYYTSN-----------------------EQEVGMALDVTNTNPGYRLGRLFAVLEKIQEEAS-------PGINATIRDRFY----GAASGTPVAAFPHLMKLKN-HHLAKLENR----------------------------GRAVNLEKIVGEIMDGL----DDFP-THLSLQDQGRFAVGYYHQRQDFFKKNETTTNVNP-------------------------------
119357242|Chlor|Chlorobium_phaeobacteroides_DSM_266                   -------------------------------------------------------------------------------------------------------------------------------------------------MILHALYDYYQRKA-------ADPESG-----------------IAPEGFEWKEIPFVIVIDQVGNFITFEDTREGDGKKKWAK---KYLLPKSIHRPGSN-SWMTSFLLWDHYGYVLGHARGESDKDQKMA-HKQM----PTFIKKIQALPS---------------------------------------------EVKEDEGVIAVIRFYENGGYEKVKSAH-----------------NWSECA----------------KIVGCNLSFRID---------------------------------------------------------------------------------------------------------------------------------------------------------------------------------------------------------------------------------------------GESDLVPCRDAVRKYVASQCS--DNTD--------GVSGLCLITG-ENAAIARIHSDTP---------------------------------------------------------------------------------------------INKDSKKFVSFQKSSGYDSYGKEQA-------FNAPISKSAEFAYTTTMNMLLGKESKNK--VQV-------------------------------------------------------------------------------------------------------------------------------------------------------------GDATTVFWSQKQE------AFEEVFPALF-------------------------------------------------------------------------------------------------------------------------------------------------GYPKDDPDA-------DVKAVRALYEGVNTGHANMDSD-----------TRFYVLGLAPNS---ARISVRFWHTGTIAEFAGNIRQHFDDLAIIRSQ-----------------KDSDHFS-MFWLLSAMA------HEG--------------KVDNVPPNLSGQIFQSVITGGLYPATMLQQAIRRIRATQAK---DL-----KNRSTQASILKAY----------LNRFSRIYKTK-----------------------EKEINVALDPTNDNPGYRLGRLFAVLEKIQEEAS-------PGINATIRDRFY----GAASSTPVTVFPQLLKLKN-HHLSKLKNV----------------------------GRRVNFERILASIFDGIG---NDMP-SHLSMEDQARFAIGYYHQRQDFKK-----------------------------------------
161507874|Bacil|Lactobacillus_helveticus_DPC_4571                     -------------------------------------------------------------------------------------------------------------------------------------------------NWISDLAKVYDDNESIAGKAETVSVGKEKTK----------TVTLVPISHIAVNIPIQINLDKDGGFKGADVIDEKDNQ--------RTIIPATLKSASRS-SGSAPMPIDDTLKYIAKDYYPEIS--NKDK-DSHYY---SDYINQLKGFVEYV--------------------------------------NNKNSSDRVRQQVNAIYTYVSQNDIFADLLFKAHLFGDEIKQVS-AIPMKWTGKE-----EKPAVYKAITGDLDRSFVRFNVR--------------------------------------------------------------------------------------------------------------------------------------------------------------------------------------------------------------------------------------------GLGLDRSFEDPDLYEAWGKYYL--TTLRND--------TGVDYVDCNNDAILTDNHPKGI--------------------------------------------------------------------------------------------IPSASNAKLISANDTTNYTFKGRLLN-----SDEVATIGYLNSQKAHHALRWLIDKQGF-----SI-------------------------------------------------------------------------------------------------------------------------------------------------------------GGRYYLAWGRKQQNYMIDNQTSPMFKILTSTY---------------------------------------------------------------------------------------------------------------------------------------------NTDQAESYTN-------ERLAKSYYNSLVKGIELNGDNLE----------DLVYLMQIDTSTP--GRADIVSYQALDLNQYIRKLSSWYGKISLFIQN---------------KAGEFVDPPYSLRTIANMI------HGS-------------KANDDLKKNTISELISVILGSQIVPRGIIMPLYNKAIRPLSF--NPKDPEARFIGWQPIVRLTSK----------LLKIWYE---------------------------NEGIKAMLNDEINDRSYLYGRLLAVADVLEGDAL----KNKEVDRPTNAQRYM----SAFAQRPADTWKTIYMNAQ-PYFKQSKGN-------------------------------RRGQILIDHIFDKLQ-INEENI-NRLNDPLDGKFLIGYSQQKVDWFRKIREYSEKKQKEQEKGDK-----------------------
169825532|Bacil|Lysinibacillus_sphaericus_C3-41                       -------------------------------------------------------------------------------------------------------------------------------------------------SLLNALVQTYDNNLEVVGKVNKKRNGTEY--------------TLLPIAHSTQVTHVEVFVSNQGEFLSAAVIEGER----------NTVIPVTEASSGRT-SGLAPHPIHDKLMYVAGDYSDYIS--GKSK-AREAF---KLYLEQLSKWCD---------------------------------------------SEYGHESLSNLYEYLKKGTLIEDLVKNKTLYLDDNGMLL-L---KWQKKN-----EKTPDIYKIVSNVADVAIRFTIE---------------------------------------------------------------------------------------------------------------------------------------------------------------------------------------------------------------------------------------------GLEPVMWENTDIRNLHIQKTI--SDIT-E--------LDFCYVTG-EYAPISVNQPKKI--------------------------------------------------------------------------------------------RNTMDQAKLISSSNANALTFKGRFAE-----ARDSFNISYEASQKAHNALKWLINRQS-----INI-------------------------------------------------------------------------------------------------------------------------------------------------------------DGRVFLVWSDGME---QPKNWDELLRA-------------------------------------------------------------------------------------------------------------------------------------------------------------------GEQEAKEFYLNLTGVKEGHIDS-----------KNTYLTILDAATP--GRLAVTSFEQLTTSSYYKRVYNFYNKYIWYFTH---------RKNDNGENQEGLAAP-TLKEILNVI------YPD-------------TTRADILKNTYNTLLICVLYNRPIPREYINRAVARLKNGNEM---GT------WEWDKNLSITCA----------LINYERG---------------------------KGEFSVSLDTQNNNRSYLFGRLLAVAEVLERSAL------GSENRPTNAARYT----ASFVQAPARTWTILQQKIV-PYQNKLNSK-----------------------------LAAYYQAIIDNIISLM--NPNDFS----NKTLEETYLLGFYSQRKDLYTKKEKKGDKSND------------------------------
150389451|Clost|Alkaliphilus_metalliredigens_QYMF                     -------------------------------------------------------------------------------------------------------------------------------------------------NWIHKLYDTYENCK---SEVGVARTDSKT--------------PLLPLSHTIVNSNIEIVVDIHGNFRRARNVSKSEA---------MTIAPCTEDSASRG-NGNNPHTLFDKLQYVAGDYTSFFN---DKR-DKKFF---IEYIKLLEAWSN---------------------------------------------SEYKDEKVIAVLNYLKKERLVADLISEKLLEVDENSHVT-N---KWFGDK-----------DNKPMKTSDIFVRFIVEIP------------------------------------------------------------------------------------------------------------------------------------------------------------------------------------------------------------------------------------------GDVNCRLWENTDILRKYHNHYL--NTKT-K--------YGLCYIQG-NNMLTTLKHQSKI--------------------------------------------------------------------------------------------RGNGDSAKLISANDENGFTYLGRFSD-----SNQVVSIAYETSQKAHNALKWLVDIQGQKFGNPKD-------------------------------------------------------------------------------------------------------------------------------------------------------------GQKIIVAWGTKNQ--TIPQILEDTQGGIF------------------------------------------------------------------------------------------------------------------------------------------------GKEETAIVST-------EKEFAQRLNKAIAGYGCDLDTK-----------AEIVIMGLDAATT--GRLSIAYYRELYGTDFLNRIKHWHSTCIWQHSYKIIADGFDEKGKAKFKTISFIGAP-SPKDIATIA------LGSPRENSKTQKK-HLELKDSLLKATVERLLPCIIDGAKLPYDLVNSVVNRVSNPVSM---EK------WEWEKALTITCA----------LVKKYKYDKL------------------------KEVWEMALDENQKDRSYIFGRLLAIAQQIEEYAL----YTTGEKRPTNAERLM----HQFKLHPYKTWGIITDKLG-PYIARLGSK------------------------------GTGLTELMTQVNSMI--PYEEFT---SPKKLDDSYILGYYCQRQVFIDEKNIRIQANAIKKLGQAN-----------------------
148658416|Chlor|Roseiflexus_sp-_RS-1                                  -------------------------------------------------------------------------------------------------------------------------------------------------NWMQSLYETYEQCA--KGGLVGYVSGTKR--------------PLLPICHITIQAHIEVVIDGCGNFRRAQLVSKDDA---------VTIIPATESSASRSGSKPECHPLCDKLQYLAGDFVKYGGKVTSGF-QRNPAEPHQNFVTLLSGWN----------------------------------------------SKCLHPKVSAILKYIQKGTLMADLVKEGVLLIDHRRLLA-K---DDIEPE-----KRRGTIFDVLNDQGDAVVRWVVEIP------------------------------------------------------------------------------------------------------------------------------------------------------------------------------------------------------------------------------------------GDTESRVWRDTKVWDSWIDYYL--NHRSGT--------SEICFVIG-EERTLTNNHPKYI--------------------------------------------------------------------------------------------RREGDNAKLISSNDTQGFTFRGRFIT-----DEQACSVSLEASHKAHYALMWLIDRQGY-----RD-------------------------------------------------------------------------------------------------------------------------------------------------------------GDLAIVAWAISGATVTVPQPTDDPIATLF-----GDLPS--------------------------------------------------------------------------------------------------------------------------------------DDKSIDT----------AQDVAIRLKKKIAGYRQEIGDR-----------TDVVVMGVDSATP--GRLAVIYYRTLKGSDFLDRIETWHDTCAWRHTY-RVIEERDTNGKLYRRRIPFIGAP-APADIAEAA------YGR-------------RLDDRLKQATIKRLLPCIVDGQPLPRDLVESAIRRASNPVVL---SD------DQKEKVLTIACA----------LYRKYMYG--------------------------KEQYDMALDETRRTRDYLYGRLLAIADVIEERAL----YKAEQNRPTNAIRYM----QQFSQRPFRTWKQIHDLLM-PYLMRLGGR------------------------------AYYYKNLIAEVESMF--TPEDFV---STRSLSGEYLLGFYCQRQKLLEKRADDREDDNDGTSI--------------------------
222056496|delta|Geobacter_sp-_FRC-32                                  -------------------------------------------------------------------------------------------------------------------------------------------------SWIEKLHQTYENNL----GNIANPKDAV---------------PLLPLFHSTQNAQLHVVLDGQGNLLDASVVMKDDA---------QTIIPATEASAGRSGAKIAPHALCDTLQYVAGDYLEYGGNPNKKK-NESGF---EPYLKGLKAWV----------------------------------------------DSSQHRKLQSVFAYLKQGRLIKDLIEKKVLYADNSGQLA-A---EWIDEA-DAPPVFKIIKQANKKGQFEAFVRFSVEIS------------------------------------------------------------------------------------------------------------------------------------------------------------------------------------------------------------------------------------------GDTQSELWKDASLWDSWRSYYA--GLQT-N--------RDLCMVTG-GTAGLASNHPKNI--------------------------------------------------------------------------------------------RYPGDGAKLISSNDSEGFTYLGRFTT-----DAEACGIGIEVTQKAHSALRWLIERQGR-----RD-------------------------------------------------------------------------------------------------------------------------------------------------------------GDQAVVAWAVSGA--DVPDPQADTFAFLF------GGKD--------------------------------------------------------------------------------------------------------------------------------------APASPKTGYT-------AQEVGVALSKKLAGYGAKLKPT-----------DEVVVLGLDSATP--GRMAISYYRELLGSEFLERIESWHTSCCWLQYF--------------GKDRIFVGAP-APRDIAEVA------YGR-------------RIDDKLRKATIERLLPCIVDGAPIPRDLVESCVRRASNKNGI---EY------WEWEKALGIACA----------LYRKRHE---------------------------KEGYTMALDENRTTRDYLYGRLLALAENLEHWAI----RTAGESRPTNAERMM----QRFADRPYSTWRTLELSLL-PYKVRLGDK------------------------------AHKVKSLLDAVHVKFD-PPEEFT---RDDRLSGEFLLGYHCQRAALKPAVASEATGANDDLDNSDD-----------------------
124485670|Metha|Methanocorpusculum_labreanum_Z                        -------------------------------------------------------------------------------------------------------------------------------------------------TWITKLYETYENCG---NTVGIDNADGNA--------------PLLPIGHTAQKTQIEITIDEDGTFQSVSIDPPKETK--------TIIIPCTMESEARS-SGNTPHPLFDNLKYLAPDFQDTKK-----N-DGNFF---EKYLIQLEDWCE---------------------------------------------SEYSHPKAQAILRYVKKGTIISDLRNAH----------------LLNEKM--------------ESSPQNFYVRFNIY--------------------------------------------------------------------------------------------------------------------------------------------------------------------------------------------------------------------------------------------EGDVQEGWKDVSLRNRYIAYYL--NSVIGK------GPQSLCYASG-KSLPVSRLSPRSV--------------------------------------------------------------------------------------------RRPGDGAYLISGTDESNFTFRGRFAT-----RDEALCLSYDVSQKAHKALKWLIDKQGY-----KN-------------------------------------------------------------------------------------------------------------------------------------------------------------GDQVFVVWGTKDQPIPAIWDPDDVYANI--------------------------------------------------------------------------------------------------------------------------------------------------PADEQLPDT-------AEGFARRMITALSGYSQSLTPD-----------SSVVVIGLDSTNGAKGRLSITYYQELAGSEFLKRICHWYQTTKWYPIY----YVKKNNGEKEGKSIAITGVP-TPNDIFFAA------YGR-----------ETESTKKIKKATVSRIMPCIIEGKPIPYDLVHSSANRAARLILA---GK--SDKQWETNKTLNIACA----------LIRKYYNDQKNERNDF---------------EHYNEVWKMDLDIMQTDRNYLFGRLLAYARTIEEFSI---KSSGNGYRQTNAERMI----PRFRQHPAETWEKLYEKLL-PYMAKFRTT-------------------------SPNSLGNRLEADMNAILDLFKIQPDGFS----DEALTPIYLLGYQSQLTQFDKERKEAIAKKTARLEAEQITDDDSTNGGN-------------
86742029|Actin|Frankia_sp-_CcI3                                       -------------------------------------------------------------------------------------------------------------------------------------------------MLLQRLTEFQRPMI-------SGVDD-------------------LPPFYQSRPMRWGLMIDADGQLAMPDLLDLSDPTD-KLR---RFGEPGPVPYLTRS-SGASPLLGADDIQYVLGWADDDAK--PDWV-GRCH----ASFVDLVHRWAT---------------------------------------------AFPADLIAQAVDGFFTRRGHNQVRRPE-----------------VWTSKQ---------------------GIVLLVG---------------------------------------------------------------------------------------------------------------------------------------------------------------------------------------------------------------------------------------------DDGHWLPEERSVQIFWEREVQ--RRKA-GGDSPDGGRRGVCLVCG-QDGVLVERFPQGIPR-------------------------------------------------------------------------------------RLVPLAGQAIAALVSANKKIHTYDFSDSLAT---------VPICIGCARISVANLHYLLDHPDHS---LSG-------------------------------------------------------------------------------------------------------------------------------------------------------------SDGRMTWWTIGRE---------VAVMTLM------------------------------------------------------------------------------------------------------------------------------------------------GQARAAD----------VRVLGERVHSGRGTEDTDLEHE------------RFCSVTISGSG---ARIAVRDWIDMPLAQLEENIIHWFGDHQTYGVN-----------------LARGGYV-PLTRLVLATGRWI-EQGGGDRSSGEYAR-FDDRSAQRPDGVRRDLLRIALKNLPVPPALFGHLLTRIRTDGHV---DD---------ARVALLRLA----------LVRRARLADERN----------------------RPVPGPGLDPDNHDPAYLAGRIFAQLESIQYYASQMGREKGDRLNTTFADRYF----AGAVANPKTALIQGWLLVH-PWLKKIRRD--------------------------SIARAVALENQLHGLNELLV-ASGGFP-GRGNPDDQAMFILGYSHHRSDSMRRGGAANAAKTPGPGFPPNTPGMPADPGTPTP----------
Jnet  89902662                                                        -------------------------------------------------------------------------------------------------------------------------------------------------HHHHHHHHHHHHHH-------H-----------------------------EEEEEEEEEE-----EEEEE------------------EEE-----------------------EEEE--------------HHHHH---HHHHHHHHHHHH--------------------------------------------------HHHHHHHHHH---HHHHHHHH---------------------------------------------EEEEEEE------------------------------------------------------------------------------------------------------------------------------------------------------------------------------------------------------------------------------------------------------HHHHHHHHHHH-------------------EEEEEE-----------------------------------------------------------------------------------------------------------------EEEEEE------------------------HHHHHHHHHHHHHHHHHHH-------------------------------------------------------------------------------------------------------------------------------------------------------------------------EEEEEE---------HHH---------------------------------------------------------------------------------------------------------------------------------------------------------------HHHH-------HHHHHHHH--------------------------EEEEEEEE-------EEEEEE-----HHHHHHHHHHHHHHHH-------------------------------HHHHHHHH------------------------------HHHHHHHHHHH------HHHHHHHHHHHH-----------------HHHHHHHHHHH----------HHH------------------------------------------------HHHHHHHHHHHHHHHH-------------HHHHHHH----HHHHHHHHHHHHHHHHHHH-HHHHHH---------------------------------HHHHHHHHHHHHH-------------------HHHHHHHHHHHHHHHH


 Cas8c (cmx1/csx13/LA3191)
108758437|delta|Myxococcus_xanthus_DK_1622                            -------------------------------------------------------------------------------------------------------------------------------------------------------------------------------------------------------------------------------------------------------------------------------------------------------------------------------------------------------------------------------------------------------------------LPAPLSIRLY-APGMTPLLRAGAGGLAASLRAI------LGSASPAAPWPSPVRLGPGTATVEQEAIHLD-------WGGK--APEATLRALFGASFRV-KQGFIDLPGTRPPGAPEPPPELAAALHDALKVTFLQHGK---------STQGGAR-------------------RRVTFE-VDARP--------------VI------------VESQGYDSFVHQTA--WQSVLEALEV-----------GSTSLASWAYPGAAERHIG-VRVTKVEYTAAEALCACFALVGCVSYKLPQLR--------------------------------------------------------------------------------------------------------------------------------------------------------------------------------------------------------------------------------------------------------------------------------------------------------------------------------------GGAFVALAPTNL---VRFAELR----PGLTPKRLR------------------------------------------------------------------------------------------------------------------------------------------------------------DVAVAGASDAVLAAQLVMAQEA-GKKRLGAVLGTTEAVALRQMPWNAQQK-IRGAVVRQDAVLEEVLDRYEAAAAALPHTLRVRK------------------PEGKATGEASYFIAISALRAFITENLAASRPWYADFATATTAEGRFIHDYRDRDNLGALLWH----------------------ERKGLIAM-------------------------------------------------------------HPYLGEAEQWLVQSVHLALR-SRFKS----IYADTKESAPATRS-NRLKGERERLRLSF----AGAKTPEQVRAALADL------------------WSRAGTNR------ELQEHWRDILQLL-GPE-RWRAARDLALVALASYQGKGGEAAELEDA---------------------------------DEAAGASEQS------------------------------------
300869198|Oscil|Oscillatoria_sp-_PCC_6506                             -------------------------------------------------------------------------------------------------------------------------------------------------------------------------------------------------------------------------------------------------------------------------------------------------------------------------------------------------------------------------------------------------------------------MNELISIPYTLAELSSSQHRSGLAGLVLMVQWL----------HRFQPWKQDGSAICEIDNL-----------SDRGVTLR--INQLGLQALLNEVYAASWEEKIEYKLRED---KETGEIIQPIRTEEVPDKDSKTGKVK------IDKKTGQPKTKTAYYYPMFVPQGAFLVDPQYDRSSDGKN----GLWIKLWRDALWAI----------LKAKALSRNSFKAR--ANELSDTKDVKDIWKNLANPSSQIKLAGSFYLGVQEKN---AEDIPFKDRGRYHFLLHFWFFVAQIYVPIKINIEKEKESKKHQEN-------------------------------------------------------------------------------------IDF--------------------------------------------------------------------------------------------------------------------------------------------------------------------------------------------------------------------------------WGYVIAIPDIANL---KFFCDEF----FEFLSSREIKPF----------------------------------------------------------------------------------------------------------------------------------------------------KFLPRECIIDLQLEAALEMSKRLKLQLNKSESKKSMSDLVNAIDIIHAHRPKDDT-KFIYIGRFLPT-MEMANEYEAI-------------------------------------KNSLWSPTFRHQRLL--NLVRDKKWYTGF-DSLLCTIPYEQTMENDYFRHDSRESF-------------------KYEVEDMTEETEQD------------------------------------------------------LGTEVAEYSCERLVLRLVKSYVL-SKLEGKYQLKWKDVQGSP---KE-SEYRDKKAKIAKSAFLDIRSRSEKSDFINYFAST------------------ICSVSQR-------MNESDFEKLTRDLYEDT-D--KVRTLTMLALSANS-------------------------------------------------------------------------------------------
168698060|Planc|Gemmata_obscuriglobus_UQM_2246                        -------------------------------------------------------------------------------------------------------------------------------------------------------------------------------------------------------------------------------------------------------------------------------------------------------------------------------------------------------------------------------------------------------------------------MRYDLSVLPTAFHKAGLAGLVLLIESL--------KQRRALTAEETKCTVAATE-----------------VTVT--FTEPLLQKLMDDLYDA-REVEVAVKSKW----QGAEVKREETVEEEVDGKKTRTKR-F------IYDQVQPK-------------------GAFFDNVFDGDK----EIWRKLWRDMLWNIPRGRPTTREPFNQRASGKPCKEGPNAWSELLKVHKARTKKE----F-HTAALSSALFPGAQAVN---AEAVPFEGRAEENLLLHFWPLTALLYVPQEIE-------RDGSTN-------------------------------------------------------------------------------------LPA--------------------------------------------------------------------------------------------------------------------------------------------------------------------------------------------------------------------------------SSYTVAVPDVSDL---CEFVTEY----PKLLTGLSAEVR----------------------------------------------------------------------------------------------------------------------------------------------------GYRPAQAVIDLPAEGALAFLEDLAVLTRLEIEAGKLRFSIGAVEYLHLVKAGNNV-KLMAAGRVAPD-QRLLVGYR--------------------------------AIVRPTGTAPHYRNSLFRRGLLLA-LLDGESWYQPFGRSFVTFDAGVFIRQPRKDDEKGPPQFASDASK-------------KFRHLTTLFTQTLEMA----------------------------------------------------VGDSVQPPKPLELLVEQVIKSYL-LGKAKAKCNIDKKTKLSALGKDEQKKVYDKKRDIAAEAFLA-ARSRRDQDFVKYFSEV------------------ICSAGTYFD-----KKTSDFQVFATALNDPN-KTDSIKALTLLALSANS-------------------------------------------------------------------------------------------
218442589|Chroo|Cyanothece_sp-_PCC_7424                               ---------------------------------------------------------------------------------------------------------------------------------------------------------------------------------------------------------------------------------------------------------------------------------------------------------------------------------------------------------------------------------------------------------------------MALKYRLF-NPNYTICHRGAMGGLAATIKAW------GDNLPEGIQAQYDAETITID------------------WDETLTEQEA-LEKILAASFKLTEDKLIDLPGQFI---GEDSPDLRLVIHEALCLTFLQHNK-M------RPGEKTPR-------------------ISPWQP-VDQED-------------TEP------------ITYRAINSYAHQKAQGTGLLDKAKEGE-IGK----FPFTATLPQSVIPGAM------TGKKALQAMAEDAILLLYLMVGSVIFLLRPTT------YRGKSDK-------------------------------------------------------------------------------------KAR------------------------------------------------------------------------------------------------------------------------------------------------------------------------------------------------------------------------------EKAQACIVIPNVTNL---KDFVDSL----EILTATSKNIERF---------------------------------------------------------------------------------------------------------------------------------------------------NSTYLGRIVGGAEEAALTFLSNIQA---DDIANSSGVSGCQVIAMGKVAWDKNQI-NRSLSIQLRNS-YPEMTVFRAAKKYLGQS-----------------------KWITAANGKRFAIPNSPVPELIAANLASERHWCAYF-SDLI---------SKKKDF----QQM-------------------LFRQGGLHAMAKAV---------------------------------------------------------K---DEDDQAIIQAFHKAWE-MTMGQ----IGDRSREKN-LDFS-RLVEVKREKIRNEI----LRAKTASGLATWFLQFC---------------TDATKGASLL------PIRNEADRIRAFIFNAR-NFERFQNLLLFALLSYANDETN----------------------------------------RNNNSEGDKN------------------------------------
162457459|delta|Sorangium_cellulosum_-So_ce_56-                       -------------------------------------------------------------------------------------------------------------------------------------------------------------------------------------------------------------------------------------------------------------------------------------------------------------------------------------------------------------------------------------------------------------------MARELTYRLT-NPNYTVYHRAALGGLAATVLAWRA---KRGGAPSGIEHDVQRDHVTLA------------------WGDELSDQEA-LQRILDASFRLTEEKLIDLVGQAV---AADNVALRVAIHNGLCATFLQHNK-M------RPSEKEPR-------------------RVEIRS-ADDES-------------RGL------------FTYKAITSYAHQKAQGTGLLDPAKKGSPAGR----FPANATIPQSVVPGAV------AGVQALETGAEEAILLLYLMVGSAVFLLRPRT------YKEK---------------------------------------------------------------------------------------------------------------------------------------------------------------------------------------------------------------------------------------------------------------------------------------------------------------------------MQACVVVPDVRDL---VAFSRAL----RAAAGVDIERPRL---------------------------------------------------------------------------------------------------------------------------------------------------SSGYLGRVAGGVEEAALRLLIDLTA---DDLREDPAIAGLQAIAMGKVAWDKNQV-NRSASVRLGLT-YPELDVFLCASKHLGKA-----------------------RIVPGSKGDGYAVPMSPIPELIAANLAAGRHWAAHF-RELV---------SESKDF----SRM-------------------RFARKGLQAMKEVI---------------------------------------------------------K---DGVDQAVINMFHEAWR-KTMGA----LGERARRDG-LHFE-RLVEVEQERIRNAI----LRSKTADALANWFLRFC---------------ADATRGASLP------AAQRDAIALREFIFNQR-NAARFQNLLLFALVSYAKDGSS----------------------------------------LQTKGET---------------------------------------
170078379|Chroo|Synechococcus_sp-_PCC_7002                            --------------------------------------------------------------------------------------------------------------------------------------------------------------------------------------------------------------------------------------------------------------------------------------------------------------------------------------------------------------------------------------------------------------------MTEMILSLF-NPNSLLPHRAGVAGLALALSAI-----DPTDAP--LQWEVTDDAVKLT------------------WDCT--DKEA-IQWLLKETYQI-KDGYLNVKAL------KLDDQSRYIFTDGVTTTFLQHSK-Q------RSLDKQTQ-------------------SLSFQV-DEGQP-------------EIQ------------VNHRQLLDCYYTRD--FKEAFSSKGK---------FQKSIPLKGHHLPGLVEDF----ANGAYQESPENYLALLFLPIACHYYRLPNFL---------------------------------------------------------------------------------------------------------------------------------------------------------------------------------------------------------------------------------------------------------------------------------------------------------------------------------------SGLVILSVSNL---KAWVKRR----KAYAAKTVTKLK------------------------------------------------------------------------------------------------------------------------------------------------------PYGEFRANGAGESALRFLLQEKL---IEDAKDFKVDYCEVYRLGKQPWDGNQSYLKQEVYRVHAN-DELLELYREAWGLFP-------------------------SVVRETDKGETWLAHSKVLPWIADNLIKGDRWYQGF-FEFR---------KANE----------------------------IYERTGLVKMTKIE---------------------------------------------------------N-ALTSQEQIFFDAIQGGFS-TFLRG----QIEQATKQG---RK-LDYAQVTKKVIYRF----QRPSTQQEFASAVVDF------------------LSQFRSRA------ARGSGSEIYL-WLHRDR-QWKQARDLALLAIATYEGKNKQGETEVPEEI------------------------------LDQTLSEAETNESFELTL-----------------------------
45656825|Spiro|Leptospira_interrogans_serovar_Fiocruz_L1-130          --------------------------------------------------------------------------------------------------------------------------------------------------------------------------------------------------------------------------------------------------------------------------------------------------------------------------------------------------------------------------------------------------------------------NTPVVFQRGLSECTSPLLRAGLAGLYSTLHSL-----KDEKKPKTLSWELTQDSIQIT------------------SKGE--FSKD-FQWIINHGYQT-KEGIFYCPGIHR---SKTIHKDRMHFHNAMMGTFLQHGR-I------QVLTKGGG-------------------TAVSIE-DECKL-----LYFPLLVEEKK------------IKYRKDAESI--------LFAEKRGST--WS----FENLVELSGYVMPGAPPRF---THETSWIGTIADAFLLFFAPLSCSFAEIEPSR-------------------------------------------------------------------------------------------------------------------------------------------------------------------------------------------------------------------------------------------------------------------------------------------------------------------------------------GTWCILIPELEDL---ETFERFR----RDYEVNTIN-------------------------------------------------------------------------------------------------------------------------------------------------------------MFAGGPGDAALRYLTEMDL---TGNKKDFSPNGCEVYVIGKVAWNKKQQ-VRRLMMRIHPT-EKNFRIYKKMRGIFQNKIHLKKTDTSSKSKKSSTRSTDKNKTQKKKDENYHWVSSPYAAARIAENLVQGKRWYYQF-AKPLSWYIDTLERKRKSSPGSSHEKIWFKSIR-------------RFERAELIKFMENN---------------------------------------------------------EIWNSEEEQWFVKSFHETLS-RLYAKEASHLNRRGGSRT---LG-DRWKHMNEKIYRDL----AQAKTSPQIRTVISDL------------------WAKSGRPP------SLQEHTGALWKFISKDS-EY--ARDLSLVALASYQGSSSLFRETVKDAVQKDEGRQLSLNLEKATTQEQVLKAYQTLWDFVETNDEQEKNDLEVFVTKNWKRALEIGQEEIQKAKKKSNDA-----
24215890|Spiro|Leptospira_interrogans_serovar_Lai_str-_56601          --------------------------------------------------------------------------------------------------------------------------------------------------------------------------------------------------------------------------------------------------------------------------------------------------------------------------------------------------------------------------------------------------------------------NTPVVFQRGLSECTSPLLRAGLAGLYSTLYSL-----KDEKKPKTLSWELTQDSIQIT------------------SKGE--FSKD-FQWIINHGYQT-KEGIFYCPGIHR---TKTIHKDRMHFHNAMMGTFLQHGR-I------QVRTKGAG-------------------TAVSIE-DECKL-----LYFPLLVEEKK------------IKYRKDAESI--------LFAEKRGST--WS----FENLVELSGYVMPGAPPRF---THETSWIGTIADAFLLFFAPLSCSFAEIEPSR-------------------------------------------------------------------------------------------------------------------------------------------------------------------------------------------------------------------------------------------------------------------------------------------------------------------------------------GTWCILIPELEDL---ETFERFR----RDYEVNTIN-------------------------------------------------------------------------------------------------------------------------------------------------------------MFAGGPGDAALRYLTEMDL---TGNKKDFSPNGCEVYVIGKVAWNKKQQ-VRRLMMRIHPT-EKNFRIYKKMRGIFQNKIHLKKTDASSKSKKSRTRSTDKNKTQKKKDENYHWVSSPYAAARIAENLVQGKRWYYQF-AKPLSWYIDTLERKRKSSPGSSHEKIWFESIR-------------RFERAELIKFMENN---------------------------------------------------------EIWNSEEEQWFVKSFHETLS-RLYAKEASHLNRRGGSRT---LG-DRWKHMNEKIYRDL----AQAKTSPQIRTVISDL------------------WAKSGRPP------SLQEHTGALWKFISKDS-EY--ARDLSLVALASYQGSSSLFRETVKDAVQKDEGRQLSLNLEKATTQEQVLKAYQTLWDFVETNDE-EKNDLEVFVTKNWKRALEIGQEEIQKAKKKSNDA-----
218439273|Chroo|Cyanothece_sp-_PCC_7424                               --------------------------------------------------------------------------------------------------------------------------------------------------------------------------------------------------------------------------------------------------------------------------------------------------------------------------------------------------------------------------------------------------------------MMDTSTQPKIHLHLH-APDTTLIHRAAIQGLWMTLKQLETRFPTPSQRIGELSWKLTPYSVSLD------------------WKGQ--DKRV-LDWLLKQAFQVDKRGLISLTGLNP---QTIPLINKIHLHQALTATLLQHNR-FVTTIFDPYKVSGINLYKTPPYLLLNLLIKLLNPGQFYLL-LKGKPNPQASIKVKAYKAELE------------LNYKQLSAYIHQNF--SHQLCKSKTHQ--W-----IDGYIPIVSWLYPGAIVRHQTIRQYNQCKERTEYAFALLFLPIACHYLILSKGI-------NEQMKS-------------------------------------------------------------------------------------KKK------------------------------------------------------------------------------------------------------------------------------------------------------------------------------------------------------------------------------NPAKYLLVIPDPINL---EESAQIR------WRLNFTN----------------------------------------------------------------------------------------------------------------------------------------------------------YQNLYVSSVEEGALSYYG-------KEITQNFSPQRCQIILYGKLMKKSQLR-NPIDIQDFKIT-KIALKTYQLACCYLQ-------------------------ENKIIKTEKNFLVRLNLIRGMISKNLLDKQPIWRNL-WSIL---------KERDSYGEMRQQL-------------------KYNQQGLFTMIKNS---------------------------------------------------------D-EISGSHHAFIDVIHEALK-IIYAQ----IYQDNPS-A---AS-KKIERENERLKSKL----LDCYKEETFRHLMAKL------------------LSKAGNLP------TLNKNRRLVLPILTGKI-DWKEARDITLIALSSYPTQARLNRELLIFFV-------------------------------FPLLLDAQLYQLALIIL-----------------------------
254413713|Oscil|Microcoleus_chthonoplastes_PCC_7420                   -------------------------------------------------------------------------------------------------------------------------------------------------------------------------------------------------------------------------------------------------------------------------------------------------------------------------------------------------------------------------------------------------------------------MSTQLTLNLN-NPHFTLLHRAGLAGLWMSLKQLDA-ETNVRDRPGYITWELTQRQVSLQ------------------WEGE--DFQV-LNWLLNESFQL-DDGRISLRGLDS---KTMDIQSQLILHQGILGTFLQHNK--------THTSTGLV-------------------SKSFIL-EEGKP-------------ELV------------ARYKHLSGYIYQQA---KILCDKQGKF--------LTKPIKVPGWLNPGTVVRHIAFSSNTSFEETPESVFVLLFAAVACCYYSIRSKL-------RDKR--------------------------------------------------------------------------------------------------------------------------------------------------------------------------------------------------------------------------------------------------------------------------------------------------------------------------AEYALVIPEITDL---AAYANWRRH--RKWREEG------------------------------------------------------------------------------------------------------------------------------------------------------------YKDFFASGLGDAGLKFLTYIT----KDILAERPFKRCQVITLGTVPWASQQK-TRTDLYLVEAN-ERIERNYQVCDNYL--------------------------STRDVAGKEGLFISCSFARELIAENLARGKHWYAGL-ADNA---------TSNELF----QKL-------------------TYERGGLNQMVQEV---------------------------------------------------------E-WDRESEKLFVKACHEAIG-YNHKQ----LYKRAKDRK---EV-PNYEREDTKFRTGL----ARCKTAVAFREFITDY------------------LSRARFMP------TLEENWEGFMDLIMGAK-DWKKGRDLALLALASYKRSSQSQ-KVGTEES-------------------------------AEDEDEIDFGY-----------------------------------
75909697|Nosto|Anabaena_variabilis_ATCC_29413                         --------------------------------------------------------------------------------------------------------------------------------------------------------------------------------------------------------------------------------------------------------------------------------------------------------------------------------------------------------------------------------------------------------------MMKRADNPKIQLNLG-DPSMTLLHRAGVAGLWMTLKKLEKIYPTPAERIGNLTWLLTPHYINLD------------------WEGQ--DFTV-LDWLLKQSFQISDEGLISLTGLDS---QNMDIQNQIIIHQGITATFTQHNK--------FFKSAGQQ-------------------SKQLI--IDGIQ--------------VR------------VDYKKAASYAHQHF--AKHLCDQYGQL--------LKEPIGIRGWLYPGAVVRHYAFKEQTAFEEKAEYALALLFAPMACQYFVLRSHT-------EPSH--------------------------------------------------------------------------------------------------------------------------------------------------------------------------------------------------------------------------------------------------------------------------------------------------------------------------TNYVLVIPEVIDL---ELYAHFL------WCLGNLD----------------------------------------------------------------------------------------------------------------------------------------------------------YKHFHVSSLGDAGLKFLNYKT----TQMPTSNFLKRCQIIFFSTKAWSEQQK-TRAEIAIIELN-SSVNYLYKLSCICFP-------------------------ECQIVLYKNQHYLLPSLIKGIIANNLAMGRSWWANW-ISFI---------KNKKSF----KQF-------------------TDEYKGINKMIQDS---------------------------------------------------------E-WDIEAQKLFIQACHEALR-KIYAK----IYSRTKE-G---EY-AQIERENTRILSQL----KRCTNTDNFRKFIAEF------------------WGRAGQIA------ILEEHWMELLPLTTGIG-NWKVARDLTFIAMASYPKNKITEVEVKPSQI-------------------------------SELNTE----------------------------------------
Jnet 75909697                                                         ----------------------------------------------------------------------------------------------------------------------------------------------------------------------------------------------------------------------------------------------------------------------------------------------------------------------------------------------------------------------------------------------------------------------EEEEE-----------HHHHHHHHHHHHHHH--------------EEEE--EEEEE------------------------HHHH-HHHHHHH--------EEEE---------------HHHH--HHHHHHHH------------EE------------------------EEEEE--E-------------------E------------EEE---HHHHHHHH--HHHH---HHHH--------H---EEEEEEE----------------HHHHHHHHHHHHHHHHHHEEEEE-------------------------------------------------------------------------------------------------------------------------------------------------------------------------------------------------------------------------------------------------------------------------------------------------------------------------------------------EEEEEEE---H---HHHHHHH------HH-----------------------------------------------------------------------------------------------------------------------------------------------------------------EE-----HHHHHHHHHHHH----H---------EEEEEEEE--------H-HHHHHHH------HHHHHHHHHHHH-------------------------------------EEEE--HHHHHHHHHHH---HHHHHH-HHHH---------HHHHHH----HHH-------------------HHHHHHHHHHHHH---------------------------------------------------------------HHHHHHHHHHHHHHH-HHHHH----HHHHHH------------HHHHHHHHHHH---------HHHHHHHHHHH------------------HH--------------HHHHHHHHHHH-H-----HHHHHHHHHHH-EE-----------HHHH


 csf1
119855198|Actin|Mycobacterium_sp-_KMS                                 --------------------------------------------------------------------------------------------------------------------------------------------------------------------------------------------------------------------------------------------------------------------------------------------------------------------------------------------------------------------------------------------------------------------------------------------------------------------------------------------------------------------------------------------------------------------------------------------------------------------------------------------------------------------------------------MLSDPAAAAW----VAAGRPAVD-APAPVAGRCGRCGEDGPTVTSSR----------------------------------------------------------------------------------------------------------------------IISEKFTGFDAWP-FGSRRLCVPCAWAYSRQPTTQPPLLIT--PTAVEEYSTGAELTELLA-------------------------------------------------------------------------------------------------------------------------------------------------GGPLSSSRAVVLPTAR------------------------------------------------------------------------------------------------------------------------------------------------------------------------------------------------------------RRHILPTAEW--------GHLATDGL--------------------------------------------------------------------------VIPWDTAAAALLTDLAWLRASVGATWPQLSLPAPPHRLLQTLPRDQWPRILAAWP----------------ALQRWRIVPPLWAAARILTNPPAPPP--
108802577|Actin|Mycobacterium_sp-_MCS                                 ----------------------------------------------------------------------------------------------------------------------------------------------------------------------------------------------------------------------------------------------------------------------------------------------------------------------------------------------------------------------------------------------------------------------------------------------------------------------------------------------------------------------------------------------------------------------------------------------------------------------------MGTLSARPRQRETEGGGPGSCRQLPKPPQAKPSPDPCVRFVPITVTTSPDTESYGDATMLSDPAAAAW----VAAGRPAVD-APAPVAGRCGRCGEDGPTVTSSR----------------------------------------------------------------------------------------------------------------------IISEKFTGFDAWP-FGSRRLCVPCAWAYSRQPTTQPPLLIT--PTAVEEYSTGAELTELLA-------------------------------------------------------------------------------------------------------------------------------------------------GGPLSSSRAVVLPTAR------------------------------------------------------------------------------------------------------------------------------------------------------------------------------------------------------------RRHILPTAEW--------GHLATDGL--------------------------------------------------------------------------VIPWDTAAAALLTDLAWLRASVGATWPQLSLPAPPHRLLQTLPRDQWPRILAAWP----------------ALQRWRIVPPLWAAARILTNPPAPPP--
111026838|Actin|Rhodococcus_jostii_RHA1                               -------------------------------------------------------------------------------------------------------------------------------------------------------------------------------------------------------------------------------------------------------------------------------------------------------------------------------------------------------------------------------------------------------------------------------------------------------------------------------------------------------------------------------------------------------------------------------------------------------------------------------------------------------------------------------------MTIAAPVDVVWAAYTAAVGTPNVAGAPETREAGCARCGQITAVMSPVG---------------------------------------------------------------------------------------------------------------------QVVSRRFTGYESWTNLAGRRLCEVCVWVYRHRPLRTEAHIVTRDPVTLRSADPTL-LHQVL--------------------------------------------------------------------------------------------------------------------------------------------------STTIDPDTAVIVPL-R----------------------------------------------------------------------------------------------------------------------------------------------------------------------------------------------------------PGRKHLLPDARW--------GMVTVEDV--------------------------------------------------------------------------HLKWQADDAARLEVMCRLR-GHGFTETMLGDDAPPYAVLCRLPADEWPQVFDDWT----------------RLTPWRRADPWWEVGLRATRRA------
269958167|Actin|Xylanimonas_cellulosilytica_DSM_15894                 ----------------------------------------------------------------------------------------------------------------------------------------------------------------------------------------------------------------------------------------------------------------------------------------------------------------------------------------------------------------------------------------------------------------------------------------------------------------------------------------------------------------------------------------------------------------------------------------------------------------------------------------------------------------------------------------MNVLTAAW----TSTGKVSGDTTTARTRGKCARCATTADLI-PVR---------------------------------------------------------------------------------------------------------------------DVISKAFTGFDGWTDPTGRGLCAACAWGYSTPALRAVPHLVSRDPAQLRELSRTA-AGEVLA-------------------------------------------------------------------------------------------------------------------------------------------------SGPLDVDQALVVPL-R----------------------------------------------------------------------------------------------------------------------------------------------------------------------------------------------------------PGRKHLLPTAGW--------GRVTVDDA--------------------------------------------------------------------------QLPWTEREVTLLRTVTELR-DLGFGSRMLTEPAPPYQVMSKLPPASWSLVLRAWD----------------ELAVWRVTAGPWMPLALHLTIPTTKDAS
77454651|Actin|Rhodococcus_erythropolis_PR4                           ---------------------------------------------------------------------------------------------------------------------------------------------------------------------------------------------------------------------------------------------------------------------------------------------------------------------------------------------------------------------------------------------------------------------------------------------------------------------------------------------------------------------------------------------------------------------------------------------------------------------------------------------------------MYVRPRSRSDSGHLHRRTSVMKEKLQEVTSCVEVVEAAF----ASTNRSSEK--DSLQRGRCARCAKADTPIEPAR---------------------------------------------------------------------------------------------------------------------SAISRTFTAFDSWKAPTEKGLCAPCRWAYQTPELRTRMHLITTAP-AMTELTQPR-LARTL--------------------------------------------------------------------------------------------------------------------------------------------------SAPLTSEIALVVPLRR----------------------------------------------------------------------------------------------------------------------------------------------------------------------------------------------------------PARKHILPHARW--------GGVAVEDT--------------------------------------------------------------------------CLPWSDRDVAAAAAMRRLR-SHGFGERMLGESAAPYAVLRTVPARRWPAIFEDWD----------------HLSAYRHVDRWWTLALLATKPPRSKAHA
Jnet 111026838                                                        ------------------------------------------------------------------------------------------------------------------------------------------------------------------------------------------------------------------------------------------------------------------------------------------------------------------------------------------------------------------------------------------------------------------------------------------------------------------------------------------------------------------------------------------------------------------------------------------------------------------------------------------------------------------------------------------HHHHHHHHH------------------------------E-HH---------------------------------------------------------------------------------------------------------------------HHHHHH-----------------EEEEEE---------EEEE----------HHH-HHHHH----------------------------------------------------------------------------------------------------------------------------------------------------------EEEEEE---------------------------------------------------------------------------------------------------------------------------------------------------------------------------------------------------------------EEE---------------EEEE-EE--------------------------------------------------------------------------EE---HHHHHHHHHHHHHH-H---------------HHH---------HHHHHHH----------------H---------HHHHHHHHH---------


 csf1 (distant homologs)
291544677|Clost|Ruminococcus_sp-_18P13                                --------------------------------------------------------------------------------------------------------------------------------------------------------------------------------------------------------------------------------------------------------------------------------------------------------------------------------------------------------------------------------------------------------------------------------------------------------------------------------------------------------------------------------------------------------------------------------------------------------------------------------------------------------------------------------------MEIDYLTRDGKGKEFVKKVKIKEFPTVEHAFVCQSCGRRCDHGVPIK--------------------------------------------------------------------------------------------------------------------ACTSSK-FTDWQ----YVGDYMCTDC--------------------TRLMSLYFYSYSVE-----GGEIHLFNLR------------------------------------------------------------------------------------------------------------EIYENIMRSHTV---------------PFKFIVSKT--GKKHLFYRAPENMTD----------------------------------------------------------------------------------------------------------------------------------------------------------------------------------------------------DQFAIQFET-----ETVYTNRERMRRLFDFC----------------------------------------------------------ECM-QT----------------LGVSKLAMS----ECKLPMNIMKESFGLQAYLFLRNELTHSREIQIPLHCGQKRDITEEDAKCCIISVLTM----------------------------------
302339008|Spiro|Spirochaeta_smaragdinae_DSM_11293                     -------------------------------------------------------------------------------------------------------------------------------------------------------------------------------------------------------------------------------------------------------------------------------------------------------------------------------------------------------------------------------------------------------------------------------------------------------------------------------------------------------------------------------------------------------------------------------------------------------------------------------------------------------------------------------------------MITASYLFAPNKYN--IG------EHRCFYCGMPCD-GTYTK--------------------------------------------------------------------------------------------------------------------KKYVKQTFTNRDIVKYPGSDYVCGCCVESLSGIYEVTQIDGTTKIGRAGQPRMYSWVLTE-----NKKLAMTKKHLR----------------------------------------------------------------------------------------------------------VLRRICLSPPKP---------------PFSIVLADS--GQKQLIFRAPVNYDQ----------------------------------------------------------------------------------------------------------------------------------------------------------------------------------------------------NIFSVLLEE-----KEISVEIATLKKYLQKA----------------------------------------------------------KLVAAA----------------IGKIALKNP----DEFINYKNIIDLYGSEGPLV-----EWIKIYSSPLGELAAWLCPGKEEA--KNDFVISTRISSKAGGIGRYVEKSTGNGREGNQGGSDQVLF
310634877|Planc|Planctomyces_brasiliensis_DSM_5305                    ------------------------------------------------------------------------------------------------------------------------------------------------------------------------------------------------------------------------------------------------------------------------------------------------------------------------------------------------------------------------------------------------------------------------------------------------------------------------------------------------------------------------------------------------------------------------------------------------------------------------------------------------------------------------------------------MHTTAPQLFAAAHGEDCTG------EGRCFYCGAPASE-------------------------------------------------------------------------------------------------------------------------KYKQSGLFTAWRDVFDRNSPYRCRGCELSQSEKLPLPG------YEKPQKTRTFSWLITP-----ESVTPWSKSHIP----------------------------------------------------------------------------------------------------------AIREAALSPPDQL--------------PWALAISTS--GQKPIIYRTPVNATGL---------------------------------------------------------------------------------------------------------------------------------------------------------------------------------------------------TVVSVQLEE-----LSVSYRPSELRALIDHA----------------------------------------------------------ATLTAV----------------VGKLALSEPLSFQRARLLLEARIENL------------SWWDRRNEPLYRLAAHLAPSKKEQQDAGLI-------------------------------------
290242984|Gamma|Thioalkalivibrio_sp-_K90mix                           ----------------------------------------------------------------------------------------------------------------------------------------------------------------------------------------------------------------------------------------------------------------------------------------------------------------------------------------------------------------------------------------------------------------------------------------------------------------------------------------------------------------------------------------------------------------------------------------------------------------------------------------------------------------------------------------MRAVPSPSRMLAEATGLEPIG-GPAPEACTCRLCGGAVAAGEPRF--------------------------------------------------------------------------------------------------------------------EQKFGATFNDGPATLDRVGNWICGWCGPF---------------LEAAQMTQMQGVLVHQAEGERGQAWRVTRKA------------------------------------------------------------------------------------------------------------HIRWAFEQNFEG---------------PLVIALATR--KREHLIWQAPVSLSP----------------------------------------------------------------------------------------------------------------------------------------------------------------------------------------------------DVLQLRVGR-----DTLLVRRPVLDRYREAAT--------------------------------------------------------DERLESL----------------FPRTAADKR----LYRLGQQLEQASMG--GFDGPRAWYADLPEDLVRAYEA---LGPGELWFAQYVLTQALDEP----PRFKFDRLNPPKD--------------
218665138|Gamma|Acidithiobacillus_ferrooxidans_ATCC_23270             ------------------------------------------------------------------------------------------------------------------------------------------------------------------------------------------------------------------------------------------------------------------------------------------------------------------------------------------------------------------------------------------------------------------------------------------------------------------------------------------------------------------------------------------------------------------------------------------------------------------------------------------------------------------------------------------MHLTSSDIVCMAMGLKPEG-ALAPHEGTCSFCGKNIWPGDRYT--------------------------------------------------------------------------------------------------------------------KFSVGPSFMDVADLAARGSGMTCGHCTPL---------------MSSAMLRATANGIFSE-----GGVQPFAKWV------------------------------------------------------------------------------------------------------------DVARGLLNPPEP---------------PFVMLYATR--KSQHMAWRARVNLSR----------------------------------------------------------------------------------------------------------------------------------------------------------------------------------------------------DLFYVRVGL-----RDLKIRRPVLLSAVQAC----------------------------------------------------------QTLGSF----------------MGIKPTAKSLAHPFAVLSSDLKDPAHSLLRRKGPEKTLDEAAEAYPEAYQLIQSLTLGETWAMRFLLSPN--------AGAQAAAQSEGALS-------------
89885839|Betap|Rhodoferax_ferrireducens_T118                          ------------------------------------------------------------------------------------------------------------------------------------------------------------------------------------------------------------------------------------------------------------------------------------------------------------------------------------------------------------------------------------------------------------------------------------------------------------------------------------------------------------------------------------------------------------------------------------------------------------------------------------------------------------------------------------------------------------------------MCAAQLQVGDLAK-----------------------------------------------------------------------------------------------------------------LVTKDTFDKGFNNKLDIHHRGGDFVCGDCAAL---------------WSKDYLQSYSKSYATT-----KGVFKLSSNE------------------------------------------------------------------------------------------------------------DVQAFLLSPPSP---------------PFVAIFNTR--QQQHMIWRTPVCLSQ----------------------------------------------------------------------------------------------------------------------------------------------------------------------------------------------------DVMIVRVDD-----ELIHIRRQLALDGARAW----------------------------------------------------------RSIESC----------------MKVIGIKGL----PARLERTLCDEGMGVIRPDVIKAALAHSPAS-AKAIGVLQTMRVGEWWALCALRHIDQDAPSTWPTPIQVLPLAPGAPGLPVEVDD------
58616419|Betap|Aromatoleum_aromaticum_EbN1                            ------------------------------------------------------------------------------------------------------------------------------------------------------------------------------------------------------------------------------------------------------------------------------------------------------------------------------------------------------------------------------------------------------------------------------------------------------------------------------------------------------------------------------------------------------------------------------------------------------------------------------------------------------------------------------------------MMISPTQLLISYLRIPTTGKSTADHDGRCVMCGGHYAVGDPCE--------------------------------------------------------------------------------------------------------------------AWKPTASFTDFADLQNPWGTHVCGACLAVNA-------------RGKDFMQDYTKSIVCK-----GGVFGFFSND------------------------------------------------------------------------------------------------------------AVAHWLVNPPEP---------------PYLAFISTQ--KLGHIAWKAPVNLSR----------------------------------------------------------------------------------------------------------------------------------------------------------------------------------------------------ERMVVRYND-----KTLVIRRAHLLESIEAA----------------------------------------------------------KALSEAKIADEIAKAAEKKGKKIGRPTAFRA----PVRLEREMENPESGALAPWV--DEIAAGDPALMRAAHTLRSATVGEIWGLTHILYAK--------TPGSELKLKPGA---------------

 GSU0052 
39995163|delta|Geobacter_sulfurreducens_PCA                           -----------------------------------------------------------------------------------------------------------------------------------------------------------------------------------------------------------------------------------------------------------------------------------------------------------------------------------------------------------------------------------------------------------------------------------------------------------------------------------------------------------------------------------------------------------------------------------------------------------------------------------------------------------------------------------------------------------------------------------------------------------------------------------------------------------------------------------------------------------------------------------------------------------------------------------------------------------MSSNSKSAISIRVDPTNPGQFFACCGLLELADRLWDGAEG---WFDKDGF-LFSLRPYQEKAQKCAPA--TLLAEITRCRLTNTMSDSELKRRDQLMAVPKKIIESDPSLEAEKKVLDKLWREAPLVLHSPFNIR---VDWFLDEY------------CGGTMFKTWAGQQ-----SVFEIGRGMKAALDSGDWSHTSPDDWLRRRMLNDSLPFNFDSELGGVGSDLDVGFSFDPL-----KTIKVQARPLLEFLAFVGLQRFRPMKINAENRFQYFLWF-----GPLVSEVAAPAACGLFGPVRLKAFEFRLLY-----RTKYLKSFLPATPIQRS-----
296123384|Planc|Planctomyces_limnophilus_DSM_3776                     ------------------------------------------------------------------------------------------------------------------------------------------------------------------------------------------------------------------------------------------------------------------------------------------------------------------------------------------------------------------------------------------------------------------------------------------------------------------------------------------------------------------------------------------------------------------------------------------------------------------------------------------------------------------------------------------------------------------------------------------------------------------------------------------------------------------------------------------------------------------------------------------------------------------------------------------------------------MSNDQPGIRVDVDVTNPGQFFACCGLLELADRLWPGAEG---WFEPGSR-TFNI--------NCVGTLQTLVISLHEAKLVSTMTAPQRRRLEELSSLKAKELKEQPSLENEKKELEKLRRESPLVLLAPFSIR---LDWFEDEF------------SGGGRFKTWAGQQ-----SVESISTSMKHALSTFTWWPHPPKTLLDEISHENGLGFNFDSHVSSQGSALDVGFSLDSLSTNSTTRITVGARPYQEFLTFVGLQRFRPLEVSNENRFLYQAWT-----TPLNPLLAAGVTSCTIDAIAHLTFEFRLLY-----RTKYLKSFLNATPYSGATNVLV
209965220|Alpha|Rhodospirillum_centenum_SW                            ----------------------------------------------------------------------------------------------------------------------------------------------------------------------------------------------------------------------------------------------------------------------------------------------------------------------------------------------------------------------------------------------------------------------------------------------------------------------------------------------------------------------------------------------------------------------------------------------------------------------------------------------------------------------------------------------------------------------------------------------------------------------------------------------------------------------------------------------------------------------------------------------------------------------------------------------------------------MATSSIPVDLRNPGQVFACLGLMEAAEILGDPAEGGFFWKDRETHVRFTL-----TTPGEADPVLTVLRFLTQAEVVALAPYHSGIR----DSHKIRTVET----KNREFPCPLPAETALPIFLQADGVR-VPISHWVDSFGKYNIEKRLFISSGVDNVKFWAGNN--SGAKIANLGLSIIKSVSD-DIHSISAHPFAFAHPQSSSFRFDWRRDY----IPLDVGFSPNDHD----KKVRMVGYPLVELLAAIGLQHARPLRLQNLA-YRYGAWG-----ARVPTLFARAMLGLSNPGFPIRSFTMHLGWPGKEGQARCIKDALEDTAP--------
296444704|Alpha|Methylosinus_trichosporium_OB3b                       ---------------------------------------------------------------------------------------------------------------------------------------------------------------------------------------------------------------------------------------------------------------------------------------------------------------------------------------------------------------------------------------------------------------------------------------------------------------------------------------------------------------------------------------------------------------------------------------------------------------------------------------------------------------------------------------------------------------------------------------------------------------------------------------------------------------------------------------------------------------------------------------------------------------------------------------------------------------MRAPAEIPVDLFNPGQVFACLGFLEAAETLLGEAEGGFVWRDGPA--RFLL-----RAKGAENAFAEVVGFLSRAQAHALAP--EGSR----NSTEKWDVETLRLRRGEAFPFSDPNSPATLPALLGDGERGIIIDYWGDA-------------TRRDNVKFWAGAGGYPGAALARDALGLVQSGMTIDL----ADPFAAAAPQSSSFRLDWRRDY----IPLDAGFSPNDH-----TDVKMVGYPLVELLAAIGLTHARPQRIDKLT-YRYGVMTLDDPPHRVDAMLLRAALGGAELPFRRRSFLMRLGWPGQENQARCI-THVEETPQ--------
Jnet    209965220                                                     ------------------------------------------------------------------------------------------------------------------------------------------------------------------------------------------------------------------------------------------------------------------------------------------------------------------------------------------------------------------------------------------------------------------------------------------------------------------------------------------------------------------------------------------------------------------------------------------------------------------------------------------------------------------------------------------------------------------------------------------------------------------------------------------------------------------------------------------------------------------------------------------------------------------------------------------------------------------------------HHHHHHHHHHHHH---------E------EEEEEEE------------HHHHHHHHHHH------------------------------------------HHHHHHHHHHH-------H------------EEEEEE-----EEEE--HHH--HHHHHHHHHHHHHHH------------HHHHHH------------------------------------EEE-----HHHHHHHHHH---------HHH-HHHH----------HHHHHHHHHHHH--------EEEEE---------HHHHHHHH-------------


 DP0185
51244037|delta|Desulfotalea_psychrophila_LSv54                        ----------------------------------------------------------------------------------------------------------------------------------------------------------------------------------------------------------------------------------------------------------------------------------------------------------------------------------------------------------------------------------------------------------------------------------------------------------------------------------------------------------------------------------------------------------------------------------------------------------------------------------------------------------------------------------------------------------------------------------------------------------------------------------------------------------------------------------------------------------------------------------------------------------------------------------------------------------------------------------MRNNVQYKMQGLFETN-AQAWMAAVGCFSIVS--RMGHK------AHLLWEHQ------HPVLLGV-----DENIVLESLSRYL--AEGSSLLEELPKSKT------------------------------------------------------------------------------AEKIPLDLTAGRVSFSNVITTM-LISV--------------TRDDILNALNLPWMNED--NITSLGWDVGANKMAAKVGGMKAPTSSPHR----GVIAGQWLAAEALPVTSLGV-------------------RKGF-YQWVTWSVPLDISGVWAVV----------------QSK-----STEWG-GDLYEATIQR--NGQ-MGYLLPARR---------------SH----
302539267|Actin|Streptomyces_sp-_C                                    -----------------------------------------------------------------------------------------------------------------------------------------------------------------------------------------------------------------------------------------------------------------------------------------------------------------------------------------------------------------------------------------------------------------------------------------------------------------------------------------------------------------------------------------------------------------------------------------------------------------------------------------------------------------------------------------------------------------------------------------------------------------------------------------------------------------------------------------------------------------------------------------------------------------------------------------------------------------------------------MPTHQLELPALYGSS-PLGFLAALGTLHLTT-HLLDEA------PRLSWR----GPDAPAVLHTHQWL--THETLAGLLATQLPTQPDKDPLSVAPGILDQPRHLEPGSPNDPLQMPIDEALTRLRA----HAKAERDHDDHRAHWFTSLINTLSLTPGKSDKDGTPKNKGAARGTLYTRTTPYFGRSGRMTLPNNWTKA-SQHC------------LEDPAHLYAALTR-WRRVDDYAGANLDHLSTGDAHMVSHG---KATQQ-------GVPGATWLALHGFTAFRLTG--NTNRPQATSWDT----SNHAF--TWPIWHQPHNTNSLTTLLE----HPEIRTRTPR-PTR-----LRNLGVTALYTAPRTRLPYGD--GPLEPGRRIDVAAQEVRNPQPTATLRKGG
159039991|Actin|Salinispora_arenicola_CNS-205                         ------------------------------------------------------------------------------------------------------------------------------------------------------------------------------------------------------------------------------------------------------------------------------------------------------------------------------------------------------------------------------------------------------------------------------------------------------------------------------------------------------------------------------------------------------------------------------------------------------------------------------------------------------------------------------------------------------------------------------------------------------------------------------------------------------------------------------------------------------------------------------------------------------------------------------------------------------------------------------------MTHRLPLPALDGRD-PLGFLAALGLLRLLT-RHTDAE------VRLGFDEMTAQATLYSPYDTCDQVG-DQLISIAATMSDDAVIPGLPATFPLPKSGT--------RGSDPMRVARDNYPTLHTT-----IAALGDE---AAQWLSCIVTDLGRDDKGR-----------------VALTPYSAPSGQQTVRSYFGAS-ATQI------------RAQPHHLLAALTG-WRRVTGFTGEYLDHRVLHSTTDHPRG---EPGSER------GVPGATWLAIMALPLLRLAG--NGNTATATLWRPPQSGGRRIM--IWPLWRQPLDLIATSALIE----HPDLAFDSDGSHVTVSKDKISALGVFAVAAAHRRPVEGRKSAGVLVP------------LPVTLTNS----
317121776|Clost|Thermaerobacter_marianensis_DSM_12885                 -------------------------------------------------------------------------------------------------------------------------------------------------------------------------------------------------------------------------------------------------------------------------------------------------------------------------------------------------------------------------------------------------------------------------------------------------------------------------------------------------------------------------------------------------------------------------------------------------------------------------------------------------------------------------------------------------------------------------------------------------------------------------------------------------------------------------------------------------------------------------------------------------------------------------------------------------------------------------------------MNTLRLTGLTESHFPLSALAAFGLLRVCGDVEELAG------AKLAWEP---DPEWTAVLTVPEEL--DAKHLVDRLARY---AESRLHATEFNFTVE------------IKQLSAEAFHGLAETVLQQTLAGEARA-RVTADFLAAFGAEVPPTAGKRTRKNA---------TATVQPTWFHMVAGQQRFPGSIRQL-LEGLGQAAGRRNVDPADERRRAIGEALFGPWTYQD--PQSSFGLDPAVERLHAFRGI--QPTKEGTPP---GVKAAVWLAIEALPLFPCYI--EGGQFRVGGFDR---DGTALY---WPIWREPISLDTLRSLLA----MGVHNERS---FVKR----LRRQNQLEVFRSS-RAPTTGHGYFTLRPATLWTGQRQTEAIADRPRAG----
268318442|Bacte|Rhodothermus_marinus_DSM_4252                         -------------------------------------------------------------------------------------------------------------------------------------------------------------------------------------------------------------------------------------------------------------------------------------------------------------------------------------------------------------------------------------------------------------------------------------------------------------------------------------------------------------------------------------------------------------------------------------------------------------------------------------------------------------------------------------------------------------------------------------------------------------------------------------------------------------------------------------------------------------------------------------------------------------------------------------------------------------------------------------------------------MTALGALALLELHRPDWQ------PELSWEEEERKGGIRPRLYLCCRAESPESAKKAVVAVLLDAIKDQRYQELFRDFEK------------NLKVDRELFRARLKA---------LRD-QGKWHFTDLLAGLIGEDLSGEE-------------IVHSPLKTLN-GAGHQDFLPTLWNL-TDNV--------------TADHLRRALFETWHYED--ERYVFRWDPADYRPQAYRAR--DPASDRVHPPR-TEWGANRLAFDALVFFPVLPGGQTVAFRSINESRRYEDGRQDFVMRWPLWRYPLGRKEIAGLLR----LPDLWLNG---NDR-----LQRLGVFAIVEC--TRFMVGKGQVGFTAGNV---------VWTDGSA-----
162448535|delta|Sorangium_cellulosum_-So_ce_56-                       -------------------------------------------------------------------------------------------------------------------------------------------------------------------------------------------------------------------------------------------------------------------------------------------------------------------------------------------------------------------------------------------------------------------------------------------------------------------------------------------------------------------------------------------------------------------------------------------------------------------------------------------------------------------------------------------------------------------------------------------------------------------------------------------------------------------------------------------------------------------------------------------------------------------------------------------------------------------------------------MTELLLTGLDGKN-PLAFLAALGVLNALA-DRTKDGTP---EPRLVWRA---GGNYQPAIVGGP----DRGALLDALVQDLKSFQGEPAIERLRYRKD-----GAGTEAHDLKPPPGYFAEYLSR-------LVRDDLRRSLAFAAAFATDVAVDNNGN-----------------TKPTALHFTAGQQEFLTMVSEL-IQGV--------------RVEDLEEALFGPWRYER--SLPVLQWDNTSARDYALRAS--DPSKDKKL----GVPGADWLAFRGLPFIRVAP--VRDRIATTGCNG--EWKTGAF--RWPIWTVPLSRPVIGSVLT----SPEAFEVN---PSV-----LRSRGIAIVFESAIRRSDQGG-YGSFAPARM--------ARPAPGS------
319750653|Planc|Isosphaera_pallida_ATCC_43644                         ----------------------------------------------------------------------------------------------------------------------------------------------------------------------------------------------------------------------------------------------------------------------------------------------------------------------------------------------------------------------------------------------------------------------------------------------------------------------------------------------------------------------------------------------------------------------------------------------------------------------------------------------------------------------------------------------------------------------------------------------------------------------------------------------------------------------------------------------------------------------------------------------------------------------------------------------------------------------------MNLTSSTSPDEGLVLPGLDGTN-PLGFLAALGLFATLDGFKIQSH------VQMGWTEC--HNTWVPRLRFGDGLHVTQDVILDHLTQVLSKDRAKHPANLYAELQD---------------LDNGLLRLFFIK----VIDNSSRKSRFEVDFLSAIASDVVAKDA---------------------VSQFQ-TTRRDYHLGNIDSI-LTKT--------------TRSHLERAIFSPWDYGDSLENQSLHLDPTEDRRHAYQWN--KPSGDPSRKYSGGMLGANRLAIEAFKLLTSFP--AKSKLRTLGFQG--DRTHNTF-WSWPIWKPPIFLEMVKTLLG----LKELQEEK---INRSSKERLNQYGVVAVYRT--QRILVEK-TPNFTPPSR---------VA----------
288959582|Alpha|Azospirillum_sp-_B510                                 -----------------------------------------------------------------------------------------------------------------------------------------------------------------------------------------------------------------------------------------------------------------------------------------------------------------------------------------------------------------------------------------------------------------------------------------------------------------------------------------------------------------------------------------------------------------------------------------------------------------------------------------------------------------------------------------------------------------------------------------------------------------------------------------------------------------------------------------------------------------------------------------------------------------------------------------------------------------------------MTTARQDPATEHRLDGLEPDN-LLAFLALLGLLRALEATDRAREAADRLHPRACWSLD--KPPLRPVLRLACPL--TRDEVAGEA------AQGINLLTKVHDFGK----------QKDLNYTRQEARELLEQ--------AADTGADRAILLAALMTDAAIKDEDKPDTA----------PIDPTPLCLLFGQGHQHFLERLARVPAEPAPPPRGRGKKAVTLTAADCLAEALFAPWHRDD--PTSSFRWDPEEDVRYALMAG--NPTDPAYK--LGTQHGANRLAAVGLAALTLAPETRAGRVRPTQPGG--AWSKDGFSFAWPVWRDPASLSAIRALLG----HPDLRE-----PGG-----LSHLGVEHVFAA--QRISVGK-FMNFTRARL---------IETPGDPS----
168700142|Planc|Gemmata_obscuriglobus_UQM_2246                        -----------------------------------------------------------------------------------------------------------------------------------------------------------------------------------------------------------------------------------------------------------------------------------------------------------------------------------------------------------------------------------------------------------------------------------------------------------------------------------------------------------------------------------------------------------------------------------------------------------------------------------------------------------------------------------------------------------------------------------------------------------------------------------------------------------------------------------------------------------------------------------------------------------------------------------------------------------------------------PALASRAEGYALPLTGLDGAN-PLAFLAALGTLRLAE--RAYPG------TRLSWKA---QGSWTPVLHLPQEI--TPTALIANLL-----AQAVRTRRCVTFAQD-------------VKILAEEFCAFERE-----ARLAIHTDREFSEFLVACANPLVTIQGGPN-------------AGKTKPTEFYFIAGQQKLLKQALEI-ATAA--------------TQEHLTKALFAYWTYDDPLEGLSLRWDPRDDLRYATRFH--NPSKDKSKGKKGSVLGANRLAFEALPLFPCFA--RGSRLVTTGFLV--LDRRPFF--TWPIWEPAWGLSSVRSVLGALAAPRDGSEVR---HIKT----PDQIGVTVCYQC--EKVSNSD-YSNFTPSRA---------L-----------
262198024|delta|Haliangium_ochraceum_DSM_14365                        ----------------------------------------------------------------------------------------------------------------------------------------------------------------------------------------------------------------------------------------------------------------------------------------------------------------------------------------------------------------------------------------------------------------------------------------------------------------------------------------------------------------------------------------------------------------------------------------------------------------------------------------------------------------------------------------------------------------------------------------------------------------------------------------------------------------------------------------------------------------------------------------------------------------------------------------------------------------MSPQPSPAEPATHVPDAPDTPARVHELAGLHGDN-PLAFLAALGTLRTLARARPDAG------VRLAWQF---RGAWKPVLHLAHAR--TRAEIIDALHAEL--AQPSDALNLLNEDGE---------PRDNIKLAPAELRQLLRAEVGRFAATDRGD-RTALDFLAAFACDAVPTRDEKS-------------VEDTALRTMS-GAGHQHFLKTMRDL-VEAS--------------TPEKLEHALFEAWQYQD--DKLSLRWDPQDDRRYALRWT--EPSKEPAR----TVHGANRLAIEALPLMPTAP--RGTRLATTGFSK--LGTRQTY-WTWPIWEAPVSPAVAASLLT----LAGLQEEK---PPRAE---LAARGIVEIYRA--RRLTVGK-FRNFTPGAP---------PPSKDKPR----
Jnet    262198024                                                     ---------------------------------------------------------------------------------------------------------------------------------------------------------------------------------------------------------------------------------------------------------------------------------------------------------------------------------------------------------------------------------------------------------------------------------------------------------------------------------------------------------------------------------------------------------------------------------------------------------------------------------------------------------------------------------------------------------------------------------------------------------------------------------------------------------------------------------------------------------------------------------------------------------------------------------------------------------------------------------------------------HHHHHHHHHHHHHHHHH------------EEEEEE------EEEEEEE--------HHHHHHHHHHH--HHHHHHHHHHHH----------------------HHHHHHHHHHHHHHH------HHHHHHHHHHH----------------------------HHHHH-----HHHHHHHHHHH-HHH----------------HHHHHHHH-------------EEE------HHHHHH----------------------HH-----------------EEEEEEE-------EEEE-EEEE-------HHHHHHHHH----------------HHHH---HHH--EEEEEEE--EEEE----------------------------------


 Caur_0068
218437519|Chroo|Cyanothece_sp-_PCC_7424                               --------------------------------------------------------------------------------------------------------------------------------------------------------------------------------------------------------------------------------------------------------------------------------------------------------------------------------------------------------------------------------------------------------------------MVKNLYVPKRYG--NYADTFLTLGLADLAKETLRQ---IQSKTQIILFDEGFRYRLEFKND--VDVEAIATSVTYTNLFPPVKGAKTN-------------IEGIPEDVEPF-DTVKASEERKRYREYRYQ-GGKK---LDLGDD-------------APEPPDSQTQNGVILTSMRHDRNHNALWEGAWEL-----------------RDNYGTFIACIFQAFSQSNFQHSPSQIVADLFQKRTKKKLPSPASAVKLFMPTSVQGINRLKADSNKTDSQKSD---WLELWLIAGGLFEFGLS-ERVKVGESTY----------------------------------------------------------------------------------------------------DWRVVALNPKEISLNNYRTVLDDLRKLD--------------------------------------------------------------------------------------------------------------------------------------------------------------------------------------PPGGGHGVARFDAELVLKLCRDLLNHHPARANQNAKITRRRSFSRSIRDDISGFSGTHFNSKGQVY-----------------------------------------------------------------------------------------------------------------------------------------------------------------GVKETFSLGLPSWIK----DPETADEIKQYQILLKEHLSVVQSL-----------------------------------------AAEETEILAAYRDFITGTDIALFFPFQVLYADYAIKC----------------------LANNAKKPRLFSIKGLNIMTRNFKAKEGQDC---------------------------------------------SIIEIIEDPGFLRIARAINSATVYA--GKIQTKNGQVELDWPRTYGLAQRLSNNAGSPTDFIIELTAFLTSYENENLRISEQLQKE------------------------GKTIKRVWPTTEDLNQVIALIDRCG-SSLVANLLIAYGYAK-WTKPVAEEPKDIPVEITDETDENLSEDSE----
304318090|Clost|Thermoanaerobacterium_thermosaccharolyticum_DSM_571   -------------------------------------------------------------------------------------------------------------------------------------------------------------------------------------------------------------------------------------------------------------------------------------------------------------------------------------------------------------------------------------------------------------------MTDKKYYVLKESG--TYSNALEAYGLAELILGL------THEKAKISIIDKGIYYELD------VKDMELSEIRYFD-LFPYLKKKDDK-------------EVI-EKGIKNYIDLEEEKERKNRYNDYLKKINEEKKKAKSLPDAKSILAELDKKIKNYEDKPIKELDVITGINQFKALDMYKKAYFNLYDN-----------------KDSFQNIIDVVLRLYSDTTNNIEEAKAIISDLKKKRKIKNIEKVNSLQLYNPSMVKGAHPQKSNDITPKSV-DGF--WLQECLKIAGS-FTSMVIKPVQIAKQKW----------------------------------------------------------------------------------------------------DNKVYVFDVNNLDWDISKKIFNEFKKLL----------------------------------------------------------------------------------------------------------------------------------------------------------------------------------------KGN-TSIRLDINSVLLMAKELIQ-HREEYKSNRKFLNGYRPH----DEIKGFYTVYFKNMGNAN-----------------------------------------------------------------------------------------------------------------------------------------------------------------SPTNISFIELPLFI-----EINSDKEVKDWIEIIDEHLKIINNIR--------------------------------NSISDQDESGNIISLLKTYRQFLTTSDMDYFYNFIGQYSIFLMEQ----------------------IAKKNYFTKPFSEKLMEVFLLKTDS---------------------------------------------------KISEILQNQGFRNIAKAIRKSTISEQYAKSKGQQ-----KYDIRYGLAQELLRKSAYKEDLIEFLSEFIVSYNQETAKMAEKDKGK-------------------------V---RATIKQQDLEDLVKLIDEYDNPSLIGKLLCAFGYSLDRKEKE--------DELAEDENNELDEING----
167628637|Clost|Heliobacterium_modesticaldum_Ice1                     -------------------------------------------------------------------------------------------------------------------------------------------------------------------------------------------------------------------------------------------------------------------------------------------------------------------------------------------------------------------------------------------------------------------MIVERFFVPHSTG--TYADALEAVGLALLLDNL-------SGDSVSTIKDSGPYFEIQLNEPLILEELPVDQVLPYDPGYPYFMTAKDK-------------NV--PAGYLLY-DYEEEKKIANTYWEQYKKQKAKK---TATVTS-----DVAQTMQGAEPNPRHNLLK--NMYVLQAFNSHNRLLSEFAAADPEAV------------KDAIIEKLRTYCHGCLKTLDAPDPIPKEAKRSSKAQRFAP--DLTAVQALNPIVGKGINRNKPTGTGLAGLPSAYVDWFAEYLRYLAV--HCIA-NAFNVGD-------------------------------------------------------------------------------------------------------DIKYAVLVPGEVSFNELKKLADDFVRLP----------------------------------------------------------------------------------------------------------------------------------------------------------------------------------------LGKRTSCQLDIHNAIGLAEKLID-HSRQLQEHNERQTRWKLP---KQVIAGIATAYFKSLGSGK-----------------------------------------------------------------------------------------------------------------------------------------------------------------ALTNVNTIGLPGWF-----PIETIQDADDWKQILEEHRRIMYGL--------------------------------------DEEHSEEAELLYQYRDFISSGQLKNLLDFAASYGAFVFKQ----------------------AANQKRGYLGLSQRHLERLVTSLSK---------------------------------------------------PFSDIVKDEGFRAIADAIRRSTVVEQYRKSQGRQ-----EYEIRYGLFSDLKRKSRSKQELICLIGDFVSDYNKENARKEEVRAKK------------------AVEKGAGELYRRPSVSDDAIEKVVALIDIFG-SEPVAMLLAAFGSAKTETKKETKTDGKTETSVKTETSADTENGKDTGD-
156741008|Chlor|Roseiflexus_castenholzii_DSM_13941                    -------------------------------------------------------------------------------------------------------------------------------------------------------------------------------------------------------------------------------------------------------------------------------------------------------------------------------------------------------------------------------------------------------------------MYQDIYYVPKRTG--TYSDVLVAYGLATLLDHIFRQVKKPADRWRIVLEDGGGHYRVRLSEP--VQEGWMDKLTSLRNPAPLII----------------------RRGEAA--DDAPTRDVDET-WAQVKRWGEQR---QALAEQGVRGTDAEQQLRDLEPPDDWATVVFLGDSRMQADGIYNRIVSQWAKA-----------------CNHLSEHVATLLALFAR-PDPDDVALEAWNRLAKRDGIKP--KETASQLLNPHQGKGLNEAKANALRMDNIKDRP--WPEEFLKAVGL-WQCLAPRQTMDTN-------------------------------------------------------------------------------------------------------DWKAYVLAPLRLSWQAHQEAFARFNRYLW-------------------------------------------------------------------------------------------------------------------------------------------------------------------------------------REPGNQTALKTDITSVLLFSRAWLD-YVEAAWRD---EDDFDLPAAPEKVVAGFHVAQFKLLSRNA----------------------------------------------------------------------------------------------------------------------------------------------------------------YTMVNLSFLSLPAWSG----ELHTRADVMAMQKIIDEHLEVIRGI--------------------------------------DETHSDGFDLLRRYRDFVSGGNWEAFFDFAAGYGHEILRR----------------------LNDGARFVPTFTTSRLRRLMMTNRK---------------------------------------------------DLTPIVKNSGFQNVAYAIRHATIIPQTRKANKQDN----LYEVRYGLGAELKRKSTVRDEFVAALTDFIQSYNQENVQKPESKGQQ-------------------------M---RKDVRTDDIVEVVRLIDEYG-SEVVANLLIAYGYAREPREEQSNS-------------------------
219848097|Chlor|Chloroflexus_aggregans_DSM_9485                       ---------------------------------------------------------------------------------------------------------------------------------------------------------------------------------------------------------------------------------------------------------------------------------------------------------------------------------------------------------------------------------------------------------------TTSSIYRHEYYVEKRTG--SFADNLVTFGLAYILDSI------ADRQARVTIKDAGPHFTVSCEPP--LQANRVTNCQFFTGAFMLITLDRKTKQKLIKGTDIPIANVAAMPGIAP--DYEQAKENNAQYWEWRKRVGNQW---KHLPPP-------------VEPHPDWELFRAINPSALQAN---NSAAAEWWRG-----------------RAIFAELLKVVLMYASQLPNDEVGAARYWIEVCKQNNLRPKKKITASQLTNPTQGKGIANTKAVFARPDNL-EQF--WLIEYLKWVGLRWAGFT-RLIKNSK-------------------------------------------------------------------------------------------------------DRKVYVLAPHHLDWKHHLEIRERFHTLM----------------------------------------------------------------------------------------------------------------------------------------------------------------------------------------IGSGGAIQLDALVALHYTKAMLD-YVHVAQQDSLLNSLFGSSHGVNKAVYGLDSAYYKDLGQSA-----------------------------------------------------------------------------------------------------------------------------------------------------------------AMMNIARIGLPTWV-----QPQQPADIARYEAVLDEHIRIVRSL--------------------------------------DENKGEEYELLRLYRDFLSASDLYALLAFTDAYAGFVIQR--------------------------DKLAPQLTVQNLEVIMSSLAP---------------------------------------------------PLSKITQSRGFRNLAYAIRMATVEAHRRNLKRNQGKYNISYEVRYGLGQELLRKAAYRNEFIIALSEFIHDYNAENARKRERQERE-----------------SGNDRPRGS---RSDVSIHDIDDILALMDEYGDPQMIASLLVAYGYASTYQRDETYAGLEETDESVSVDDSDVQDIEEEE--
222523372|Chlor|Chloroflexus_sp-_Y-400-fl                             ---------------------------------------------------------------------------------------------------------------------------------------------------------------------------------------------------------------------------------------------------------------------------------------------------------------------------------------------------------------------------------------------------------------MNASIYRSKYYVEKRTG--TFADNLVAFGLAYVLDGI------ADSRARVTIADHGSHFAVICDPP--LREDWVKNCQFFTGAFLLVTVDRKTQQKLIKGTRLALADVAAMVGVVE--DYEQAKADNETYWTWRKSVGGQQ---PQLHPP-------------VEPHPDWELFRAINPTALQAA---NSAAAEWFQG-----------------RVAFPALLETVLIYASTLPNDQEGAEKHWAAVCKQHGLHHTKQLSASQVINPTQGKGTANGKAIFAKPGNL-SNF--WLTEYLKWVGLRWAGFT-RLIRDSK-------------------------------------------------------------------------------------------------------DRKIYVLAPNQLDWHDHRGIREEFRRLM----------------------------------------------------------------------------------------------------------------------------------------------------------------------------------------VGSGGAIQLDVLAALRYTRAVLD-YAAVTQSERLLTQIFGSHQGVNRLVYGLDSAYYKNLGQSA-----------------------------------------------------------------------------------------------------------------------------------------------------------------AVMNIARIGLPAWV-----QPRVRQDIQLYQNMIDEHIRIVRNL--------------------------------------DEKRGEDYELLRLYRDFLSTNELTALLAFTDAYSGFVIQR--------------------------DKLAPQFTVHHLEVIMSSIAP---------------------------------------------------PLSKITQSRGFRNLAYAIRMATVEAHRRNLKRNQGRYDVSYEVRYGLGQELLRKSAYPNEFITALSEFIHDYNAENARMRERLERQ------------------GYSQPRGA---RSDVSIKDIDELLALMDEYRDPQMIASLLVAYGYASTFQRDETYTPDSDAEEVTEPVSSDGDDDNSPEAE
163845667|Chlor|Chloroflexus_aurantiacus_J-10-fl                      -----------------------------------------------------------------------------------------------------------------------------------------------------------------------------------------------------------------------------------------------------------------------------------------------------------------------------------------------------------------------------------------------------------------------------------------------------------------------------------------------------------------------------MVGVVE--DYEQAKADNETYWTWRKSVGGQQ---PQLHPP-------------VEPHPDWELFRAINPTALQAA---NSAAAEWFQG-----------------RVAFPALLETVLIYASTLPNDQEGAEKHWAAVCKQHGLHHTKQLSASQVINPTQGKGTANGKAIFAKPGNL-SNF--WLTEYLKWVGLRWAGFT-RLIRDSK-------------------------------------------------------------------------------------------------------DRKIYVLAPNQLDWHDHRGIREEFRRLM----------------------------------------------------------------------------------------------------------------------------------------------------------------------------------------VGSGGAIQLDVLAALRYTRAVLD-YAAVTQSERLLTQIFGSHQGVNRLVYGLDSAYYKNLGQSA-----------------------------------------------------------------------------------------------------------------------------------------------------------------AVMNIARIGLPAWV-----QPRVRQDIQLYQNMIDEHIRIVRNL--------------------------------------DEKRGEDYELLRLYRDFLSTNELTALLAFTDAYSGFVIQR--------------------------DKLAPQFTVHHLEVIMSSIAP---------------------------------------------------PLSKITQSRGFRNLAYAIRMATVEAHRRNLKRNQGRYDVSYEVRYGLGQELLRKSAYPNEFITALSEFIHDYNAENARMRERLERQ------------------GYSQPRGA---RSDVSIKDIDELLALMDEYRDPQMIASLLVAYGYASTFQRDETYTPDSDAEEVTEPVSSDGDDDNSPEAE
Jnet  219848097                                                       -----------------------------------------------------------------------------------------------------------------------------------------------------------------------------------------------------------------------------------------------------------------------------------------------------------------------------------------------------------------------------------------------------------------------EEE---------HHHHHHHHHHHHHHHHH---------EEEEEEE----EEEEEE---------------E------EEEE---------------HHHHHHHHH------HHHHHHHHHHHHHHE--HHHHH---H-----------------------HHHHHH----HHHHHH---HHH---HHHH-----------------HHHHHHHHHHHHHHH---------HHHHHHHHHHH----------EEEE----------------------------HHHHHHHHHHHHHHHHH-HHHH-----------------------------------------------------------------------------------------------------------EEEEEEE-----HHHHHHHHHHHH------------------------------------------------------------------------------------------------------------------------------------------------------------------------------------------------EEEHHHHHHHHHHHHHHH-HHHHHHHHHHHHHH------HHHHHHHHHHHHH-------------------------------------------------------------------------------------------------------------------------------------------------------------------------EEEE------------------HHHHHHHHHHHHHHHHHHH------------------------------------------------HHHHHHHHHH----HHHHHHHHHHHHHHHHHH---------------------------------HHHHHHHHHHH---------------------------------------------------------HH---HHHHHHHHHHHHHHHHHHHHHHHHH----------EHHHHHHHHH------HHHHHHHHHHH-HHHHHH-HHHHHHHH----------------------------------HHHHHHHHHHHHH-----HHHHHHHHH--------------------------------------

 Cas8a2 (Csa4/Csx9)
289192648|Metha|Methanocaldococcus_sp-_FS406-22                       -------------------------------------------------------------------------------------------------------------------------------------------------------------------------------------------------------------------------------------------------------------------------------------------------------------------------------------------------------------------------------------------------------------------------------MIPIDGFTKD----------------------------------------------------ILMHGLSRIIVE---------DVDEIDNSTLAE----IFKNYVDSF-KEKLKNAGSSKLSRNDKESYTKTY---------------------------QKWFNINPPE-EYVSLMLDIIEKTINLLEDNKIDAKKSL------ETINVGKNSVNFGIPYN---------------------------ESYAILPAIIKQVEYYEFLSE-----------FLTPTTG-KKSM-------------------------------------------------------------------------------------------------------------INLDPIWFSILAVGFLTCFAGYYGGKYYLMLKNDIERYYLAIKC------------------------------------------------------------------------------------------------------------------------------------------------------------GLEEEKYELLDI----LEDLEILTDIN--IQRRFSLEVEEVYELLLSME----------------------------------------------------------------------------------------------------------------LAKKKASGRIFPITLYVIELSGNVYLAKNVI----------------------------------------ELDLRNSLEFMKKYID-----RIKNYFMFDTSD---------------AKAPLEELLNLALSELKNPVNEDNENLAYIMVKD-LYRAINSGKVEILENTLYLLLRKGHSIMSSKSK--SKSKLNLEKIFKNFAKEGNVISILEGML
256811369|Metha|Methanocaldococcus_fervens_AG86                       -------------------------------------------------------------------------------------------------------------------------------------------------------------------------------------------------------------------------------------------------------------------------------------------------------------------------------------------------------------------------------------------------------------------------------MIPIDGFTKE----------------------------------------------------ILMHGLSRIMVE---------DFDEIDNTTLAE----IFKNYVYGF-KEKLKNAGSSKLSRNDKESYKKTY---------------------------QNWFNTIPPE-EYTSLMLDIIEKTINLLEGNKIDAKKSL------RAIKVGKNSVDFGIPYN---------------------------GSYAILPAIIKQVEYYEFLSE-----------FLTPTTG-KKSM-------------------------------------------------------------------------------------------------------------INLDPIWFSILAIGFLTCFAGYYGGKYYLMLKNDIERYYLAIKY------------------------------------------------------------------------------------------------------------------------------------------------------------GMEEEKYELLEI----LEDLEILTDIN--IQKRFSLEVEEIYELLLSME----------------------------------------------------------------------------------------------------------------LAKKKASGKVFPITLYVIELSGNVYLAKNVL----------------------------------------ELDLRNSLNFMKKYID-----RIKNYSMFESSD---------------AKIPLEELLYLALKELKNPINEDNENLAYIMVKD-LYRAINSGKVEILENTLYLLLRKGHSILSSKSS--SKSKLNLEKTFKSFAKEGNIISILEGIL
14521228|Therm|Pyrococcus_abyssi_GE5                                  ------------------------------------------------------------------------------------------------------------------------------------------------------------------------------------------------------------------------------------------------------------------------------------------------------------------------------------------------------------------------------------------------------------------------MILEAIARLPFEGLSKE----------------------------------------------------LITLGFSWIVMD---------AGLSPNPNDFAD----AIENSMDTL-KKRAM-MNSSRIGKNDRNSYDRVF---------------------------SKWFGVKAPD-TYMELFELVINETIKLLRSGKIDPAKSL------QSITRNKNGTYLGQAYN---------------------------GEYAITPAVIKQPEYYEFQSE-----------FLKPTAG-QKAQ-------------------------------------------------------------------------------------------------------------IYLDPLWFSLLSMGFLTAFAGYIRKRYYLMTKPGIEVYFPDVEE------------------------------------------------------------------------------------------------------------------------------------------------------------IL--------------IDGIIALTDAG--ISSRARLDAEELYELRIVMK--------------------------------------------------------------------------------------------------------------LAEEGRKVPEMTYPIALHIS-LEGQVYTELKTL----------------------------------------QLDLKELSNYLATYVK-----KIENYRVM----GVDLKVKLKEG----EKYPLWALVDIAEKELNKGVSGDRELLAYIFVKD-LYRAVNSGRKELIEDSIFRLFRQGRGLLEGE----GRASGELRKVLRVFMQEDHLEVLI----
57640386|Therm|Thermococcus_kodakarensis_KOD1                         ------------------------------------------------------------------------------------------------------------------------------------------------------------------------------------------------------------------------------------------------------------------------------------------------------------------------------------------------------------------------------------------------------------------------MLLEALSSYPYEGLTKE----------------------------------------------------LLSLGMSWVVMD---------AGIEPDEEELAD----TLEGALKSL-GSRVK-IHTSKMGRNDRSSFDKVL---------------------------KAWFGRSAPE-TYGELFELVVTETIKLLRDGNIDPGESL------STIKTDKNGTYLGIAYN---------------------------GEQAILPAIIKQPEYYERQSG-----------FLSPTTG-QKAQ-------------------------------------------------------------------------------------------------------------IRMDPLWFSFMALGFFTSFAGFIGGKYYLMTKPGIEVFWPYEVE------------------------------------------------------------------------------------------------------------------------------------------------------------EII-------------EKGILPLTGAG--ASGRISLSTEELYEMKLAMK--------------------------------------------------------------------------------------------------------------LAEEGRDVIEEVYPVTLHLISLEGQVYTELKTT----------------------------------------QLNLTGLSEYMEEYVN-----RIESASMGGLPILVELKAGNATI----QKYPLWALVDIAERELWKGVNGDGEMLAYIFVKD-LYRAINSGRRELIRDAVFRLFRQGRALLEGS----GRASGEFRKVMKTFMWQEHLEVLL----
14590772|Therm|Pyrococcus_horikoshii_OT3                              --------------------------------------------------------------------------------------------------------------------------------------------------------------------------------------------------------------------------------------------------------------------------------------------------------------------------------------------------------------------------------------------------------------------------------------------------------------------------------------------------MSWVVME---------AGLEPDKEELIE----ALEGALNSL-ESRTR-INTSKIGRNDRNSFNDVL---------------------------QAWFNRSTPE-TYGELFELVIRETIKLLKEDKIDPSASL------STIKTDKNGTYLGVVYK---------------------------EKQAILPAILKQPEYYEYQSS-----------FLKPTTA-RKAQ-------------------------------------------------------------------------------------------------------------IRMDPLWFSFMALGFFTSFAGFISGKYYLITKPGIEGFWPYEVE------------------------------------------------------------------------------------------------------------------------------------------------------------DII-------------EHGILPLTSAG--ASGRISLTTEELYEMKLAMK--------------------------------------------------------------------------------------------------------------LAEEEKNIIDEVYPVTLHVISLEGQSYTELKTI----------------------------------------QLNLIELNNYITEYVK-----KIRASKVGSMSLLVELKEGGATV----KKYPLWALVDIAEKEVWKGVKGDEEMLAYIFVKD-LYRAINSGKKDIIQDSIFRLFRQGRALLEGS----SRGSGEFRKVMRTFMWEEHLGVLL----
18977010|Therm|Pyrococcus_furiosus_DSM_3638                           ------------------------------------------------------------------------------------------------------------------------------------------------------------------------------------------------------------------------------------------------------------------------------------------------------------------------------------------------------------------------------------------------------------------------MKLVVPMFSGYYRVLNT----------------------------------------------------HIMYGIVESALRA--------GVTNLHVVPTGE----GYEIHSRYL-DCRLKNQEDL-----EGEGCKLLL---------------------------EGLRDALEEI-I---MTHYAMGFRSKKFNNVILSN----------TVISNGAF-IDPPQNVQ---------------------------RYYRELEAILNNLDIKSLKST---------KSLIDKKVL-RAPQ--------------------------------------------------------------------------------------------------------------QLDPTLNQWL--SFYKQEE---GIS--RITNLEYALAWVGFYY------------------------------------------------------------------------------------------------------------------------------------------------------------YSSVHKFKRGS-----SQIVEIIQYPP--NEEVEMWELLLIKDLATKIV--------------------------------------------------------------------------------------------------------------QGNDFHWKISSEYGLLKTLL-LTELPPSTEEVP----------------------------------------GLSKFTVVIYGQESQQGK---GWRIFRTLELPVVWDFIGYLKAR----AFYETMKFVKIL-NKLERTIKESQEDILREISHQ-LYSALTNRD----EMGFYSAFRVLKRAG-------YPLDPELVNAIAQYLSEREVIR------
15668561|Metha|Methanocaldococcus_jannaschii_DSM_2661                 ------------------------------------------------------------------------------------------------------------------------------------------------------------------------------------------------------------------------------------------------------------------------------------------------------------------------------------------------------------------------------------------------------------------------LRVMLFETPGYNEILDL----------------------------------------------------YIAYGVVECLVRE--------GVENLRFFPIGN----KYCIVVEEPTNVNIKNRI---------------E---------------------------KGMLNALEDM-L---SLHKAIGK--------YISTKEDI------KIISDVDF--SAGANINN--------------------------VYWDGIPKTLEKIKENIKK-------------GKLSTKS-KNTV------------------------------------------------------------------------------------------------------------PLTLMPAAGKYM--PKIYGVK---GGNPIKIDDSNYALAWIGFHY------------------------------------------------------------------------------------------------------------------------------------------------------------YAPYINISDNR-----ATYIHIYAIKP--LEELGLIEILALKDLKKKIN--------------------------------------------------------------------------------------------------------------NYQLGKYKFFVNKKLALLYHLTHTESISALEIV----------------------------------------TKKNFSVVSYTLENVDNNQ--AIRSFGEYDLSKLMDFLWYLKAT----DFYNTIQFVDNI-------LRGDLEVSLTFIDGI-LYDDL---------DAVYSAIRKLKS---------VRISPLIIQSILEWFGNFY---------
18977009|Therm|Pyrococcus_furiosus_DSM_3638                           ------------------------------------------------------------------------------------------------------------------------------------------------------------------------------------------------------------------------------------------------------------------------------------------------------------------------------------------------------------------------------------------------------------------------MKFNEFKTPQIDPIFDL----------------------------------------------------YVAYGYVESLIRG--------GAKEATLIPHGA----SYLIQTDVS-NEEFRH----------------------------------------------GLVDALSEM-L---SLHIALAR---------HSPREGG------KLVSDADF--SAGANINN--------------------------VYWDSVPRNLEKVMKDLE--------------KKRSVKG-TATI------------------------------------------------------------------------------------------------------------PITLMPSAGKYM--LKHFGVQ---GGNPIKVDLLNYALAWVGFHY------------------------------------------------------------------------------------------------------------------------------------------------------------YTPYIKYAKGD-----TTWIHIYQIAP--VEEVDMISILSLKDLKMHLP--------------------------------------------------------------------------------------------------------------HYYESNLDFLINRRLALLYHLLHSESLGALELF----------------------------------------TEKEFVIHSYTLERSGNNQ--AIRSFEEEEIGKLMDFLWKLKRR----DFYHAIKFIDDL-------LKKATEGALALIDAI-MNERL---------EGFYTALKLGKKAG-------VVSSREIVAALEDIICER----------
240103353|Therm|Thermococcus_gammatolerans_EJ3                        --------------------------------------------------------------------------------------------------------------------------------------------------------------------------------------------------------------------------------------------------------------------------------------------------------------------------------------------------------------------------------------------------------------------------METYQTPSVDGIFDL----------------------------------------------------YVAYGYVEALVRG--------GAKEVTLIPRGT----LEGGYYSVRGDGDFRS----------------------------------------------GLIGALKEM-L---SLHYAFGN--------YRYSREGV------KVISDADF--SAGANVNN--------------------------TYWDSVPSRLRDVREKLKE--------------GKKLGG-KYPL------------------------------------------------------------------------------------------------------------PITLMPSAGKFI--PKHMGVQ---GGNPLKIDPLNYALAWVGFHY------------------------------------------------------------------------------------------------------------------------------------------------------------YTPYIRYTKGT-----RTWVHIYQVAP--QEELNLFEVLALKDLKKHFP--------------------------------------------------------------------------------------------------------------HYYEANMSYLSNPRLALFYHILHTESLGAVEEV----------------------------------------TRKFLLVRSYTLERDGNNQ--AIRSYGEEDLGKLMDFLWELKKR----STYHTVRFFDAL-------LRKESEAVLAVIDAV-INDRP---------EGLYQGLRIAKRAG-------ITPPQSVVEGMEAFIDET----------
171185589|Therm|Thermoproteus_neutrophilus_V24Sta                     ----------------------------------------------------------------------------------------------------------------------------------------------------------------------------------------------------------------------------------------------------------------------------------------------------------------------------------------------------------------------------------------------------------------------MTQCPREMITPGHGIIADA----------------------------------------------------LIMHGLIKILHIE--------GKMEGWAERRGE----RFAVCADRP------------------------E---------------------------LNWIDQWEPM-ELLEIAAEAKAKGKGEESEEEQVPYFGLVYDLYRSTVDRGNFPSWISDLRE---------------------------ALYALKSDFDLSEEHREKRGE---------GRARPKKRG-YYTL------------------------------------------------------------------------------------------------------------YLPLSGVYGKYV--VENYGIR----QSQYAVCATCFALSTLGYIY------------------------------------------------------------------------------------------------------------------------------------------------------------GTVKARVERRSSSG--GHDVFNLTFGI-PRGRTSLRTLMTLQRMAGLVE------------------------------------------------------------------------------------------------------------------MRPGDLNELGAVVYMLSVGETIYAVRESV---------------------------------------------DILVWITQRAGNYFQ-RTVGVNIFRGDRLLEAIAQIKYR----AP-RWPKIARQL--------------GSSLNVLG-EYLAFG--------GDVYHVIRSVMADLGRK----GGKLAELEGLAEALKKIG----------
18311776|Therm|Pyrobaculum_aerophilum_str-_IM2                        -------------------------------------------------------------------------------------------------------------------------------------------------------------------------------------------------------------------------------------------------------------------------------------------------------------------------------------------------------------------------------------------------------------------------MLKEIYTPGHDVFADT----------------------------------------------------LIMHGVVRHLAAS--------GIVEGYVERLGE----RYKIS----------------------------F---------------------------EGEPRALADI-ESVELLLFEIER----------YVVDGE------EPVGRLRKIFDANINISAT------------------------RSWLAQLSEALVNAELSVFTLD----------HKAKFREG-RTASRRLSTV------------------------------------------------------------------------------------------------------YLTLSPIYGKYF--IENRVAK---ENKAFGVCHTCFAYLNIGFLY------------------------------------------------------------------------------------------------------------------------------------------------------------GATTIVIITRD-----GRRVVQLTPAP--RGRISIADLALLQRLTEGYL------------------------------------------------------------------------------------------------------------------VRSQEMPTLAYPLYWLSTGETLYATEESL---------------------------------------------DILVWVTEKRGNFQ--RVTDAMALDLSRIMEFIAEVKNK----TR-GWPKFVECL-------ALEGPEILAQLTEVV-LFG-----------GDEYTVVRALSTSGKCAED--WRQVDILAEILFTWKLK-----------
288932218|Archa|Ferroglobus_placidus_DSM_10642                        --------------------------------------------------------------------------------------------------------------------------------------------------------------------------------------------------------------------------------------------------------------------------------------------------------------------------------------------------------------------------------------------------------------------------MTVLITPGHHEITDT----------------------------------------------------LIMYGLVEALKMRD-------PFAEVIVVPSGD----RYRILTNID-EGEIHYILEEFGKKSYITNLYLYE---------------------------TSQMNILPPV-IRLHMLQRGNENRQQE------------------NIINSFKFLQELSGEISKL-------------------------KKNNLIKKLIYIDENHKFLES---------RKELETLCG-KRKKSGKFPSV-----------------------------------------------------------------------------------------------------VANL-PIA------PFGGTLQ---GVGSYYLCKLCVALAWIGLYY------------------------------------------------------------------------------------------------------------------------------------------------------------YSSRIVLSSKD-----SQQTFVHIFKP--ESESKGETILMLKNISQINLL-----------------------------------------------------------------------------------------------------------RQSIFKNSNLNLHTSAVPLLLLCFGETSAAISTVN------------------------------------------LKSIVYTFTNEKKGPTWRTAIRNIATYQVNSLIKFVEYSKIY----SD-KLLRLIDVLLRD------RDSDGMLALST---LSQAIIYQD----KDQLYSAFREIRRVLSKNKRENLLDQGIIKAAFESIA-------------
14601271|Therm|Aeropyrum_pernix_K1                                    -------------------------------------------------------------------------------------------------------------------------------------------------------------------------------------------------------------------------------------------------------------------------------------------------------------------------------------------------------------------------------------------------------------------------MVCILYTPGHNLYTDT----------------------------------------------------LILYGIARLLAWS--------GKVSGEVERVGE----RYVVKVDAD-NCHPVSQLPES----------------------------------------IRLALRLLQE-EQQQVFLGDEGTFYSDLYRLARGSKVGE------SILNNLRIRVAAKILSND-----------------------------ANILEKYVSPGHKKLQGE-----------FRGRKKG-LVTL------------------------------------------------------------------------------------------------------------VLPLGPLYGKFYTWSLKPRRL---TEKPYVVCPYCYFLSVLGFHY------------------------------------------------------------------------------------------------------------------------------------------------------------GSYTYQKDG-------ESKVVTLSPHH--ASLEDVLALSQSFEAASIWM--------------------------------------------------------------------------------------------------------------PAILRYRNSLTGPGLSLYVLSLGETLLSSSSHF----------------------------------------------EVLYGEFSVDNN---TFRVVDVGRLPGVLLTSIAIIKY----HMASWPRLIDFI-------ARRDPGLLHRIA----LTLSFEVGN----EYALYGILREILSLLNDDK---SQEARYLAKQLDRLAEGLAMVWESGG--
Jnet 14590772                                                         ----------------------------------------------------------------------------------------------------------------------------------------------------------------------------------------------------------------------------------------------------------------------------------------------------------------------------------------------------------------------------------------------------------------------------------------------------------------------------------------------------EEEH----------------HHHHHH----HHHHHHHHH-HHHHE-E---------HHHHHHHH---------------------------HHH-----HH-HHHHHHHHHHHHHHHHHH----------------EEEEE----EEEEEEE------------------------------EEEEHHH-----HHHHH----------------------EEE-------------------------------------------------------------------------------------------------------------EEE--HHHHHHHHHHHHHHHHHHH-EEEEEE----EEE----HH------------------------------------------------------------------------------------------------------------------------------------------------------------HHH-------------HH--------------EEE----HHHHHHHHHH--------------------------------------------------------------------------------------------------------------HHH------HHHHHEEEEEEEE---EE--EEEE----------------------------------------EEEHHHHHHHHHHHHH-----HHHH-------EEEEE----------------EEHHHHHHHHHHHH------HHHHHHHHH-HHHHHHHHHHHHHHHHHHHHHHH----------------HHHHHHHHHHHHHHH---------


 YgcL/Cse1
21674783|Chlor|Chlorobium tepidum TLS                                 ------------------------------------------------------------------------------MHNRFNLIDEPWIPAIGKG-------------LVSLADIFSD------PRIPALGG---NPVQKIALTKLLLAIGQAACT------------------------------------------------------------------------------PETTEALEQLDAETFRRA-------------CRAYLEKWRDRFWLFGD---KPFLQMPAILDWMESQRAAGILS------------------------------------------------------------------------------------------------------------------------------------------------------------------------------------------------------------------------------------------------------------------------------------------------------------------------------------------------------------ETENAKQIGPGFYPSLPSENDSILS-QFQTLKA--QTDA----EKALFIVSVMNFAFGGTQINKNIYP--SEEKVKGKGKPAKPGPSLGRN-GYLHTFLFGSTIIDTLIMNLLSQEEIDNL--PFWEKG-------IGTPPWENMPVSRECD------AALSLKKSYMGTLVSLSRFVLLHDDG--------------IYYIDGLPYPSHQ--------------EGWL--------------------------------------------------------------------------------------------------------------EPSMTIDNQQN---------PPKAILVNPEKRPWRELVSILAVFDSNKNNKFVCL-------------------------------------------------------------------------------------------------------------------------------------------------------------------------------FIKYGLSRWPKRY--NKPGDKIGVWSGGLQVSFQTGEQY----AKATNDFVESSVELDPDMWNNLW---------YDKFFGEISILEIMANKVKNGVINYYDSFEPKKEKKPKE--RASTI--------------------MGKKAVELFWQLCERRFPELVDAC-----------GEPDKL-------------PAIHEAINLLALQS---------YDAYCPKETARQIDA----------WAECQKDLKKFIRELMEADRRVGGVPSEF---------------------
67939494|Chlor|Chlorobium phaeobacteroides BS1                        ----------------------------------------------------------------------------MIPENCFNLIDEPWIPVIDKG-------------RISLRQVFSE------PDNRALGG---NPLQKLALTKLLLAIAQATCT------------------------------------------------------------------------------PENDEIHASMESSELARK-------------SIDYLDKWYDRFWLYGE---KPFLQMSAIHGLIEQRKRKYLNAAKKDSVRRTAE-------------------------------------------------------------------------------------------------------------------------------------------------------------------------------------------------------------------------------------------------------------------------------------------------------------------------------------------------VNALPKSLGMGFYPDMPSENNTILT-QYQIPKA--LADS----DKALFIVSLMNFALGGKRVEKNLDNQL-MLGYAGKTPSAKSAPSLGNYIGYLHSILVGETLADTLLINLLSHERIQAN--VYWKSG-------LGKAPWEEMPTGVACP------IATNLKSSYMATLVAMSRFVLLQGDG--------------IYYVEGIQYPSHK--------------EGWR--------------------------------------------------------------------------------------------------------------EPSMAVNAQAA---------TPKIKWIDPNKRPWRELVSLLAFMDGGGSQGYECQ-------------------------------------------------------------------------------------------------------------------------------------------------------------------------------FIKYGLKNFGDRF------KRIGVWSGGLRVSTNRCDQS----VKQDNDFVESLVFLESKIIGQLW---------YQQFKLEMVALNKISDTIFTATVAYYQSLVEKMDKKKAI--KSFKN--------------------IADKATSLFWELCERHFQELVDAC-----------EPPYET-------------KKTRIVFAQAALKA---------FDTFCPKESARQIDA----------WAKSRPNLINYLNSENK---------------------------------
68552157|Chlor|Prosthecochloris aestuarii DSM 271                     ----------------------------------------------------------------------------MIPENCFNLIDEPWIPVIDKG-------------RISLRQVFSE------PDNRALGG---NPLQKLALTKLLLAIGQAACT------------------------------------------------------------------------------PEND-EIHASMESSELAQ------------KCLEYLDIWHDRFWLYGK---KPFLQIPTINGLIERRKRKDLHAATSQAGKRNAE-------------------------------------------------------------------------------------------------------------------------------------------------------------------------------------------------------------------------------------------------------------------------------------------------------------------------------------------------ARAQPKSIGMGFYPDVPAENNTILT-QYQVPKI--LADA----DKALFLVSLMNFALGGKRTEKNLDTL--TDGYVGKTVSAKAAPSIGNYNGYLHSILVGKTIIDTLLLNLLSKERIKEN--AYWTTG-------LGIAPWEEMPKGEACP------TAMKLKSSYMATLISLSRFVLLKGDG--------------IYYVEGLQYPSHK--------------DGWR--------------------------------------------------------------------------------------------------------------EPSMAVNAGGA---------TPKIKWIDPNKRPWRELASLLAFMSAGGRQGYDCQ-------------------------------------------------------------------------------------------------------------------------------------------------------------------------------FIRYGLVRFRSRY------KQVGVWSGGLKVTTNAGDQS----VKQDDDFVESLIFLDCAILGEPW---------YHQLQVEMDALDQLSKTVWAAINDFFKTQNMAGSS-------------------------------LAGQATTMFWELCERRFQDLVDAC-----------APPYDT-------------LRVRKVFAQSAIKA---------YDAFCPKESARQIDA----------WAKNRPNLINYLNSENK---------------------------------
62516226|Lacto|Lactobacillus_delbrueckii_ATCC BAA-365                 --------------------------------------------------------------------------------------------------------------MVSIKELLQN----ASDYRQLAGE---MHAQDLAVLRLLEAILTTVYT---------------------------------------------RVDQNDEEYEWVTLDEQMHVQSYDDEIEGSTLLQVLTKTWNALYKEGSFSE------------AVFDYLDKNKGLFDFFGD---RPFYQVTAEQYDSFVPDNKKIAKGSGTVD-----------------------------------------------------------------------------------------------------------------------------------------------------------------------------------------------------------------------------------------------------------------------------------------------------------------------------------------------------------LMQINRLISQ--SGNSVAIF-SPKSANR--KNKL-TLDELVRWVITYQNFT--GVTDKT-------KVKAKEKMSN--SRGWLYTLNPVY--AQ-GKNLFETLMLNLLLFNPNK-----PAYTQ--------QRPVWEEDLGEYVKRR-----LSQVKPDNFAETYTVWSRLLHIEWQD-----------GTPTIFSAGLPAFDSANAYD----------I-----------------------------------------------------------------------------------------------------------------EPMSTWRMNKKDENYY----PATRQLSSIGIAMWRNFGQYVDIEGHTE--------------------------------------------------------------------------------------------------------------------------------------------------------------------------------------SREPLTVAWLNYL--KTKNEFLNQQMINLHTSGIISNGGATS-LMPAAEFDDNLRIEADVLFDE-----------TEDRKNAWPQRIEEMVDLNQEVGRKYYGFLMEVGRIRFGPQGATD---------------------FAGRKSQTFYDNLNEPFENWLANL----------SGGDDRD----------KQQELWKKQLRQIALRT---------LDDFLEIIAPRDISGIKADKSQSG-TKSTESNIFIAANKYRAGINKALNKNEK----------------------
62513774|Lacto|Lactobacillus casei ATCC 334                           -----------------------------------------------------------------------------MATRQFNLVTDPWIKVIRAAD--------YRSEEVSLQTLFQQ----SSDYLRLAGE---TQSQDLAIMRLLLAILHTVYS----------------------------------------------RFDATGEPYEWLTIDLESLQVAEAVEQDDYEPDDLFETWDALHQLGHFSA------------IVIEYLARYQDRFDFFGE---RPFYQATQSEYDVLVPEKKKVATGSGTVA-----------------------------------------------------------------------------------------------------------------------------------------------------------------------------------------------------------------------------------------------------------------------------------------------------------------------------------------------------------IRQINRTISE--SGNSPALF-APRSDAG--KDTL-GMAELVRWVITYQNYT--GVTDKT-------KIVAQENFSN--DSGWLYRLSPVF--AV-GDTLFDTLLLNLILVQNED----APYAVE---------RPVWERPNAQRYVQDR----ERQRQPDNLAALYTSWSRVLFLQWGD----------DRLENIFSAGVPPFSA----D----------NAFL--------------------------------------------------------------------------------------------------------------EPMTTWRWIKKEQVYR----PHRKAMTSVSKAMWRNFGEYVDLHDDSK--------------------------------------------------------------------------------------------------------------------------------------------------------------------------------------RRQPGVVTWLQTL--KARKSLPGETQITLATVALISDGNATS-QAPAAEVADVMRVNADVLFDSMGAQY------WPKRIEDAIESTDTVAKFYWIFVSTIAKLRNISGST------------------------------FAAAEQEKFYQDLTIPFDNWLRTL----------SINDDRD----------AKIGQWNAQVKKIVLSR---------AKGFMTSATPRDMAGLTD-------ENGNETNIFIAYRQLLGRVSEQLGDRKGEVK-------------------
73749222|Dehal|Dehalococcoides_sp-_CBDB1                              -------------------------------------------------------------------------------MAEFNLIDEPWIPCIGAD---------DNIIEYSIRDTLFK----AHELREICDD---SPLVTVAIHRLLLAILYRAFE-----------------------------------------------------------------------------GPSSMQEWRELYRNGSFNKS-----------KIKEYLEKWCQRFNLLDED--YPFYQMSQFETVK---------------------------------------------------------------------------------------------------------------------------------------------------------------------------------------------------------------------------------------------------------------------------------------------------------------------------------------------------------------------------PISVNRLATEIASGNNATLF-DHCGDDI--EVEW-TPSQVAQRLITCQSFALGFGRSGNAK-----INGINEILPY--SSDAIALRGMNI--WLQGGTLFETLMINLSPVID-------------------NSLPPWELKDSNKYRDRQNGKERVVCRSSGLVDQLTWQSRLIRLIPNC---------QTISKMYFAQGRSADKSAN-------------------------------------------------------------------------------------------------------------------------------DLMKVYRLSKDE--------GVSSLSLSSNKAAWRDAHSILMIPESGSK-------------------------------------------------------------------------------------------------------------------------------------------------------------------------------------ERRPECFNMAEEA--IISGVIGGSKSFVTHIVGLATAPNK---AGKFIFWRHERMPVPAAFLSNIDL--------LKRLGSCLENAERAAEALRYRIQRVTKLYLSPDCESPG---GHRPDKADVDNII------------EATDPCLTYWSRMEEHFFALLESLPNDWDAATGDSKPDEEQ----------TARLTWRQSVKLEAKRA---------LLESIELFGTTAR-AIQA-------IAHVSTDFYDIDLDQKSVKKKKVKGKEEH-----------NNES------
29611209|Actin|Streptomyces_avermitilis_MA-4680                       -----------------------------------------------------------------------------MPASTYNLFDEPWIPVRWTHAAP-----LPHPERVGLRDLLLR----SGDIATLTIA---DPPAHSALLRILYALTARVTG----------------------------------------------------------------------------LDESGPGDWGERRLNILDAGQLPPE-------GITAYAGRYRQRFFLYDRDGGRPWMQDARLTGQCDGGN-----------------------------------------------------------------------------------------------------------------------------------------------------------------------------------------------------------------------------------------------------------------------------------------------------------------------------------------------------------------------TAGVNKLIVTRPAGNAHAWF-RHGSDAR--PDLP-SAAEAVLSLLVWHYYGPSGRCSAREVNGV--KTASATAGPL--RTALSYHPE--------GDTLFETLLAGLVPPEVTVRR--------------SFDLCPWEREELPDPE-------AAPPLPCGPCSRLTACSQHALLLVPDENSPGLVRDAYITWAYRTGRIPRD-----------------------------------------------------------------------------------------------------------------------------------DNYLIWQISQQG--------NRYPRPADSRRALWRDLDALLLHEPPGTAQ------------------------------------------------------------------------------------------------------------------------------------------------------------------------------------PQRPKVF------------DYASEVSEDLRVRALGFEQEG---QAKDTQFVDADTPPVMGFTEQK----------APATAPAVGRMRQLGEMYGRRLERAVKRAWAEYMNDPKA-NGDT----------------------WAAEAAARYWPGAEAEFWDRFRHL-----------DNTGHT------LGAGFDPAAARTAFLRLATDA---------YDTVTASVTRTQRGAKA--------VAHARIDLYGGVRKKATSTPAA----------------------------
72161994|Actin|Thermobifida_fusca_YX                                  ---------------------------------------------------------------MLSVALCFLVGGAIPSPPSFDVTIAPWLIARSRDVL-------AAPEMLGLRDVLIR----SHELSDVEIP---LPPGAAVLWRILALITARITG------------------------------------------------------------------------LDQPPNKNPKRKWQARRSQILSKGRLDPE-------AVDAYFADYSERFDLFHPE--RPWLQDPRLREECPK-------------------------------------------------------------------------------------------------------------------------------------------------------------------------------------------------------------------------------------------------------------------------------------------------------------------------------------------------------------------------TSGVNKLAWGRTAGENQVWLGGHHHDLD--PHPL-DSAEAVWHLLATLGYGPSGMCTARVVRGR--SERNVTAGPL--RGTVSYHPL--------GRTLFESLILNI-PYPGTGAA----------------DLAFWEQPELNDPL-------GLPEESAGLAGILRLDHFRHAVLLHPSPDGSHVVDAWVTWAWRERNISPEL----------------------------------------------------------------------------------------------------------------------------------DPYLIYQTSKEG--------RVYPRPAEAERAIWRDLDALLHYGEDG---------------------------------------------------------------------------------------------------------------------------------------------------------------------------------------NYRPTILDNCTPL-----AQVPQEVLDSLRLRAFGFDQDG---QARDKQWFTATTPAVLRWLADRETDD----NENARIVRRITLARKAAEALGRRLEKACKEAWKESNSPSSTSSGTNAKTETGVGP-------------WVQHGMSRYWAKAEPVFWNIVYDR-----------PAQGYT----------PGMAGPGNAFNLVALAA---------YDEVTGPYCERPRVAKV--------VERHRSTLFSNWTPKQDKEAA-----------------------------
68176017|Actin|Frankia sp. CcI3                                       -------------------------------------------------------------------------------MNGFNLIDGQWIPVIKR----------GRRLEVGIRKALVD----AHTIDGLALD---DPLEAVAVLRVLLPVVQLDVF---------------------------------------------------------------------------G-APRTDEEWSQRWEAGCFDRIIRKDRAE-DEEGIESYLIRQAARFHLFHPT--APFAQVAGLRTAKDE-------------------------------------------------------------------------------------------------------------------------------------------------------------------------------------------------------------------------------------------------------------------------------------------------------------------------------------------------------------------------TKPVSLLVPRLASGNNVPLF-SSRTEND--PPSL-TPAAAARALLAAHCWDTAAIKTGAADDPKV-KTGKTMGNPT--GPLGQFGIVLPL-----GETLFHTLMLSIPVLRHGLRQ---------------KDRPQWRSESSATSR-------WETRAPEGLLDLLTWQSRRIRLVPEA--DPTAVEDVSVRRVVLTAGDRLTGSVHAL-----------------------------------------------------------------------------------------------------------------------------EPHTAWRQVDKPKADEP---PVRPVRHQPGRSAWRGLEALLTTTPLSSDK------------------------------------------------------------------------------------------------------------------------------------------------------------------------------------VFAPTALSQLARL--RDDGYVPDDLPLQVLTVGVKYGTQ----SAVIDEVMADEIPLPVTALAR-----------DSAVRETVLAVAAQAESLRIAANRLGDDLREAAGATDKL-PWD-----------------------KGQRLGEILIHSFNPTVHRLLAGL---------QQHPEDAK----------RAELAWRILARRLAWEV---------VDPVLSAAGPETFLGRDPGEPFGARLAGAEMSFRRTLNDVLGKDEDNRLALAAA---------------------
68263322|Actin|Corynebacterium_jeikeium_K411                          ---------------------------------------------------------------YRKYTAELHTKGRTIVTESFSLLDQPWILTTLTD---------GSAAELSLREIFDG----SHSVASIRGD---SPLQDVAIYRLLLTVYWCAHR---------------------------------------------------------------------QELLSDPGTELDMAEWIPDRLEAAAENEPDNT--------VLNYLERYADRFDLLDPK--QPFMQVADLHTSKNA-------------------------------------------------------------------------------------------------------------------------------------------------------------------------------------------------------------------------------------------------------------------------------------------------------------------------------------------------------------------------TTDVRRIVPDFE--D------DYFTLRAGDGALSLTYAEAARWLIYVQAYDYSGIKSGAVGDP---RVKGGRGYPI--GTGWTGAITATIIL---GENLQETLALNTTGGALQAKN----------------DHPVWEREPDTSAQRLDPAN-KDGIYPKGPAEILTWQSRRIRLFPDG---------GLITQVLVSNGDRIPNANANVQ----------D-----------------------------------------------------------------------------------------------------------------DPMTPYRFSKNKSTKTLD--VYYPKPLDSQRTMWRSLEPLIALETDPVYDAKNRA-------------------------------------------------------------------------------------------------------------------------------------------------------------------------------PKRPKTIDQLAYL---KENEVDLPETLNVSMTSMEYGPN----SAVVGISISTQIELPLEILPKS----------ALNQRQAVLNLAAATSQAGTMLGSFAGQLFQAAGGDYE----------------------------FQPAATDTLLAELEPKFSEWMKSL-----------HGADLE----------PRLKAWEMTVRNAVLEH---------ADVLLVGAGPKALVGRIIESNDDERFVSAGTVMNWLQRKLREILPRTVPR-------------------------
72162001|Actin|Thermobifida_fusca_YX                                  ---------------------------------------------------------------------------MTTDAPSFNLITQPWLPVQYRD---------GTEKELSLLEVFKQ----APLLRRLVGD---VPTQEFALLRLLLAILHDAIG-----------------------------------------------------------------------------GPEDSDEWAELWTQDEAEQQLPFD-------CIASYLEQYYHRFDLLHPT--TPFFQVADLHTQKND-------------------------------------------------------------------------------------------------------------------------------------------------------------------------------------------------------------------------------------------------------------------------------------------------------------------------------------------------------------------------VFSLDRIVADVPNGE------LFFTMRA-RGVDRLSFAEAARWLVHAHAYDTSGIKSGAVGDP---RAKGGKGYPQ--GVSWAGNLGGILVE---GANLYETLLLNLVAFDTDNLI------------VTPEDRPAWRQPPTTAAPADDE---ELAQRPYGLCDLYTWQSRRIRLHYDA---------DGVYGVLLAYGDPLAPH----N----------KHNH--------------------------------------------------------------------------------------------------------------EPMTAWRRSPAQEKKLKKPQVYLPREHDPTRSAWRGLGALVAGEASGAEQRGEAAA------------------------------------------------------------------------------------------------------------------------------------------------------------------------------IVRPRILDWVARL--VNEGFLPEDYFIRTRLIGVSYGTQ----QAVIDEIVDDHVAMAVVLLHER----------DSGLGRTAIKAVEDAEKAVTVLGGLAADLAKAAGADPET---------------------------PRAAARDRGFGMLDGPFRTWLATL----------APGTDAT----------ERRRAWQQKAHRIISDL---------GRQLVAEAGEAAWNGRVIKGKNTDVWLNASRADLKFRAELKKELPMATSEQTGEAAS------------------
54026400|Actin|Nocardia_farcinica_IFM_10152                           ---------------------------------------------------------------------------MSGAAAEFDLLDEPWIIVTDAS---------GKASEVSLRQVFRR----ADEYVAIGGE---VPTQQFAILRLLLAILHRTVA---------------------------------------------------------------------------DRPGTAIDVWSRLWREWPADD-------------IDRYLLAHRDRFDLFHPS--TPFFQVADLRSAKDG-------------------------------------------------------------------------------------------------------------------------------------------------------------------------------------------------------------------------------------------------------------------------------------------------------------------------------------------------------------------------VSSLDKLIADVPNGD------KYFTTRAGRGLDHIDFGEAARWLVHAHAFDPSGIKTGAVGDA---RVKGGKGYPI--GVAWAGSLGGVYLE---GGDLRRTLLLNLVLADPDGDR--YPDH----------DLPPWERDPDGPAV-------RDITGPSGPVDLFTWQSRRVRLVNSG---------AQVTGVVLCNGDALESF----N----------KQLL--------------------------------------------------------------------------------------------------------------EPMTGWRYSENQSKKAGET-RHYPMVHDPEKSLWRGLRSLLGDVASSEPVAGR---------------------------------------------------------------------------------------------------------------------------------------------------------------------------------AIAPGVVEWAATL--LDAGALPPDQPIRLHAVGMHYINN----LSIVGDIVDDAIGFRAAMLAS-----------DPRLRICAVAAVQIAEEAVDALANLAADLAAAAGGEPTG---------------------------ARMRAREEGFFALEAPYRRWLAGL---------VPQSTGYA----------RQAAEWEQTAFVIVRRL---------GTEYIAAAGDVAWVGRPVREK----WLDSSIAERWFYKKLRAVLPSAFTEHRDTQEKEPTDGERVAVVW------
71543724|delta|Syntrophobacter fumaroxidans MPOB                      -----------------------------------------------------------------------------MSAFSFNLIDRPWISCVELS---------GRRRTLGLHEVLSR----AHELRGIELQ---SPLAETALFRVLLAAVHRIVE-----------------------------------------------------------------------------GPKGTGEWRALYQATKLPGG-----------RIDAYFEKWSHRFDLFSKE--EPFYQTPGLAIRDAKGAEA---------------------------------------------------------------------------------------------------------------------------------------------------------------------------------------------------------------------------------------------------------------------------------------------------------------------------------------------------------------------PAVIAGIMLERASGNNKTIF-DHSMDED--RGCL-SPEEAVLALIAAQMYSLRGLNKKTTN-----LFGYQESFSD--SVMVGGIFAALQ-----GQSLFESLLLNLLLYTDN-----LPIHSS------RDDCPVWERHDHGE---------TGVRTPRGYLDYLTCKCRHILLVPEP-----GLDGPCIRHVHIAQGEAFQDVD--------------------------------------------------------------------------------------------------------------------------------NPGFIKRKNKEG--------KWLPVQMQPARLVWRDSISLFSFDTGKREG------------------------------------------------------------------------------------------------------------------------------------------------------------------------------------DRRPDAFRLVGDI----ALRRIVALPSKYRCCTYGLAND----QANPLAWRKETLNIPTALLS------------DPDLVACLREAMDLSEKAHTILRNAIRTYMDKYLPRNSR--DVTEKL-------------------NATGASRLFWDRLESHFNAFLLEI-------------ENQD----------KALVAWERNIERAALEA---------FEACLKQRYADSAKKFRA-------WTEAHGQLVARLATLSKTLSRKGG--------------------------
67153707|gamma|Azotobacter vinelandii AvOP                            ------------------------------------------------------------------------------MTPGYNLLDEPWLPVRFAD---------GRVRDVGLLELFER----AGEIAALAET---APPSLIAEYRLLLAITHRALT-------------------------------------------------------------------------------RSHGSWKDRDRARWYREGLPRD-------ALRDYLEHWRERFWLFHPE--QPFMQVAALASIEETRDR----------------------------------------------------------------------------------------------------------------------------------------------------------------------------------------------------------------------------------------------------------------------------------------------------------------------------------------------------------------------QKPWTQVSLGSANGNAPVVF-DHSCDLS--PAPV-TPAQALRTLLGFLQFTPGGLVKT--------LRDSDKAGPL--ANSAAALPV--------GATLQQTLCLALHPASDRDDP------------------PAWERAPAQRRDLL-----AAPAPASGTNDRYTRRSRAVLLLEAE--------EGHVRWLRFAAGIALGDDPHAP-----------------------------------------------------------------------------------------------------------------------------DPMASYRAGKD---------TLVRMSFTEGRAFWRDLPALLPDPEGK---------------------------------------------------------------------------------------------------------------------------------------------------------------------------------------VSQPAAILGWAANL----QIFLGASRGEQSLLIAGLASD----QAKLLRWRCERIVLPAVLLA------------DAGLAGLLRAEVRRAEALHERIRSLATGMLAETMADPRG--KDTRARARAML--------------DAGASAAVFFAGVERALPGLFRRL--------AEGDGEGAG-------------RYWSDSLLQAAEAC---------WEVLCRSLGRSPLALCA--------EARVWPRFRALLRDLRPTVPNPEKSEEAHA--------------------
71838077|delta|Pelobacter propionicus DSM 2379                        -------------------------------------------------------------------------------MSRFNLIDEKWIPVRFPD---------GAREELGIRDTLLR----SKEIAAIEDP---SPLVVAALHRFLLAVLYRALE-----------------------------------------------------------------------------GPTDIDQAKILFLSGLPGQ------------RITAYLEKWRERFWLFDEK--YPFGQNPNVSRDE---------------------------------------------------------------------------------------------------------------------------------------------------------------------------------------------------------------------------------------------------------------------------------------------------------------------------------------------------------------------------IEPWTKLTAEYNATSNKVLF-DHTNTKN--PGAR-EPKECARWLLSTMTFSISGGRGY-----------YPSPSPN--AMMCIPL----------GRNFHETLCYCLVPYPNRNVM--------------SGDSTLWEREPKALPLN------TPKQMATGYADLYTWQSRMIRLEEQP--------TGEVSMMRFVAGQGFENPSSTP-----------------------------------------------------------------------------------------------------------------------------DPMHPYKLEKNK--------GILPVQFRKDRGVWRDFDSLLPDSS-----------------------------------------------------------------------------------------------------------------------------------------------------------------------------------------ELAPITIQNAVKL----AGKNMNYLPESVLILGLKYEPP----NANLEFWRMECLSLPKALAGDRFI--------RTDIRQFLADAEEAQKTLWTACNSFARDLISRGDKRPVS-KKDISDFV------------------EQMPVSSVYWSTLESCFHKILSDY----------NLERDPE----------DIRCQWLKFVRDAMRTA---------WKQHTSSVSTGDAWAIRA-------LVKAERPVLRKLKELNDEISKLEPSKEKL---------------------
55978371|Deino|Thermus_thermophilus_HB8                               ----------------------------------------------------------------------------MGSLEKFNLIDEPWIPVLKG----------GRVVEVGIGEALLR----AHEFARIETP---SPLEEAVLHRLLLAVLHRALS-----------------------------------------------------------------------------GPRCPEDVLDWWRKGGFPQDP-----------IRDYLNRFRDRFFLFHPE--APFLQVADLPEEN---------------------------------------------------------------------------------------------------------------------------------------------------------------------------------------------------------------------------------------------------------------------------------------------------------------------------------------------------------------------------PLPWSKLLPELASGNNPTLF-DHTTEEN--LPKA-TYAQAARALLVHQAFAPGGLLRRY-------GVGSAKDAPV--ARPALFLPT--------GQNLLETLLLNLVPYTPED------------------DAPIWEVPPLRLGDLEGA---RTKWPLTGRTRVYTWPARGVRLLDEG---------DGVRFMGYGPGVEPLEATHR------------------------------------------------------------------------------------------------------------------------------DPMVAQRLDAKG--------NLLVLRLSEERSFWRDFSAMLPRQG-----------------------------------------------------------------------------------------------------------------------------------------------------------------------------------------GKVAATLEHAENL---QGELEDEGLEGRITLRVLGQVSD----QAKVLDIRREVYPLPSGLL-------------TPKAEENLEKALKMAEELGQGLKHLAQEVAKAVVGERDRGHGRSPYLEELTKLA------------NSLPLERLYWHALDGAFPRFFARV--------------EEE----------ASLDLWREALRGAALEA---------WKATRRFLGTGARHLKA--------LAQGEQEFGRLLGELGEEVRT-----------------------------
53804732|Gamma|Methylococcus_capsulatus_str-_Bath                     ----------------------------------------------------------------------------------MNLLTDPLFRVETPD----------GIERLSLPQLLEALG--QDRVESLLGL---QRHQEDAFHIFLCYLAGAVLA---------------------------------------------------------------------------REARSEPRQPEDFWREGIR--------------KLTGRDDDWA-WTLIVDDVTQPAFMQAPVPDKKD---------------------------------------------------------------------------------------------------------------------------------------------------------------------------------------------------------------------------------------------------------------------------------------------------------------------------------------------------------------------------FGAFKLKARTADALDILPTAKNHDVKAS--RSGATSPDGWVYALVSLQTMSGFFGQGNYGIAR---MNGGFGSRPA--VAVYHAER---------MGMRWHCDVTRLVGIREELLA--GPWGYRER-----GIVLVWEQPWDL----------ESSLSLNVLDPFYIEIARAVRLMGDG--KNVRAFGASTKAARLAAGDAGGVLG--------------------------------------------------------------------------------------------------------------------------------DPWTPVNVADKKK-------GQSAMTVSASGLSPELIRNVLFEDGFR---------------------------------------------------------------------------------------------------------------------------------------------------------------------------------------AARMQCL--------------LEENEGQSCLFSATVLVRG---QGTTDGFHHVAIPVPARAHRLFRRS-----SERDRLASISKTALNDAKEIQNRVLKPSVIALLEAGPDKINFDRREVNL-------------------WLNEATQRFSAAWSEDYFPWLWRQ----------AEQDDAD----------AARLEWLRALRDKAHKV---------LEEAIARYPSREGRRYRA-------RVKAEGLFHGSLFKTFPQLKEGSHDAPRPG--------------------
48763620|Alpha|Rhodospirillum rubrum                                  ---------------------------------------------------------------------------------MVNLLLQPLIDVTPCG-------------VLTLPGVMAALA--RDEVGSFPSL---RPHQAPAWHMFLVQLAALALQ-----------------------------------------------------------------------KAGEKTVPTVEEDWARLLR-GLTPG--------------FKADEP---WCLVVDDPGKPAFLQPPIPP------------------------------------------------------------------------------------------------------------------------------------------------------------------------------------------------------------------------------------------------------------------------------------------------------------------------------------------------------------------------------GLQLGNPVATPDGLDLLITSRNHDLKQS--VAYRGTAQDWVFALISLQTGEGYGGAGNQGIAR---MNGGASSRPL--VSLAPLPPKSEKAMAPRPGAWFRRDVAVLLETRESEMAHYEPLGYRETG----GLGLTWLALWPE----------DEQLQTKDLDIWFIEVCRRVRLSEES------GRLIGRKGTSKATRINAKPLK--------------GALG--------------------------------------------------------------------------------------------------------------DPFAPVDKVENKSFT-----------LNDRDFDYRVLTELILSGNWDLPL------------------------------------------------------------------------------------------------------------------------------------------------------------------------------------LARPASF-------------EPEGETLALVCAALARGN------SKTYGFKTRILPVGGKISR------------ALSLGPKRAELYDLAKAQMTTIETFDKALGFALALAAVG--GEREKIKKEHYA-------------YSRDARDGFDRVADSRFFPFLWAR-----FAMRDQGPEALL----------AIEMNFAKELFSAAEGF---------FKAALPTIPCAGIFRPRA-------EARARSAFTGRIRRDYPDLFQPHHKDANDAA-------------------
38234752|Actin|Corynebacterium_diphtheriae_NCTC_13129                 -----------------------------------------------------------------------------------------------------------------------------------MSL---PGFEISAQFRFLLSVTALLVR-------------------------------------------------------------------------EEFGRAPSLGQTQSLLQNGFSSA------------VVEKVNQNLVSHLNVLDGL--QPFMGRPRLHPEGPKDASRRIGPG----------------------------------------------------------------------------------------------------------------------------------------------------------------------------------------------------------------------------------------------------------------------------------------------------------------------------------------------------------------DQEVKKLSPAMPSEQGEDYW--NLLVEF--PDSL-SISEATLKIVTYHYFSMAGNNKFDGDKT---RMGAPGIRFP--GKGYAATEHIWIRE---GSSLLRSLLTSLP----------TSWVKG-------EGLPAWADRTAQKS--------RTGQQQFHALWEATWSSNTVVSYWEDG-YLTGVRVGGIPPAWWPDIPNTKEGEKALK----------LWWDQRNEK---------------------------------------------------------------------------------------------------------DPLYFYLKNKKGEPKAQR--IDFGRDGIDLAVEWAAEAKMMDLVEKT---------------------------------------------------------------------------------------------------------------------------------------------------------------------------------------YKNVLPVDSYPTV------DGDDEGIDKYQLVFFRHQVEG---TASSPSIRASEVFLADRSVWAFDLSC------DEQLR--LRDNAQLVRDVYITLLGVFRRKSAADASREVATGWGAAVLDSLAV--------------SQSDASDAYWRGVTDVYQKYLADL----------RVGEEIT-------------EELYRGIRSAALEA---------YDEVTAPYLAQYANE----------IYYVRASLVRSVNSKINTARDEGIGRIKEESNE-----------------
47104060|Gamma|Photobacterium_profundum_SS9                           ---------------------------------------------------------------------------------------------------------------MSLKTILTS-----EHDYQLQYY---FDETQLAMLQLLASLTTVLLK------------------------------------------------------------------------------P-TVVELKSYLQHGVTEQ-----------QYDEAIEKIATKWF----ED--DCFMQSTFPVEAKIA-------------------------------------------------------------------------------------------------------------------------------------------------------------------------------------------------------------------------------------------------------------------------------------------------------------------------------------------------------------------------DGPITKLISGIECGGSANAL-GLFSEVE--QADAVCADCVHVLNYNLHMNIKGECFGPTG------ATGIRGGGAI--TTLVA------------GKNVKTTVLANTVAIDFFETF--ANLDEGA------ESRYMWDLPPSGD---------VYFAQKIGLERGLFALAYHINFPIED--KKCVCDVCGYSSEYTVTTFQRVKYTGSYGSTKNGRDAHAGWWL--------------------------------------------------------------------------------------------------------------HPYTPRTEKEDG--------TYAVCARNQHWQSWQELTAYVVGKEVEKA-------------------------------------------------------------------------------------------------------------------------------------------------------------------------------------SVKPALI----------IDQYRKLLIGRLDLLVGGNIAD----QGSILGRVYDLYSMPSSLSKN-----------VGRISGVVDAGLEQKERLSISFNKLFGIGYDKKFVGGIK-----------------------------EQAMQRFTANAQQIIQQILLDV-----------DRKEAQ----------ALRQGAVEKLNQDAKKI---------FTAVQRKYQHDLPLFKA--------LVKGEHVLYQPSNK------------------------------------
16130667|Gamma|Escherichia_coli_str-_K-12_MG1655                      ----------------------------------------------------------------------------------MNLLIDNWIPVRPRNG--------GKVQIINLQSLYCS-----RDQWRLSLP---RDDMELAALALLVCIGQIIAP------------------------------------------------------------------------------AKDDVEFRHRIMNPLTED------------EFQQLIAPWIDMFYLNHAE--HPFMQTKGVKAND---------------------------------------------------------------------------------------------------------------------------------------------------------------------------------------------------------------------------------------------------------------------------------------------------------------------------------------------------------------------------VTPMEKLLAGVSGATNCAFV----NQPG--QGEALCGGCTAIALFNQANQAPGFGGGF--------KSGLRGGTPV--TTFVR------------GIDLRSTVLLNVLTLPRLQKQ--FPNESH------TENQPTWIKPIKSNE--------SIPASSIGFVRGLFWQPAHIELCDPI--GIGKCSCCGQESNLRYTGFLKEKFTFTVN----------GLWP--------------------------------------------------------------------------------------------------------------HPHSPCLVTVKKGEV-----EEKFLAFTTSAPSWTQISRVVVDKIIQNEN------------------------------------------------------------------------------------------------------------------------------------------------------------------------------------GNRVAAV---------VNQFRNIAPQSPLELIMGGYRNN----QASILERRHDVLMFNQG---------------WQQYGNVINEIVTVGLGYKTALRKALYTFAEGFKNKDFK--GAGVS--------------------VHETAERHFYRQSELLIPDVLANV-----------NFSQAD----------EVIADLRDKLHQLCEML---------FNQSVAPYAHHPKLIST--------LALARATLYKHLRELKPQGGPSNG--------------------------
[truncated: 66,081 more chars]
