# Supplementary material for: Unification of Cas protein families and a simple scenario for the origin and evolution of CRISPR-Cas systems
Source: Biol Direct. 2011 Jul 14;6:38. doi: 10.1186/1745-6150-6-38 (PMC3150331; doi:10.1186/1745-6150-6-38)
Supplement: Additional file 6 — Alignment of Cas9 and homologs. This file contains multiple alignments of Cas9-related families and the homologs that share several domains with Cas9 but are not associated with CRISPR-Cas systems. The list of these Cas9 homologs in also provided. [file 1745-6150-6-38-S6.TXT]

This file contains multiple alignments for distinct families (or subfamilies) 
of Cas9 and homologs that are not associated with CRISPR-Cas systems 

The alignments and a map of secondary structure elements and sequence regions are shown 
separately for each group; Secondary structure prediction was made
using Jpred program and is shown underneath each alingment (see the 
line started with Jnet and the GI of the sequence used as a query). 
If available the secondary structure for solved structures is also shown. 

The names of a family are given according to Makarova et al. (Nat Rev 
Microbiol. 2011 Jun;9(6):467-77); alternative family
identifiers or comments are given in parentheses.


////////////////////////////////////////////////////////////////////////////////////////////////////////////////////////////////////////////////////////////////////////////////////////////////////////////////////////////////////////////////////////////////////////////////////////////////////////////////////////////////////////////////////////////////////////////////////////////////////////////////////////////////////////////////////////////////////////////////////////////////////////////////////////////////////////////////////////////////////////////////////////////////////////////////////////////////////////////////////////////////////////////////////////////////////////////////////////////////////////////////////////////////////////////////////////////////////////////////////////////////////////////////////////////////////////////////////////////////////////////////////////////////////////////////////////////////////////////////////////////////////////////////////////////////////////////////////////////////////////////////////////////////////////////////////////////////////////////////////////////////////////////////////////////////////////////////////////////////////////////////////////////////////////////////////////////////////////////////////////////////////////////////////////////////////////////////////////////////////////////////////////////////////////////////////////////////////////////////////////////////////////////////////////////////////////////////////////////////////////////////////////////////////////////////////////////////////////////////////////////////////////////////////////////////////////////////////////////////////////////////////////////////////////////////////////////////////////////////////////////////////////////////////////////////////////////////////////////////////////////////////////////////////////////////////////////////////////////////////////////////////////////////////////////////////////////////////////////////////////////////////////////////////////////////////////////////////////////////////////////////////////////////////////////////////////////////////////////////////////////////////////////////////////////////////////////////////////////////////////////////////////////////////////////////////////////////

Map of Cas9: Regions                                       <                                                                          RuvC                                                  ><                R-rich                       ><                                                                                              N1                                                                                                                                                                                                                                                                                                                                                                                                                                                                                                                                                                                                                                                                                                                                                                                                                                                                                                                                                                                                                                    ><                   HNH nuclease                                           ><                                                      N2                                                                                                                                                                                                                                                                                                                                                                                                                                                                                                                                                                                                                                                                                                                                                        >


Cas9 (Cj1523c subfamily)
162147907|Alpha|Gluconacetobacter_diazotrophicus_PAl_5     -------------------------------------------------------------MGENMIDESLTFGIDLGIGSCGWAVLRRPSA------------FGRKGVIEGMGSWCFDVPETSK----ERTPTNQIRRSNRLLRRVIRRRRNRMAAIRRLLHAAGLLPSTD---------SDALKRPG-------------------------HDPWELRARGLDKPLKPVEF-AVVLGHIA-KRRG--FKSAAKRKATNISSDD--------------------------------------------------------------------------------------------------------------------------------------------------------------------------------------------------------------KKMLTALEATRERL--GRYRTVGEMFARD--------------------PDFASRRRNREGKYDRTTARDDLEHEVHAL----------FAAQRRLGQG-FASPELEEAFTASAFHQRPM---QDSER-------------------------------------------------------------------------------------------------------------------LVGFCPFERTEKRAAKLTPSFERFRLLARLLNLRIT-TPDG--ERPLTVDEIALVTRDLGKTAK--------------LSIKRVRTLIGL-------EDNQRFTTIRPEDEDRDI--VARTGGAMTGTATLRKALGE----ALWTD----------------------------------------------------------------------------------------------------------------------------------------------------------------------MQERPEQLDAIVQVLSFFEANETITEKLRE------IGLTLAVL-DVLLTALD---AGVFAKFKGAAHISTKAARNLLPHLEQGRRYDEACTMA-GYDHAASRLS-----------HHGQIVAKTQFNALVTEI---GESIANPIARKALIEGLKQIWAMRNHWG--------------LPGSIHVELARDVGNSIEKRREIEKHIEKNTALRARERREVHDLLD--LEDVNG---------DTLLRYRLWKE-QGGKCLYTGKAIHIRQIAATDNSVQVDHILPWSRFGDDSFNNKTLCLASANQQKKRSTPYEWLSG-------------------------------QTGDAWNAFVQRIETNKELRGFKKRNYLLKNA---KEAEEKFRSRNLNDTRYAARLFAEAVKLLY---------------------------AFGERQEKGGNRRVFTRPGALTAALRQAWGVESLKKQDGKRINDDRHHALDALTVAAVDEAEI--QRLTKSFHEW-------------EQQGLGRP----------------------------------------------------------------------------------------------------------------LRRVEPPWESFRADVE--------------------------------------ATYPEVFVARPERRRARGEGHAATIR----QVKERECTPIVFERKA--VSSLKEADLERIKDGE---------R-NEAIVE-AIRSWIAT--GRPADAP-------------PRS-------PRG----DIITKIRLATTIKA---AVPVR--GGTAGR-------GEMVRADVFSKPNRRGKD--EWYLVPVYPHQIMNRKA------------------------------------------WPKPPMRSIVANKDED--EWTEVGPEH-QFRFSLYPRSNIEIIRPS-------------GEVIEGYFVGLHRNTGALTISAHN----------------------DPKSIHSGIGTKTLLAISKYQVD--RFGRKSPVRKEVRTWHGEACI----
55820735|Bacil|Streptococcus_thermophilus_LMG_18311        -------------------------------------------------------------------MSDLVLGLDIGIGSVGVGILN----------------KVTGEIIH-KNSRIFPAAQAEN---------NLVRRTNRQGRRLTRRKKHRIVRLNRLFEESGLITDFT-----------KISIN--------------------------LNPYQLRVKGLTDELSNEEL-FIALKNMV-KHRGISYLDDASDDGNSSV-----------------------------------------------------------------------------------------------------------------------------------------------------------------------------------------------------------------GDYAQIVKENSKQL---ETKTPGQIQLERYQTYGQLR------------GDFTVEKDGKKHRLINVFPTSAYRSEALRI----------LQTQQEFNSQ-ITDEFINRYL-EILTGKRKYYHGPGNEKSRTDYGRYRTNGETLDNIFG-----------------------------------------------------------------------------------------------LIGKCTFYPDEFRAAKASYTAQEFNLLNDLNNLTVP-TE----TKKLSKEQKNQIINYVKNEKV-------------IMGPAKLFKYIAK----LLSCDVADIKGHRIDKS------GKAEIHTFEAYRKM-KTLETLDI----------------------------------------------------------------------------------------------------------------------------------------------------------------------------EQMDRETLDKLAYVLTLNTEREGIQEALEH------EFADGSFSQKQVDELVQFRKANSSIFGKGWHNFSVKLMMELIPELYET--SEEQMTILTRLGK-----------------QKTTSSSNKTKYIDEKLL---TEEIYNPVVAKSVRQAIKIVNAAIKEYG--------------DFDNIVIEMARETNED-DEKKAIQKIQKANKDEKDAAMLKAANQYNGKAELPHSVFHGH---KQLATKIRLWHQ-QGERCLYTGKTISIHDLINNPNQFEVDHILPLSITFDDSLANKVLVYATANQEKGQRTPYQALDS------------------------------MDDAWSFRELKAFVRESKTLSNKKKEYLLTEEDISKFDVRKKFIERNLVDTRYASRVVLNALQEHF--------------------------------RAHKIDTKVSVVRGQFTSQLRRHWGIEKT------R-DTYHHHAVDALIIAASSQLNLWKKQKNTLVSYS-------------EEQLLDIETGELISDDEYK-----------------------------------------------------------------------------------------------------ESVFKAPYQHFVDTLKSKEF--------------------------------EDSILFSYQVDSKFNRKISDATIYATRQ--AKVGKDKKDETYVLGKIKDIYTQDGYDAFMKIYKKDKSKFLMY--RHDPQTFEKVIEPILENYPNKEMNEKGKEVPCNPFLKYKEEHGYIRKYSKKGNG--PEIKSLKYYDSKLL---GNPIDITPENSKN-KVVLQSLKPWRTDVYFNKNTGK-----YEILGLKYADLQFE---------------------------------------------KKTGTYKISQEKYNGIMKEEGVDSDS-EFKFTLYKNDLLLVKDT--------------ETKEQQLFRFLSRTMPNVKYYVELKPYSKDKFEKNESLIEILGSADKSGRCIKGLG-KSNISIYKVRTD--VLGNQHIIKNEGD--KPKLDF----
91975509|Alpha|Rhodopseudomonas_palustris_BisB5            ---------------------------------------------------------------MSECVTRRILGIDLGIASCGWGVIEV--G------------EASGSIIA-SGVRCFDAPLIDK----TGEPKSATRRTARGQRRIIRRRRQRMNAVRRLLAEFGVLTGRSPDALHQALLRLSQSVAGSQ-----------------------VTPWTLRAAAHERKLTNDEL-AVVLGHIA-RHRG--FRSNSKNDGGANAADET-------------------------------------------------------------------------------------------------------------------------------------------------------------------------------------------------------------SKMKKAMETTREGL--ARYHSFGAMIASD--------------------PKFADRKRNRDKDYSHTAKRSDLEDEVRTI----------FRSQTRFGSL-VASEKLSQAFADAAFFQRPL---QDSED-------------------------------------------------------------------------------------------------------------------MVGSCPFEPGQKRTARRAPSFELFRFLSRLANLKLT-VGRAP-ERRLTPDEIALAAKGFGETKKS-------------ITFKSLREALDL-------DPNARFSGVAKEKE-STLDVAARTGGAAYGTKTLKDALGD----APWRS----------------------------------------------------------------------------------------------------------------------------------------------------------------------LSRMPEKLDRIAEILSFREDMKAIRNGLEE------VGLDGLVV-DALMQATA---NGDFKDFTRAAHISALAARNIIPGLREGLVYSDACTRV-GYDH---------------------------AARPAVP----LSQIGSPVTRKALSEALKQVRAVAREYG--------------PIDYFHIELARSIGKSAEERKKLTDGIEARNVEKEKRRKEAAE---HLGRAPSD---------DELLRYELAKE-QNFKCIYSGDPIDPAGISANDTRYQVDHILPWSRFGDDSYVNKTLCTARSNQNKRGRTPFEWFDA------------------------------DKTEAEWMEYSARVEDLKEVKGRKKRNYSIKDA---ASVEDKFKARNLTDTQWATRLLADELKRMFPPRECER-------------VVTVRADGGNDGLSIVEERRVFTRPGAITSKLRRAWGLEGLKKQDGKRVEDDRHHAVDALVLAATTESLL--NRLTVEVQQRER-----------EGRQDD------------------------------------------------------------------------------------------------------------------IFHCSQPWPGFRVDVQRTVY--------------------------------GSETMPGIFVSRAERRRARGKAHDATVK----QIRDIDGERIVFERKP--IEKLTDKDLERIPVPEPYGKAADPKKLRDELVE-NLRAWIAAGKPK------------------DKP----PRSPKG----DIIRKVRIETKDK-----VAVEINGGTVDR-------GDMARVDVFRKKNKKGVW--EFYVIPIYPHQIVAS---------------------------------------------ALPPNRAVIAYKAES--EWTAIDGCF-EFAWSLNPMSYLELVKSN-------------GELIEGYFRSMDRTTGAINLSPMS----------------------TNSETIRSIGVKTLSSFRKFTVD--RLGRKFEIPREVRTWRGEACT----
218563121|delta|Campylobacter_jejuni_NCTC_11168            --------------------------------------------------------------------MARILAFDIGISSIGWAFSE------------------NDELKD-CGVRIFTKVENPK----TGESLALPRRLARSARKRLARRKARLNHLKHLIANEFKLNYED---YQSFDESLAKAYKGSL-----------------------ISPYELRFRALNELLSKQDF-ARVILHIA-KRRG--YDDIKNSDDKEK------------------------------------------------------------------------------------------------------------------------------------------------------------------------------------------------------------------GAILKAIKQNEEKL--ANYQSVGEYLYKEYFQKFKEN------------SKEFTNVRNKKESYERCIAQSFLKDELKLI----------FKKQREFGFS-FSKKFEEEVL-SVAFYKRAL---KDFSH-------------------------------------------------------------------------------------------------------------------LVGNCSFFTDEKRAPKNSPLAFMFVALTRIINLLNN-LKNTE-GILYTKDDLNALLNEVLKNGT--------------LTYKQTKKLLGL-------SDDYEFKG-------EKG----TYFIEFKKYKEFIKALGE-------------------------------------------------------------------------------------------------------------------------------------------------------------------------------HNLSQDDLNEIAKDITLIKDEIKLKKALAK------YDLNQNQI--DSLSKLEFKD---------HLNISFKALKLVTPLMLEGKKYDEACNEL----N-----------------LKVAINEDKKDFLPAFNETYYKDEVTNPVVLRAIKEYRKVLNALLKKYG--------------KVHKINIELAREVGKNHSQRAKIEKEQNENYKAKKDAELECEK----LGLKINS---------KNILKLRLFKE-QKEFCAYSGEKIKISD-LQDEKMLEIDHIYPYSRSFDDSYMNKVLVFTKQNQEKLNQTPFEAFGN--------------------------------DSAKWQKIEVLAKN---LPTKKQKRILDKNYK--DKEQKNFKDRNLNDTRYIARLVLNYTKDYL-----------------DFLPLSDDENTKLNDTQKGSKVHVEAKSGMLTSALRHTWGFSAK------DRNNHLHHAIDAVIIAYANNSIV--KAFSDFKKEQESN----------SAELYAKKISELDYKN--------------------------------------------------------------------------------------------------------KRKFFEPFSGFRQKVL--------------------------------------DKIDEIFVSKPERKKPSGALHEETFR-----------------------------------------------K-EEEFYQ-S-------YGGKE----------------------------------GVLKALEL---------GKIRKVNGKIVKN-------GDMFRVDIFKHKKTN-----KFYAVPIYTMDFAL----------------------------------------------KVLPNKAVARSKKGEIKDWILMDENY-EFCFSLYKDSLILIQTKD------------MQEPEFVYYNAFTSSTVSLIVSKHDNKFETLSKNQKILF----KNANEKEVIAKSIGIQNLKVFEKYIVS--ALGEVTKAEFRQR--EDFKK-----
161869390|Betap|Neisseria_meningitidis_053442              -------------------------------------------------------------AAFKPNPINYILGLDIGIASVGWAMVEIDED------------ENPICLID-LGVRVFERAEVPK----TGDSLAMARRLARSVRRLTRRRAHRLLRARRLLKREGVLQAAD-----FDENGLIKSLP--------------------------NTPWQLRAAALDRKLTPLEW-SAVLLHLI-KHRG--YLSQRKNEGETADKEL--------------------------------------------------------------------------------------------------------------------------------------------------------------------------------------------------------------GALLKGVADNAHALQTGDFRTPAELALNKF-------------------EKESGHIRNQRGDYSHTFSRKDLQAELNLL----------FEKQKEFGNP-HISDGLKEGIETLLMTQRPALSGDAVQK-------------------------------------------------------------------------------------------------------------------MLGHCTFEPAEPKAAKNTYTAERFIWLTKLNNLRIL-EQGS--ERPLTDTERTTLIDEPYRKSK--------------LTYAQARKLLEL-------DNTAFFKGLRYGKDNAEA----STLMEMKAYHAISRALEKEGLKDKKSP----------------------------------------------------------------------------------------------------------------------------------------------------------------------LNLSPELQDEIGTAFSLFKTDEDITGRLKD------RVQPEILE--ALLKHISFDK---------FVQISLKALRRIVPLMEQGKRYDEACAEI--YGD-----------------HYGKKNTEEKIDLPPIP----ADEIRNPVVLRALSQARKVINGVVRRYG--------------SPARIHIETAREVGKSFKDRKEIEKRQEENRKDREKAATKFREYFPNFVGEPKS---------KDILKLRLYEQ-QHGKCLYSGKEINLGR-LNEKGYVEIDHALPFSRTWDDSFNNKVLVLGSENQNKGNQTPYEYFNG------------------------------KDNSREWQEFKARVETSR-FPRSKKQRILLQKF-----DEEGFKERNLNDTRYVNRFLCQFVADHMLL-------------------------------TGKGKRRVFASNGQITNLLRGFWGLRKV------RAENDRHHALDAVVVACSTVAMQ--QKITRFVRYKEMNAF--------DGKTIDKETGEVLHQ---------------------------------------------------------------------------------------------------------KTHFPQPWEFFAQEVMIRVFGKPDGKPEFEEADTPEKLRTLLAEKLSSRPEAVHEYVTPLFVSRAPNRKMSGQGHMETVK-----SAKRLDEGVSVLRVP--LTQLKLKDLEKMVNRE---------R-EPKLYE-ALKARLEAHKDDPAKAFAEP---------------FYKYDKAGNRT-QQVKAVRVEQVQKT---GVWVRNHNGIADN-------ATMVRVDVFEKGD-------KYYLVPIYSWQVAK----------------------------------------------GILPDRAVVQGKDEE--DWQLIDDSF-NFKFSLHPNDLVEVITK--------------KARMFGYFASCHRGTGNINIRIHDLDH-----------------KIGKNGILEGIGVKTALSFQKYQID--ELGKEIRPCRLKK--RPPVR-----
152978060|Gamma|Actinobacillus_succinogenes_130Z           ------------------------------------------------------------------MNLNYILGLDLGIASVGWAVVEIDEQ------------ENPQRLID-VGVRTFDRAEVLK----TGESLALARRLARSSRRLVKRRAERIKKAKRLLKAENLLLSAD------------EILP--------------------------NEAWQLRVKGLDQKLERQEW-AAVLLHLL-KHRG--YLSQRKNESKSENKEL--------------------------------------------------------------------------------------------------------------------------------------------------------------------------------------------------------------GALLSGVAINHQILQSAEYRTPAEIAVNKF-------------------QAEEGHIRNQRGAYTHTFSRLDLLAEMELL----------FQRQATLGNP-HTSTKLLENLTALLMWQKPALAGEAILK-------------------------------------------------------------------------------------------------------------------MLGKCTFEPTEYKAAKNSYSAERFVWLTKLNNLRIL-EQGA--ERALTDNERFALLDQPYEKAK--------------LTYAQVRTLLGL-------SDEAIFKGLRYQGEDKKAVETKTTLMEVKAYHQIRKALEGLDLKAEWNE----------------------------------------------------------------------------------------------------------------------------------------------------------------------LKNNPALLDEIGTAFSLYKTDDDIHRYLDG------KLSESVLN--ALLENLNFDK---------FIQLSLKALQQILPLMLQGQRYDEAVSAI--YGD-----------------HYGKKSDEIDRLLPNIP----TDEIRNPVVLRTLTQARKVINAVVRLYG--------------SPARIHIETGREVGKSYQDRKKLEKQQEENRKQRENAVKKFKEYFPNFVGEPKG---------KDILKMRLYEL-QQAKCLYSGKSLELYR-LLEKGYVEVDHALPFSRTWDDSFNNKVLVLANENQNKGNATPYEWLDG------------------------------KNNSEGWQHFVARVQTSG-FSYAKKQRVLIQEL-----DEKSFIERNLNDTRYVARFLCNHIADNMLL-------------------------------TGKGKRKVFASNGQITALLRGCWGLQKV------RENNDRHHALDAVVVACSTKSMQ--DKITKFVKYKEGRLFKDKKDGVYKGERINRETGEII-----------------------------------------------------------------------------------------------------------SLHFPTPWKFFKENVEIRIF---SENPKLE-----------LENRLPDYPQYNHEFVQPLFVSRMPTRKMTGQGHMETVK-----SAKRLDKGLSVLKVP--LTQLKLSDLERMVNRE---------R-EMALYE-ALKECLEQFGNDPAKAFAEP---------------FYK--KGG----ALVKAVRVEQTQKS---GVLVRNGNGVADN-----ATGSIVRVDVFTKGG-------KYFLVPIYTWQVAK----------------------------------------------GILPNKAVIQGKDES--EWEEMDENA-VFQFSMHKNDLIKVKTK--------------KGEIFGYFNGLDRATGSIEIEEHDLEK-----------------SKGKNGSHRGLGVKTAFFLEKYQVD--ELGKNIRPCRPTK--RQHVR-----
15602992|Gamma|Pasteurella_multocidaPm70                   ---------------------------------------------------------------MQTTNLSYILGLDLGIASVGWAVVEINEN------------EDPIGLID-VGVRIFERAEVPK----TGESLALSRRLARSTRRLIRRRAHRLLLAKRFLKREGILSTID----------LEKGLP--------------------------NQAWELRVAGLERRLSAIEW-GAVLLHLI-KHRG--YLSKRKNESQTNNKEL--------------------------------------------------------------------------------------------------------------------------------------------------------------------------------------------------------------GALLSGVAQNHQLLQSDDYRTPAELALKKF-------------------AKEEGHIRNQRGAYTHTFNRLDLLAELNLL----------FAQQHQFGNP-HCKEHIQQYMTELLMWQKPALSGEAILK-------------------------------------------------------------------------------------------------------------------MLGKCTHEKNEFKAAKHTYSAERFVWLTKLNNLRIL-EDGA--ERALNEEERQLLINHPYEKSK--------------LTYAQVRKLLGL-------SEQAIFKHLRYSKENAES----ATFMELKAWHAIRKALENQGLKDTWQD----------------------------------------------------------------------------------------------------------------------------------------------------------------------LAKKPDLLDEIGTAFSLYKTDEDIQQYLTN------KVPNSVIN--ALLVSLNFDK---------FIELSLKSLRKILPLMEQGKRYDQACREI--YGH-----------------HYGEANQKTSQLLPAIP----AQEIRNPVVLRTLSQARKVINAIIRQYG--------------SPARVHIETGRELGKSFKERREIQKQQEDNRTKRESAVQKFKELFSDFSSEPKS---------KDILKFRLYEQ-QHGKCLYSGKEINIHR-LNEKGYVEIDHALPFSRTWDDSFNNKVLVLASENQNKGNQTPYEWLQG------------------------------KINSERWKNFVALVLGSQ-CSAAKKQRLLTQVI-----DDNKFIDRNLNDTRYIARFLSNYIQENLLL-------------------------------VGKNKKNVFTPNGQITALLRSRWGLIKA------RENNNRHHALDAIVVACATPSMQ--QKITRFIRFKEVHPYKIEN----RYEMVDQESGEII-----------------------------------------------------------------------------------------------------------SPHFPEPWAYFRQEVNIRVF---DNHPDTV-----------LKEMLPDRPQANHQFVQPLFVSRAPTRKMSGQGHMETIK-----SAKRLAEGISVLRIP--LTQLKPNLLENMVNKE---------R-EPALYA-GLKARLAEFNQDPAKAFATP---------------FYK--QGG----QQVKAIRVEQVQKS---GVLVRENNGVADN-------ASIVRTDVFIKNN-------KFFLVPIYTWQVAK----------------------------------------------GILPNKAIVAHKNED--EWEEMDEGA-KFKFSLFPNDLVELKTK--------------KEYFFGYYIGLDRATGNISLKEHDGEI-----------------SKGKDGVYR-VGVKLALSFEKYQVD--ELGKNRQICRPQQ--RQPVR-----
Jnet  218563121                                            ----------------------------------------------------------------------EEEEEE----EEEEEEEE---------------------EEE---EEEE-----------------HHHHHHH--HHHHHHHHHHHHHHHHHHHH----------------------------------------------------HHHHHHHHHHH----HHH-HHHHHHHH-HH--------------HH------------------------------------------------------------------------------------------------------------------------------------------------------------------------------------------------------------------HHHHHHHHHHHHHH--H----HHHHHHHHHHHH-----------------------------------HHHHHHHHHHH----------H-----------HHHHHHHHH-HHHHHHH-----------------------------------------------------------------------------------------------------------------------------------------------HHHHHHHHHHHHH--EEE------------HHHHHHHHHHHHH-------------------HHHHHHHH----------------------------------------HHHHHH--------------------------------------------------------------------------------------------------------------------------------------------------------------------------------------HHHHHHHHHHHH----HHHHHHHHHH----------HHHH--HHHH----------------HHHHHHHHHHHHHHHH----HHHHHHHH----H-----------------HHHHHHHH--------------------HHHHHHHHHHHHHHHHHHHH------------------EEEEEEEE-----HHHHHHHHHHHHHHHHHHHHHHHHHHH--------------------HHHHHHHHHHH------------------------EEEEEEEEE----------EEHHHHHHHHH-----HHHHHH-----------------------------------HHHHHHHHHH-------HHHHHHH--------HHHHH-HHH----HHHHHHHHHHHHHHHHH--------------------------------------EEEEEEE---HHHHHHH-------------------HHHHHHHHHHH-HHHH--HHHHHHHHHH-----------------------------------------------------------------------------------------------------------------------------------------------HHHHHH--------------------------------------HHH--EEEEE-------HHHHHHHH--------------------------------------------------------------------------------------------------------------------------EEEE---------------EEEEEEEEE-----------EEEEEE----HHH-----------------------------------------------------EEEE------------------EEEEE----EEEEEE-----------------EEEEEEE------EEEEEEE---------HHHHH-------------EEEEE------EEEEEEEEE------EEE------------------
Motifs                                                                                                                                D RNAseH I                                             [                    RRR                      ]                                                        E             R RNAseH III                                                                                                                                                                                                                                                                                                                                                                                                                                                                                                                                                                                                                                                                                                                                                                                                                                                                                                                                                                                           E                                                       {                                   ****                                    }                                                                                                                                     [              R                     *  * RNAseIV                 ]                                                                                                                                                                                                             H                                                                                                                                                                                                                                                                                                                                                  G


Cas9 (Csn1 with insertion)
220930482|Clost|Clostridium_cellulolyticum_H10             -------------------------------------------------------------------MKYTLGLDVGIASVGWAVIDKDNNKI------------IDL------GVRCFDKAEESKTGES-LATARRIARGMRRRISRRSQRLRLVKKLFVQYEIIKDSSEFNRIFDTSRDGWKDP------------------------WELRYNALSRILK---------PYELVQVLTHIT-KRRGF------------------------------------------------------KSNRKEDL--------STTKEGVVIT----SIKNNSEM-------------LRTKNYRTI------------------GEMI------------------FME--------------------------------------TPEN---------SNKRNKVDEYI-----------------HTIAREDLLNEIKYIFSIQRKLGS------------------------------PFVTEKLE---------------------HDF----------------LNIWEFQRPFASG--------------------------------------------------------------------------------------------------------------DSILSKVGKCTLLKEELRAPTSCYTSEYFGLLQSINNLVLVEDN---NTLTLNNDQRAKIIE-YAHFKNE-------------IKYSEIRKLLDIEPEILFKAHNLTHKNPSGNNESKKFYEMKSYHKLKSTLPTDIWGKLHSNKESLDNLFYCLTVY-----------------------------------------------------------------------------------------------------------------------------------------------------------------KNDNEIKDYLQANNLDY------LIEYIAKLPTFNKFKHLS---LVAMK----------RIIPFMEKGYKYSDACNMAELDFTGSSKLEKCN-----------------------------------KLTVEPIIENV-TNPVVIRALTQARKVINAIIQKYG-------------L-PYMVNIELAREAGMT-RQDRDNLKKEHENNRKAREKISDLIR----QNGRVASGLDI-----LKWR---LWED-QGGRCAYSGKPIPVCDL-LNDSLTQIDHIYPYSRSMDDS-YMNKVLVLTDENQNKRSYTPYEVWGS---------------------TEKWEDFEARIYSMH-------------LPQSKEKRLLNRN---FITKDLDSFISRNLNDTRYISRFLKNYIESYL----------------------------QFSNDSPKSCVVCVNGQCTAQLRSRWGLNKN------REESDLHHALDAAVIACADRKIIKEITNYY---------------NERENH----NY---------------------------------------------------------------------------------------------------------------KVKYPLPWHSFRQDLM-------------------------------------ETLAGVF-ISRAPRRKITGPAHDETI-----RSPKHFNKGLTSV---KIPLTTVTLEKLETM--VKNTK--GGISD-KAVYN-VLKNRLIEHNN--KPLKAFA--EKIY-------------------------KPLKNGTNGAIIR-----------SIRVETPSYTGVFRNEGK--------GISDNSLMVR--VDVFKKKDKYYLVPIYVAH----------------------------MIKKELPSKAIV----PLKPESQWELIDSTHEFLFSLYQNDYL--------------VIKTKKGITEGYYRSCHRGTGSLSLMP-----------------HF---ANNKNVKID-IGVRTAISIEKYN--VDILGNKSIVKGEPRRGMEKYNSFKSN---
116628213|Bacil|Streptococcus_thermophilus_LMD-9           -----------------------------------------------------------------MTKPYSIGLDIGTNSVGWAVTT-DNYKVPSKKMKVLGNTSKKYIKKNLLGVLLFDSGIT--------AEGRRLKRTARRRYTRRRNRILYLQEIFST-EMATLDDAFFQRLDDSFLVPDDK-------RDSKYPIFGNL-VEEKAYHDEFPTIYHLRKYLADSTKKADLRLVYLALAHMIKYRGHFLIEGEFNSKNNDIQKNFQDFLDTYNA---IFESDLSLENSKQLEEIVKDK-ISKLEKKDRILKLFPGEKNSGIFSEFLK----LIVGNQADFRKCFNLDE---------KASLHFSKESYDEDLETLLGYIGDDYSDVFLKAKKLYDAILLSGFLTVT--DNETEAPLSSAMIKRYNEHKEDLALLKEYIRNISLKT--YNEVF---KDDTK--NGYAGYID-------------GKTNQEDFYVYLKKLLAEFEGAD--------YFLEKIDREDFLRKQRTFDNGSIPYQIHLQEMRAI----------LDKQAKFYPF-LAKNK-------ERIEKILTFRIPYYVGPLARG-----NSDFAWSIRKRN---------------------------------------------------------------------EKITPWNFEDVIDKESSAEAFINRMTSFDLYLPEEKVLPKHSLLYETFNVYNELTKVRFIAESMR-DYQFLDSKQKKDIVRLYFKDKRK-------------VTDKDIIEYLHAIYGYDG----IELKGIEKQFNS----SLSTYHDLLNIINDKEFLDDSSNEAIIEEIIHTLTIF-----------------------------------------------------------------------------------------------------------------------------------------------------------------EDREMIKQRLSKFENI---FDKSVLKKLSRR-HYTGWGKLSAKLINGIRDEKSGNTILDYLID--DGISNRNFMQLIHDDALSFKKKIQKAQIIG-----------------------------DEDKGNIKEVVKSLPGSPAIKKGILQSIKIVDELVKVMG------------GRKPESIVVEMARENQYTNQGKSNSQQRLKRLEKSLKELGSKILK------ENIPAKLSKIDNNALQNDRLYLYYL-QNGKDMYTGDDLDIDRL-SN---YDIDHIIPQAFLKDNS-IDNKVLVSSASN-RGKS-DDVPSLE----------------------------VVKKRKTFWYQLLKSKL-----ISQRKFDNLTKAERGGLSPEDKAGFIQRQLVETRQITKHVARLLDEKFNNKK-----------------------DENNRAVRTVKIITLKSTLVSQFRKDFELYKV------REINDFHHAHDAYLNAVVASALLKKYPKLEPEFVYGDYPKYNSFRERKSATEKVYFYSNIMNIFKKSISLADGRVIERPLIEV------------------------------------------------------------------------------------NEETGESVWNKES------------------------------------------DLATVRRVLSYPQVNVVKKVEEQNHGLDRGKPKGLFNANLSSK---PKPNSNENLVGAKEY---LDPKKYGGYAGISNSFT-VLVKGTIEKGAKKKITNVLEF-QGIS------------------------ILDRINYRKDKL-NFLLE-KGYKDIELIIELPKYSLFELSDGSRRMLASILSTNNKRGEIHKGNQIFLSQKFVKLLYHAKRI----------------------------SNTINENHRKYV----ENHKKEFEEL---F--YYILEFNENYVGA------KKN---GKLLNSAFQSWQNHSIDELCSSFIGPTGSERKG-----------LFELTSRGSAADFEFLGV--KIPRYRDYTPSSLLKDATLIHQSVTGLYETRIDLAKLGEG
169823755|Clost|Finegoldia_magna_ATCC_29328                ---------------------------------------------------------------MKSEKKYYIGLDVGTNSVGWAVTD-EFYNI------------LRAKGKDLWGVRLFEKADT--------AANTRIFRSGRRRNDRKGMRLQILREIFED-EIKKVDKDFYDRLDESKFWAEDK------KVSGKYSLFNDKNFSDKQYFEKFPTIFHLRKYLMEEHGKVDIRYYFLAINQMMKRRGHFLIDGQISHVTDD-KPLKEQLILLIND---LLKIELEEELMDSIFEILADVNEKRTDKKNNLKELIKGQDFNKQEGNILNSIFESIVTGKAKIKNIISDEDILEKIKEDNKEDFVLTGDSYEENLQYFEEVLQENI-TLFNTLKSTYDFLILQSILK-------GKSTLSDAQVERYDEHKKDLEILKKVIKKYDEDGKLFKQVF---KEDNG--NGYVSYIGYYLNKNKKITAK-KKISNIEFTKYVKGILEKQCDCEDEDV---KYLLGKIEQENFLLKQISSINSVIPHQIHLFELDKI----------LENLAKNYPS-FNNKKEE-FTKIEKIRKTFTFRIPYYVGPLN-DYHKN-NGGNAWIFRNKG---------------------------------------------------------------------EKIRPWNFEKIVDLHKSEEEFIKRMLNQCTYLPEETVLPKSSILYSEYMVLNELNNLRI--NG-----KPLDTDVKLKLIEELFKKKTK-------------VTLKSIRDYMV-RNNFADKE-DFDNSEKNLEIAS----NMKSYIDFNNILEDK--FDVE----MVEDLIEKITIH----------------------------------------------------------------------------------------------------------------------------------------------------------------TGNKKLLKKYIEETYPD---LSSSQIQKIINL-KYKDWGRLSRKLLDGIKGTKKETEKTDTVINFLRN-SSDNLMQIIGSQNYSFNEYIDKLRKKY-----------------------------IPQEISYEVV-ENLYVSPSVKKMIWQVIRVTEEITKVMG-------------YDPDKIFIEMAKSEEEK-KTTISRKNKLLDLYKAIKKDERD------SQYEKLLTGLNKLDDSDLRSRKLYLYYT-QMGRDMYTGEKIDLDKL-FDSTHYDKDHIIPQSMKKDDSIINNLVLVNKNANQTTKG-NIYPVPSS-------------------------IRNNPKIYNYWKYLMEKEF-----ISKEKYNRLIRNTP--LTNEELGGFINRQLVETRQSTKAIKELFEKFY----------------------------------QKSKIIPVKASLASDLRKDMNTLKS------REVNDLHHAHDAFLNIVAGDVWNREFTSNPINYV----------KENREGDKV--KY-SLSKDFTRPR----------------------------------------------------------------------------------------------------KSKGKVIWTPEKGRKL------------------------------------------IVDTLNKPSVLISNESHV--------KKGELFNATIAGKKDYKKGKIYLPLKKDDRL---QDVSKYGGYKAINGAFF-FLVEHTKSKKR-IRSIELFP----LH------------------------LLSKFYEDKNTVLDYAINVLQLQDPKIIIDKINYRTEIIIDNFSYLIST--KSNDGSITVKPNEQMYWRVDEISNLKKIEN-----------------------------KYKKD-----------AILTEEDRKIMESYIDKIYQQFKAGKYKN------RRTTD-TIIEKYEIIDLDTLDNKQLYQLLVAFI-----------------SLSYKTSNNAVDFTVIGLGTECGKPRIT---NLPDNTYLVYKSITGIYEKRIRIK-----
197301447|Clost|Ruminococcus_lactaris_ATCC_29176           -----------------------------------------------------------------MGKGYYVGLDMGTGSVGWAVTD-ESYQI------------LRRHGKAMWGVRLFESAKT--------AEERRMFRTGRRRLDRRGWRIEILQEIFAE-EISRVDPGFFLRMKESKYYPEDKRDIQGNCPELPYTLFVDKTFTDKDFHKKYPTIYHLRKMLMETEDTPDMRLVYLALHHMMKHRGHFLLSGDISQVT-EFKNTFNQFIENIRNEEMDFEIELDESAVQMIEETLKDKNLTRSAKKSKLVK--GLNAKNVRDKAFLT----LLSGGTVKLSDLFGMEE----LNEGERPKISFADNGYEEYAAVVEMELGELY-YIVESAKAVYDWAILSDILG-------GSTSVSDAKVRAYEKHKADLKYLKAVVKEY-FPKEVYNAVF---VESSDKLNNYPAYIGMTKKNGKKVSLEGKRCSREEFMDFLKKNI-VVKLPDEEAK---MYLQSELEKDSFLPKQVNKDNGVIPYQVHKYELKKI----------LDNLGDKIPF-LKENA-------EKIEKLFSFRIPYYVGPLRTGNGE--NSKFAWAERKST---------------------------------------------------------------------EKIYPWNFENVIDVEQSAENFIRRMTNKCTYLIGEDVLPKDSLLYSKFMVLNELNNLRL--DG-----QKISVELKQKIYRDVFCRSRK-------------VTQKKLKSYLI-REGIAGK--NVELTGIDGDFKG----SLTAYHDFKEKL-----IDVELTQKEKEEIILNIVLF----------------------------------------------------------------------------------------------------------------------------------------------------------------GDDKKLLKQRLKKKFPQ---LTEKQINTVTAL-SYKGWGRLSKKLLEEVTVPAPETGEVWNIITALWE-TNDNFMQLLSKE-YQFSDRIEEFNEEK-----------------------------ADPEVSYQTI-EDLYVSPAVKRQIWQTLQIIQEIEKVMG-------------EKPKRVFVEMAREKQEN-KRTESRKKTLSDLYTKCKKEE-------PEWIEALCTSLEKHEEHQLRSDKLYLYYT-QKGRCMYSGEPIDLEDL-WDNTKYDIDHIYPQSKTMDDS-LKNRVLVKKEYN-AKKS-DTYPIAAD---------------------------IQKKMMPFWKSLLTGGF-----IPKEKYDRLVRNNP--LDANELAGFIERQIVETRQSTKAVAEILKKIL----------------------------------PDTEIVYVKAKTVSKFRQDFDFIKV------RDMNDLHHAKDAYLNIVVGNVYFVKFTKNAAWFV----------KENP-GR----TY-NLEKMFIWDV----------------------------------------------------------------------------------------------------ARDGEIAWKAGKS----------------------------------------GSIVQVRAMMEKNHILVTRRSYE--------VKGGLFDQQIL-----KKGKGQVPVKESDER--LRDIGKYGGYNKAAGVYF-MLVSSKDKKGKEQRTIEFVP----IY------------------------LKDRVEKDMESARNYLMEERGLREPKILIKKIKIDTLFKVDGFYMWLSG--RTSNQ-LIFKGANQLILSKEDMKTLKKVVKY----------------------------IQRQKEDKNVKISMRDGITEEELLKL---Y-ETFLDKIRHSIYGA------RLSSQ-EKTLVNGKEKFIDLSVEAKCQVLYEIL-----------------HL-FQCQSGAANLKMIGGPASAGILVMNNNISKCKNISIVNQSPTGIYEKEIDLLRV---
309803917|Bacil|Lactobacillus_iners_LactinV_11V1-d         -----------------------------------------------------------------MNNNYYLGLDLGTNSVGWAVTD-DHYNI------------IKFHGKHMWGMRLFEEAET--------AKDRRLHRQARRRRQRLVERINLLEELFDK-EISKVDQGFFARKKESDLHFEDK------TTKSEYALFNDKSYTDRDYYKQYPTIFHLIMDLIENDKKRDIRLVYLACHYLIKHRGHFIFDGKNFTVDNSFENLLDKLITYLKD---NDDITLSFPKDQLI-NIFKNSNLNSTEKSDQLKPFFG---RTNLEKGIIK----LLSGGKQDLSNMFRDET----LKNSNYKNLKFSDNRFDDERDGYAADLGDRI-DLLILLKQIYDASILESMMSQARVSIDGHKYISSAKVCAYEKHKSDLKRLKSLIKKY-LPSE-YNNIF---RKITEK-DNYVAYSKSNITNNKREKAL-KYVKYVDFTKYLTKKLKTIKTQDAEDDQEIFEIKGELEKQSFLPKQRTLDNSIIPYQLHLMELKKI----------LDNQSKYYDFLLAKDDQEGITVKDKIISLLTFRLPYYIGPVNPAV----HGKFAWVKRLAN---------------------------------------------------------------------GKVTPWNYKEKIDIDASHEEFIKTKLSKCSFLIGCDVLPKNSLLYQKYMVLSELNTIKF--NG-----VNISEKLKDDIYQNLFKNIQK-------------VTKKRLQNYIKEHENIIG---DVIVTGIDNAFKQ----GLVSYLKFKKIIGDK--VDDDRYQKVLEKIIRDITLY----------------------------------------------------------------------------------------------------------------------------------------------------------------DECAG---KKIKKEYKDSDLFTEDELNKIVKL-TFNDWGRLSAELLDQLEGEDTVSGETGKIIEFMQK-HNYNLMQLMSKK-FTFKSKIDEINKSYY----------------------------QHDKFNYKSMIDSLYVSPATKRILWQSLKVVHEISKIMK-------------HDPEKIFIEMARSKEDHPKRKLSRKADLKQVYKDSKKQIISIIG--KDKYQDLSNELDNKDDRDLRWDNLYLYYT-QLGRSMYSLKPIDISEL-MNKNLYDQDHIFPKSKKYDDS-IENRVLVEKELN-VKKS-DIYPISDA---------------------NIIPQKIKGQVESFWKMLYDHKL-----IGDKKYARLIRSKA--FTDDELAGFIARQLVETRQATKETADLLKRLC----------------------------------PKSRIVYAKAQNASIFRQKFDIPKS------RTINDLHHAQDAYLNIVVGNIFDTKFTQDPRNFI----------KNTKDSR----NY-NLEKIYDYNV----------------------------------------------------------------------------------------------------ERNNYVAWIAPDGETN-------------------------------------GTIANVKCNLSTKDFRVTRPSFY--------KKGALFNQNLS-----RKGSNLAPIKEHSPK---SNPLKYGGYSGKNNSFF-VVVAGKDNKGK--DIVKLIPVNTLIYNK---------------------MLHCDYKAKQELLTSYVANNFAINNFRIVKDDIKMYSLVKIDGAYYYLVG--GTDER-IEVKNAMQLLLSKDSIKAVKILE------------------------------KESKDQFANI------KNYKDIDIKLGRTF-NEVVSKYTNSVFGKSMLISDKYRKDIFKSVEKSILEFNHLDTIGKADNLLKFV-----------------TL-MRPSGSAHSLKMVGL---IERIRKSNVISNFNEFKLINQSVTGLFENEEDLLKL---
227501312|Clost|Anaerococcus_tetradius_ATCC_35098          ------------------------------------------------------------------MGNYYLGLDIGTNSVGWAVTD-ENYNI------------ERFKKKNMWGIRLFDEAKT--------AESRRIHRQARRMRQRKIQRLNLLMELFDV-EISKVDESFFIRKKESDLHYEDK------SQDSRYALFNDKEFNDKDYHNKYPTIFHLIMDLIENDEKKDIRLLYLACHYLIKNRGHFIFEGQKFDVNSSLNNNINKLKSHLDQ---FYNICLDFDNDKLI-EILVNQNLNISEKSKKIKELLR---KTNLEVGIAN----LIAGGSIKLSNMFDDDE----LKNLDYNSLSFKNSNFDEGRELFEEVLEDRF-ELVEILKDIHDASVLETMLSSASISPDGGKYISSSMINSYNKHKRDLKLLKKIIKKY-KKSE-YDNIF---RDENIK-NNYLSYTRTGINKNKKVQAE-DNTDSDGFYKYIVKILKDIKENDSDED--IKYILSEIDKKNFVPKQRTKENSVIPYQLREIELRKI----------IDNQSKYHKF-LNEVDEKGISVKEKIISLLTFRIPYYIGPLNPSYNEEKNFTTSWVKRLAK---------------------------------------------------------------------GKVTPWNFEDMVDIDASREAFIENKLNKCSFLLDETVLPKDSLLYQEYMVLNELNNLKI--NG-----QSINTDLKKSIYEELFKKYKK-------------VTRKRLISYIKEKENMSG---DIVITGIDGDFKQ----GLKSYIAFKDIIGEK--IDDDIYRKEVEKIIRDISLY----------------------------------------------------------------------------------------------------------------------------------------------------------------GDDKSFIQKKIKNENKLD--LSDDQISKIAKL-KFKDWGRFSKKLLVGIKASDKNTGEIDNIIGFMRN-YNYNIMQLMANV-FTFKDEIEKLNSKYY----------------------------TDEKINIDYL-DDLYLSSPAKRMLWQSFQIVDEIKNIKN-------------SDPKKIFIEMARSKEDKPTRKMSRKSRLEKLYTDSKKQFIKLFG--PDEYDKLNNEIKNKSESDFRWDNLYLYYT-QFGRCMYSLDPIDLEEL-SNKNLYDQDHIYPKSKIYDDS-IENRVLVKKQLN-LDKS-NEYPIPDR-----------------------VLNKDKNKLLAFWKMLNEKEL-----IGDKKYARLIRKSP--FTDEELGDFIARQLVETRQATKETANMLKRLC----------------------------------PDSKIVYVKAKNVSDFRRKFDILKC------RSINDLHHAHDAYLNIVVGNVFDTKFTSNPLNFI----------KNNSKNR----SY-NLEKIYDYDV----------------------------------------------------------------------------------------------------IRNEKIAWLAERKEENQ-----------------------------------DGSIATVLKNLSKNDIRVTRRTYI--------KCEDLFDENIV-----RKGNGKFPIKENNNK---SDTNKYGGYSGIKNAYF-VLLE-DEKHN---RILEAIP--SFIY-------------------------KKEKNGEKGSVINYLQNILGIKSAKILRDKIKIGSLLKIDKFPYNLAG--KSGNG-ILISGGVQLILDKNTSKYIKKIENY----------------------------KYKLDENKDYQINIFDKLSKEENIKL---F-DLFVDKFENSIYKN------RVNIK-LKEIKLARPKFEHLSIEEQIKTLTQML-----------------IL-FGRENNAVNLEYIGLPKNTGKTKINKKINN-KDIKIINQSITGLYETEEDLANI---
Jnet 227501312                                             ----------------------------------------------------------------------EEEEEE----EEEEEE------E------------EE-----EEEEEEE----H--------HHHHH------HHHHHHHHHHHHHHHHHHH-HH------HH-----------------------------------HHHH-----HHHHHHHHH-------HHHHHHHHHHHHHH---------------HHHHHHHHHHHHHHH------------HHHHH-HHHHH----HHHHHHHHHHHHH------HHHHHHH----HHH----E----------------------------HHHHHHHHHH----HH-HHHHHHHHHHHHHHH---------------HHHHHHHHHHHHHHHHHHHHHHHHH----HHH-HHHHH---HHHHH---------------------------HHHHHHHHHHHH--------HHH--HHHHHHHHHH------E--------HHHHHHHHHHHH----------HHHHH-----------------HHHHHHHHH-----EE---------------EEEEEE-------------------------------------------------------------------------------------HHHHHHHHHHHH-----------------HHHHHHHHHH---EEE-------------HHHHHHHHHHHHH-------------------HHHHHHHHHHH---------EEEEE-------------HHHHHHHHHHHHH--H----------HHHHHHEE--------------------------------------------------------------------------------------------------------------------------------------------------------------------HHHHHHHHHH---------HHHHHHHHH-------HHHHHHHHHHHHH-----HHHHHHHH-------HHHHHHHH-----HHHHHHHHHH-------------------------------------------------HHHHHHHHHHHHHHHHHHHH------------------EEEEEEEE-----HHHHHHHHHHHHHHHHHHHHHHHHHHH------HHHH---------HHHHHHHHHHHH-H-----------------------EEEEEE-------------HHHHHHHHH-HH--------HHH-----------------------H------HHHHHHHHHHH----------HHHHHHH---------HHHHHHHHHH----HHHHHHHHHHHHHHH--------------------------------------EEEEEEEEEHHHHHHH-----------------HHHHHHHHHHHHH-HHHHHHH----HHHH--------------------------------------------------------------------------------------------------------------------------------------------EE-----------------------------------------------HHHHHHHH-----EEEEEEEE----------------------------------------------EEEE-----EEEE-EEEE-EE------EEEEEEE--EE----------------------------HHH------HHHHHHHHH----------------EEEE---EEEEEE--------EEEE---EEEE--HHHHHHHHHHHH----------------------------HHHH-------HHHHH----HHHHHH---H-HHHHHHHH--------------HHH-HHHHHHHHHHH-------HHHHHHHHH-----------------HH-H--------EEEE------EEEEE---------EEEEE-------EEEEEE------

Cas9 (Csx12 subfamily)
54296138|Gamma|Legionella_pneumophila_str-_Paris           --------------------------------------------------------------MESSQILSPIGIDLGGKFTGVCLSHLEA---------------FAELPNH-ANTKYSVILDHNNF-IQLSQAQRRATRHRVRNKKRNQFVKRVALQLF--------------------------------------------------------------QHILSRDLNAKE--ETALCHYL-NNRG--YTYVDTDLD-------------------------------------------------------------------------------------------------------------------------------------------------------------------------------------------------------------------------------EYIKDETTINLLKELLPSESEHN-FIDWFLQKM-------QSSEFRKI-LVSKVEE---KKDDKELKNAVKNIKNFITGFEKNSVEGHR-HRKVYFENIKSDITKDNQLDSIK--------------------------------------KKIPSV---CLSNLLGHLSNLQWKNLHRYLAK-----NPKQFDEQTFGNEFLRMLKNFRHLKGSQESLAVRNLIQQLEQ--SQDYISILEKTPPEITIPPYEARTNTGMEKDQSLLLNPEKLNNLY-PNWRNLIPGIIDA---------HPFLEKDLEHTKLRDRK------RIISPSKQDEKRDSYILQRYLDLNKKIDKFKIKKQLSFLGQGKQLPANLIETQKEMETHFNSSLV--SVLIQIASAYNKE-REDAAQG-IW------------FDNAFSLCELSNINPPRKQKILPLLVGAILSEDFINNKDKWAKFKIFWNTH--KIGRTSLKSKCKEIEEARKNSGNAFKIDYEEALNHPEHS-----NNKALIKIIQTI-------PDIIQAIQSHLGHNDSQALIYHNPFSLSQLYTILET-KRDGFHK----------------------------------------------NCVAVTCENYWRSQKTEID---------PEI----------SYASRLPADSVRPFDGVLARMMQRLAYEIAMAKWEQIKHI------PDNSSLLIPIYLEQNRFEFEESFKKIK-GS--------SSDKTLEQAIEKQ---------------NIQWEEKFQRIINASMNICPYKGASIGGQG--------EIDHIYPRSLSKKHFGVIFNSEVNLIYCSSQGNREKKEEHYLLEHL-----SPLYLKHQFGTDNVSDIKNFISQNVANIK----KYISFHLLTPEQQKAARHALFLDYDDEAFKTITKFLMSQQKARVNGTQKFLGK-----------------QIMEFLSTLADSKQ---LQLEFSIKQITAEEVHDHRELLSKQEPKLVK-SRQQSFPSHAIDATLTM---------------------------------SIGLKEFPQFSQELDNSWFINHLMP--------DEVHLNPVRSKEKYNKPNISS---------TPLFKDSLYAERFIPVWVKGETFAIGF-----SEKDL--FEIKPSNKEKLFTLLKTYSTKNP-----------------GESLQELQAKSKAKWLYFPINKTLALEFLHHYFH-----KEIVTPDDTTVCHFINSLRY----YTKKESITVKILKEPMPVLSVKFESSK----KNVLGSFKHTIALPATKDWERLFNHPNFLALKAN-------PAPNPKEFNEFIRKYFLSDNNPNSDIPNN-----------------GHNIKPQKHKAVRKVFSLPVIPGNAGTMMRIRRKDN--KGQPLYQLQTIDDTPSMGIQIN--EDRLVKQEVLMDA---YKTRNLSTIDGINNSEGQAYATFD--NWLTLPVST--FKPEIIKLEMKPH---------SKTRRYIRITQSLADFIK-------TIDEALMIKPSDSIDDPLNMPNEIVCKNKLFGNELKPRDGKMKIVSTGKIVTYEFESDSTPQWIQTLYVTQLKKQP-----
254447899|Gamma|gamma_proteobacterium_HTCC5015             --------------------------------------------------------------MTKNY-ISPIAIDLGAKFTGVALYQYLE---------------GADCTQE-VAKGLLVD-DRGNV--TWSQEGRRGKRHQVRGYKRRKMAKRLLWLILDS-------------------------------------------------------------EYGIKREEVTEPLLKFINGLL-NRRG--YTYISEEVDE---ESMNV------------------------------------------------------------------------------------------------------------------------------------------------------------------------------------------------------------SPLPFSEMMPDYFNSSAPL--LEQLAKLLSDKNKLVRFRAEGK----IPSNKNEFKKL-LDTALDG-KYKDEKKELSEAWGNILIASENVLKSTVDGHK-SRSEYLANIKEDIKSNEELE-----------------------------------------KQISSKEIDGFYNLVGHLSNFQLRLLRKYFND-PNMSGVSYWDEKRLEKYFYQWVQG-WHTKGGTDEAEKKNIILKTKG--A-PLLKTLKSLSADLTIPPYEDQNNRRPPKCQSVLLSDEKLTMHY-PKWKEWVGQLVKQND-------NAYLNENVT--------------------------LANALHRIVERSRSIDPYQLR-LLISITDAEKRNDLAGYKRLKLSLGSEVDE-----FLLLVKNIVDE-TKEAREG-LW------------FETENKLFFKCGKTPPRKEKLKSTLLSAVLGKN-LSDDEQSSFIEEFWKSGTPKIERRNVRGWCRLASQVQKTYGVYLKEYGLQQLHKLEAGKKLDDKPLALLYKNSGL---------IASKIGEALNIEPDEVSRFASPHSLAQIFNIIEG-DVAGFNK----------------------------------------------TCRACTYENIWRMQEEKVESLLTN-QLLSEIHGERKVPLKSAMCTRLSADSTRPFDGQMASIIEHIARKIAQHKIAQINDV------PKEFSIDIPIIIESNQFSFTAELEEIKRGR------GSAKAKKAKELGEKS---------------KAGWVSKTERIKTSSEGICPYTGAPLGGSG--------EIDHIIPRSLTGRTKKTVFNSEANLIYCSSKGNHDKGNRVYVIEQL-----NDKYLKKQFSTSDVNLIKKKIKTTIQRFTEGGEKLRSFSELSREDQKAFRHALFVP---ELKSEVTSLLAVKNITRVNGTQAWLAK-----------------KIASLLAEHLDKQG---RDYTLSAHQIDPWSVSKQRKMLASAEPIWAK-KDPQPAASHVVDAVCTFLEALEQP--------------------------HTASRLKTISSTSFEKTGWRSALIP--------DLIKVDALDRRPKYRRYNIGS---------TSLFKDGIYAERFLPILIDENGLMAGY-----DIDNS--LKAKGADV--------VFESLSPFLLFK-------GEEVGAQSLSDWQERIDGRYLYMSIDKVKAFDYLQEKVG-----EKDIAAELLNSIHFTQRKTELRAKFSDDSGKKMKTLDAIRKSLKLTVTVNEIGKRKEKCG-FSGTIGIPAKSAWENLLDEPLLETYWGT-------KMPPQEIWEKVYRKHFPRNIPNQ------------------------------AHRKVRKDFSLPVVDSVSGG-FRVKRKT---PNGYNYQLLAIDGYSAVG-FKKEGDNVDFKSPALVPQ-IAESKSVTPISSELVHLDKNEIVYFD--EWRKIDISDSDLKQFVSSLELAPG---------SQNRFYIRFTVDEDQFER-------HFKSALRV---NGIQD-LDTVNKTFDWNREIPSLLIPPRSNLFLLETGQKITFEYIANGANAEVKKAYSLRRA--------
34557932|delta|Wolinella_succinogenes_DSM_1740             ------------------------------------------------------------------MLVSPISVDLGGKNTGFFSF---------------------TDSLD-NSQSGTVI-YDESF--VLSQVGRRSKRHSKRNNLRNKLVKRLFLLILQE------------------------------------------------------------HHGLSIDVLPDE--IR---GLF-NKRG--YTYAGFELDEKKKDALE--------------------------------------------------------------------------------------------------------------------------------------------------------------------------------------------------------------SDTLKEFLSEKLQSIDRDSDVEDFLNQIASNAESFKDYKKGFEAVFASATHSPNKKLELKDELKS-EYGENAKELLAGLRVTKEILDEFDKQENQGNL-PRAKYFEELGEYIATNEKVKSFF---------------------------------------DSNSLKLTDMTKLIGNISNYQLKELRRYFND-KEMEKGDIWIPNKLHKITERFVRS-WHPKNDADRQRRAELMKDLKS--K-EIMELLTTTEPVMTIPPYDDMNNRGAVKCQTLRLNEEYLDKHL-PNWRDIAKRLNH-----------GKFNDDLA-----------------DSTVKGYSEDSTLLHRLLDTSKEIDIYELR--------GKKPNELLVKTLGQSDANR---------LYGFAQNYYELIRQKVRAG-IW-VPVKNKDDSLNLEDNSNMLKRCNHNPPHKKNQIHNLVAGILGVK-LDEAKFAEFEKELWSAK---VGNKKLSAYCKNIEELRKTHGNTFKIDIEE-LRKKDPA-ELSKEEKAKLRLTDDV-----ILNEWSQKIANFFDIDDKHRQRFNNLFSMAQLHTVIDT-PRSGFSS----------------------------------------------TCKRCTAENRFRSETAFYN---------DETGEFHKKA--TATCQRLPADTQRPFSGKIERYIDKLGYELAKIKAKELEG-------MEAKEIKVPIILEQNAFEYEESLRKSKTGSN--DRVINSKKDRDGKKLAKAKENA-----------EDRLKDKDKRIKAFSSGICPYCGDTIGDDG--------EIDHILPRSHTLKIYGTVFNPEGNLIYVHQKCNQAKADSIYKLSDI-----------------KAGVSAQWIEEQVANIK----GYKTFSVLSAEQQKAFRYALFLQNDNEAYKKVVDWLRTDQSARVNGTQKYLAK-----------------KIQEKLTKMLPNKH---LSFEFILA--DATEVSELRRQYARQNPLLAK-AEKQAPSSHAIDAVMAFVARYQKVFKD----------------------GTPPNADEVAKLAMLDS-WNPASNEPLT--KGLSTNQKIEKMIKSGDYGQKNMREV------FGKSIFGENAIGERYKPIVVQEGGYYIGY-----PATVKKGYELKNCKV---------VTSKNDIAKL----------EKIIKNQDLISLKENQYIKIFSINKQTISELSNRYFNMNYKNLVERDKEIVGLLEFIVE-------NCRYYTKKVDVKFAPKYIHETKYPFYDDWRRFDEAWRYLQENQNKTSSKDRFVIDKSSLNEYYQPDKNEYKLDVDTQPIWDDFCRWYFLDRYKTAN-------------------------DKKSIRIKARKTFSLLAESGVQGKVFRAKRKI---PTGYAYQALPMDNNVIAGDYANILLEANSKTLSLVPKSGISIEKQLDKKLDVIKKTDVRGLAIDNNSFFNADFDTHGIRLIVENTSVKVGNFPISAIDKSAKRMIFRALFEKEKGKR-------KKKTTISFKESGPVQD------YLKVFLKKIVKIQLRTDGSISNIVVRKNAA-DFTLSFRSEHIQKLLK------------
303257695|Betap|Burkholderiales_bacterium_1_1_47           --------------------------------------------------------------MGKTH-IIGVGLDLGGTYTGTFITSHPS---------------DEAEHRD-HSSAFTVV-NSEKL--SFSSKSRTAVRHRVRSYKGFDLRRRLLLLVAEY---------------------------------------------------------QLLQKKQTLAPEERENLRIALSGYL-KRKG--YARTEAETDTSVLESLDP------------------------------------------------------------------------------------------------------------------------------------------------------------------------------------------------------------SVFSSAPSFTNFFNDSEPLNIQWEAIANSPETTKALNKELSGQ-------KEADFKKYIKTSFPEY-SAKEILANYVEGRRAILDASKYIANLQSLGHK-HRSKYLSDILQDMKRDSRITRLS--------------------------------------EAFGST--DNLWRIIGNISNLQERAVRWYFNDAKFEQGQEQLDAVKLKNVLVRALK-YLRSDDKEWSASQKQIIQSLEQ--SGDVLDVLAGLDPDRTIPPYEDQNNRRPPEDQTLYLNPKALSSEYGEKWKSWANKFAGA---------YPLLTEDLTEILKNTDR-KSRIKIRSDVLPDSDYRLAYILQRAFDRSIALDECSIRRTAEDFENGVVIKN---EKLEDVLSGHQLEE-----FLEFANRYYQE-TAKAKNG-LW------------FP-ENALLERADLHPPMKNKILNVIVGQALGVSPAEGTD---FIEEIWNSK--VKGRSTVHSICNAIENERKTYGPYFSEDYKFVKTALKEG-KTEKELSKKFAAVIKVL---KMVSEVVPFIGKELRLSDEAQSKFDNPYSLAQLYNLIET-ERNGFSK----------------------------------------------VSLAAHLENAWRMTMTDGS----------------------AQCCRLPADCVRPFDGFIRKAIDRNSWEVAKRIAEEVKKSVD----FTNGTVKIPVAIEANSFNFTASLTDLKYIQ-----LKEQKLKKKLEDIQRNEENQ-----------EKRWLSKEERIRADSHGICAYTGRPLDDVG--------EIDHIIPRSLTLKKSESIYNSEVNLIFVSAQGNQEKKNNIYLLSNL-----AKNYLAAVFGASDLSQITNEIESTVLQLKAAG-RLGYFDLLSEKERACARHALFLNSDSEARRAVIDVLGSRRKASVNGTQAWFVRSIF-------------SKVRQALAAWTQETG---NELIFDAISVPAADSSEMRKRFAEYRPEFRK-PKVQPVASHSIDAMCIYLAACSDPFKT----------------------KRMGSQLAIYEPINFDNLFTGSC--------------QVIQNTPRNFSDKTNIAN---------SPIFKETIYAERFLDIIVSRGEIFIGY-----PSNMP--FEEKPNRI--------SIGGKDPFSIL----------SVLGAYLDKAPSSEKEKLTIYRVVKNKAFELFSKVAGSKFTAEEDKAAKILEALHFVTVKQDVAATVSDLIKSKKELSKDSIENLAKQKGCLKKVEYSSKEFKFKGSLIIPAAVEWGKVL--------WNV----FKENTAEELKDENALRKALEAAWPSSF-------------------------GTRNLHSKAKRVFSLPVVATQSGA-VRIRRKTA--FGDFVYQ--SQDTNNLYSSFPVKNGKLDWSSPIIHPA---LQNRNL-TAYGYRFVDHDRSISMS--EFREVYNKDDLMR-----IELAQG---------TSSRRYLRVEMPGEKFLAWFGENSISLGSSFKFSVSEVFDNKIYTENAEFTKFLPKPREDNKHNGTIFFELVGPRVIFNYIVGGAASSLKEIFSEAGKERS-----
Jnet  34557932                                             ---------------------------------------------------------------------------------EEEEE-------------------------------EEEE-EE-----EEEE-----HHHHHHHHHHHHHHHHHHHHHHHH----------------------------------------------------------------HHHHH----------HHH---------EE-----------HH--------------------------------------------------------------------------------------------------------------------------------------------------------------------------------------------------------------HHHHHHHH------------HHHHHHHHH-HHHHHHH-----EEEEE--------HHHHHHHHHH-HHHHHHHHHHH--HHHHHHHHHHHH---------HHHHHHHHHHHHHHHHHHHHHH-----------------------------------------------HHHHHHHH-----HHHHHHHH-------------HHHHHHHHHHHHH--------HHHHHHHHHHHHHH-----HHHHHHH-----------------------EEE--HHHHH----HHHHHHHHHHHH---------------------------------------------HHHHHHHHHHHH----HHHH--------------HHHHHHH------H---------HHHHHHHHHHHHHHHHH----E-EE-------------HHHHHH------HHHHHHHHHHHHHH--------HH-HHHHHHHH----------HHHHHHHHHHHHHH----HHHHHHH-HH-----------HHHHHHH---------HHHHHHHHHH-------HHHHHH----HHHHHHHHH---------------------------------------------------------EEEEEE--HHH--------------------HHHHHH--HH------------HHHHHHHHHHHHHHHHHHHHHHHH---------------EEEEEEE-----HHHHHHHHH-----------------HHHHHHHHHH---------------HHHHHHHHHHHH-------------------------EEEE-------EEEEEE-----EEEEE-----------EEHHHH-----------------HH---HHHHHHHHH--------EEEEE----HHHHHHHHHE------HHHHHHHHHHHH--------HHHHHHH-----------------HHHHHHHHH----------EEEEE-------HHHHHHHHHH----HH----------HHHHHHHHHHHHHHHHH-----------------------------HHHHHHH-----------------------HHHHHHHHH---------E---------------------EEEEEEEE--EEEEEE--------HHH--------E---------EE----HHHH-----------------HHHHHHH----EEE---HHHHHHHHHH-H------H-----HHHHHHHHHHH-------HHH---HHEEEEE-------EE----HHHHHHHHHHHHHHHHHH-------EEE-------------------------HHHHHHHH-----------------------------------HHHHHHHHHH-----EEE----EEEEEEEE---------EEEE--------------HHH--------------E---HHHHHHHHEEEE----EEE-------------EEEEEEE---EEE-----HHHHHHHHHHHHHHHHHHHH--------------EEEE------HH------HHHHHHHHHHEEEE------EEEEEE-------EEEH-HHHHHHH--------------
Motifs                                                                                                                               D RNAseH I                                             [                    RRR                      ]                                                         E             R RNAseH III                                                                                                                                                                                                                                                                                                                                                                                                                                                                                                                                                                                                                                                                                                                                                                                                                                                                                                                                                                                           E                                                       {                                   ****                                    }                                                                                                                                     [              R                     *  * RNAseIV                 ]                                                                                                                                                                                                             H                                                                                                                                                                                                                                                                                                                                                  G

////////////////////////////////////////////////////////////////////////////////////////////////////////////////////////////////////////////////////////////////////////////////////////////////////////////////////////////////////////////////////////////////////////////////////////////////////////////////////////////////////////////////////////////////////////////////////////////////////////////////////////////////////////////////////////////////////////////////////////////////////////////////////////////////////////////////////////////////////////////////////////////////////////////////////////////////////////////////////////////////////////////////////////////////////////////////////////////////////////////////////////////////////////////////////////////////////////////////////////////////////////////////////////////////////////////////////////////////////////////////////////////////////////////////////////////////////////////////////////////////////////////////////////////////////////////////////////////////////////////////////////////////////////////////////////////////////////////////////////////////////////////////////////////////////////////////////////////////////////////////////////////////////////////////////////////////////////////////////////////////////////////////////////////////////////////////////////////////////////////////////////////////////////////////////////////////////////////////////////////////////////////////////////////////////////////////////////////////////////////////////////////////////////////////////////////////////////////////////////////////////////////////////////////////////////////////////////////////////////////////////////////////////////////////////////////////////////////////////////////////////////////////////////////////////////////////////////////////////////////////////////////////////////////////////////////////////////////////////////////////////////////////////////////////////////////////////////////////////////////////////////////////////////////////////////////////////////////////////////////////////////////////////////////////////////////////////////////////////////////////////////////////////////////////////////////////////////////////////////////////////////////////////////////////////////////////

Csn1 homologs


Cyan7822_0783 family

147676498|Clost|Pelotomaculum_thermopropionicum_SI         --------MYRQMITRVPVVGVDGKPLMPTTPRRARLLIRDGLAKRRRNKLGLFYVQML-RPVGTETQPMALAVDPGAKYDGISIASH------------------KQIELKAMVFLPV----------G-VPEKMETRRNLRRARRFRNTPR---------RPARFDNRRRKGYW---------------------------------------------------------------------------------------------------------------------------------------------------------------------------------------------------------------------------------------------------------------------------------------------------------------------------------------------------------------------------------------------------------------------------------------------------------------------------------------------------------------------------------------------------------------------------------------------------------------------------------------------------------------------------------------------------------------------------------------------------------------------------------------------------------------------------------------------------------------------------------------------------------------------------------------------------------------------------------------------------------------------------------LAPTQRSKVECRLKVVRELCKVFP---------------V----WLIVTEDVRFN-----------------------------------------------------------------------------------------------------------------------------------------------------------------------------------------------------------------------------HAR-SRNGKYFSTVEIGKALTYFEYKKLAE--------LKLVKVSDTDAWRERFGLVKY--TERKWEQTPETHANDAVAMLM----------------------------------------------------------------------------------------------------------------------------------------------------------------------------------------------GI---TGCEKAVTPFYVWR-------KLQYARRSLHRQH-----------------------------------------------------------------------------------------------------------------------------FQKGSKRPLFGGAS-NGTFFRKGDWVEAEKAG-----------VKYRGWVCGLPT-----------------------------------------------------------------------------------------------------------------------------------------ETTKLVGVA--DADGKRIGQFSP--------KKVRLLARSTGFSWITAA---
312126587|Clost|Caldicellulosiruptor_hydrothermalis_108    -------------MRFVPVVDKDGNPLMPTKPSRARRWIKSGKATPFWSK-GIFCVRLNIEPSARYKQPVALGIDPGSKMEGYSVKSK------------------AHTYLNIQ-AYAV----------THVKSAVETRRNMRRARRYRKTRR---------RPVRFNNRKNKD-----------------------------------------------------------------------------------------------------------------------------------------------------------------------------------------------------------------------------------------------------------------------------------------------------------------------------------------------------------------------------------------------------------------------------------------------------------------------------------------------------------------------------------------------------------------------------------------------------------------------------------------------------------------------------------------------------------------------------------------------------------------------------------------------------------------------------------------------------------------------------------------------------------------------------------------------------------------------------------------------------------------------------------LPPSTKARWQWKLRIVKWLTRIFP---------------ITDFVVEDIKAVTKL------------------------------------------------------------------------------------------------------------------------------------------------------------------------------------------------------------------------------GQK--RWNESFSPLETGKNWFYAELSRLGK--------VHIKEGRETKQLRESYGLKK---TSKKLEETFESHCVDAWCLA-----------------------------------------------------------------------------------------------------------------------------------------------------------------------------------------------NWCTGGHVQPDNTELLVII-------PLRFHRRQLHMLQ-----------------------------------------------------------------------------------------------------------------------------FDKGGIRRRYGGTR-S-LGFKRGSYVKHPKYG--------------LCYVGG--------------------------------------------------------------------------------------------------------------------------------------------HMNGKLSLHDINTGKRFTQQANP--------DDCKFICFASWRYKYKEL---
17233043|Nosto|Nostoc_sp-_PCC_7120                         -------------------------------------------------------MQLTGEPSGRATQDIVIGIDPGKKFSGIGVQSA------------------KFTLYTAHLILPF----------QTVRDRMDARRLMRRGRRGRRIDRKVNFLKRAHRQKRFDNRRQGK-----------------------------------------------------------------------------------------------------------------------------------------------------------------------------------------------------------------------------------------------------------------------------------------------------------------------------------------------------------------------------------------------------------------------------------------------------------------------------------------------------------------------------------------------------------------------------------------------------------------------------------------------------------------------------------------------------------------------------------------------------------------------------------------------------------------------------------------------------------------------------------------------------------------------------------------------------------------------------------------------------------------------------------LPPSIRANRQLELRIVSELCKIYP---------------ISEIRYEYVRADVDLT----------------------------------------------------------------------------------------------------------------------------------------------------------------------------------------------------------------------------SGRKKARSGKGFSAVMVGQKWMLKQLEQFAP--------VAKVEGYQTASTRKYLGLTKN--SSDKSKSEFNTHAVDGVAIAATAFVEYRQYHT-------------------------------------------------------------------------------------------------------------------------------------------------------------------------------VKVNGGDWFGNVVITFALFKLIR-------RPPYSRRQLHLMV-----------------------------------------------------------------------------------------------------------------------------PAKSGVRRKYGGST-TRHGLRKGDLVTSPKG---------------IGYVSG--------------------------------------------------------------------------------------------------------------------------------------------DTEKQVSVS--DANWKRLGQIAS--------SKVQLISRSNGLIVA------
307150700|Chroo|Cyanothece_sp-_PCC_7822                    -------------MLRVPVIAPNKTPLMPTKCSRARRWIKEGKALGRFNDLGQFYLQLIEQPSDNKTQPIAIGIDPGKFFSGIGVQSS------------------LFTLWKAHLELPF----------QRVRERIDNRGLMRRSRRGRRINRKISFESRAHRQKRFSNRRQGK-----------------------------------------------------------------------------------------------------------------------------------------------------------------------------------------------------------------------------------------------------------------------------------------------------------------------------------------------------------------------------------------------------------------------------------------------------------------------------------------------------------------------------------------------------------------------------------------------------------------------------------------------------------------------------------------------------------------------------------------------------------------------------------------------------------------------------------------------------------------------------------------------------------------------------------------------------------------------------------------------------------------------------------LAPSIKANRQLELRIISELSKIYP---------------ITDIYFEYVKADVDLT----------------------------------------------------------------------------------------------------------------------------------------------------------------------------------------------------------------------------SGRKKARAGKGFSAVMVGQKWMLKQLKQFGN--------VHTRLGWQTCNLRKHLGLEK---SKDKAKQSPESHANDGIALACFHFLDYREFHT-------------------------------------------------------------------------------------------------------------------------------------------------------------------------------HNSRGHDWIGKVYLTPSPFVVVK-------RPPISRRQLHLMV-----------------------------------------------------------------------------------------------------------------------------PSKGGIRRKYGGTT-TDFGLRKGDLVNSPKG---------------IGYVSG--------------------------------------------------------------------------------------------------------------------------------------------QTKKQISVS--DANWKRLGQIAS--------SKVILIQRSTGLIVSH-----
117530342|Caudo|Microcystis_aeruginosa_phage_Ma-LMM01      -------------MNRVPVISKDGTPLMPTKPSRARRWIKEGKAIGKFNDLDIFYVQLTTESSNNKTQPIAIGIDPGKLFSGIGVQSS------------------LFTLWKAHLELPF----------KRVRERMDNRRLMRRGRRGRRINRHIPFNLRAHRQKRFSNRRKAK-----------------------------------------------------------------------------------------------------------------------------------------------------------------------------------------------------------------------------------------------------------------------------------------------------------------------------------------------------------------------------------------------------------------------------------------------------------------------------------------------------------------------------------------------------------------------------------------------------------------------------------------------------------------------------------------------------------------------------------------------------------------------------------------------------------------------------------------------------------------------------------------------------------------------------------------------------------------------------------------------------------------------------------LAPSIRANRQLELRVVSELARIYP---------------ISDIYFEYVKADVDLT----------------------------------------------------------------------------------------------------------------------------------------------------------------------------------------------------------------------------SGRKGARSGKGFSPVMVGQKWAIEQLSQLAT--------VHTRFGWQTSNLRKHLRLEK---SKNKAEQSPESHANDGIALACFQFLDYLPFHN-------------------------------------------------------------------------------------------------------------------------------------------------------------------------------SNGHGYDWKGYVKVTNAPFAVIK-------RPPISRRQLHLMV-----------------------------------------------------------------------------------------------------------------------------FSKGGKRRKYGGST-TRHGFRKGDLVSSPKG---------------IGYVSG--------------------------------------------------------------------------------------------------------------------------------------------DTEKQLSVS--DTSWKRLGQIAV--------SKIQLIRRSNGLIVSR-----
166367659|Chroo|Microcystis_aeruginosa_NIES-843            -------------MARVPVISKDGKSLMPTKPSRARRWIKEGKAIGKFNDLGIFYVQLIDEPSDSKTQPIAIGIDPGQLFSGIGVQSS------------------LFTLWKAHLELPF----------KRVKERMDNRRLMRRGRRKRRINRQLSFNLRAHRQQRFSNRKQGK-----------------------------------------------------------------------------------------------------------------------------------------------------------------------------------------------------------------------------------------------------------------------------------------------------------------------------------------------------------------------------------------------------------------------------------------------------------------------------------------------------------------------------------------------------------------------------------------------------------------------------------------------------------------------------------------------------------------------------------------------------------------------------------------------------------------------------------------------------------------------------------------------------------------------------------------------------------------------------------------------------------------------------------LAPSIRANRQLELRVVSELTKIYP---------------ITDIYFEYVKADVDLT----------------------------------------------------------------------------------------------------------------------------------------------------------------------------------------------------------------------------SGRKGAKSGKGFSSVMVGQKWAIEQLSQLAT--------VHTRFGWQTSNLRKYLGLEK---SKNKAEQSPESHANDGIALACFQFLDYWPFHN-------------------------------------------------------------------------------------------------------------------------------------------------------------------------------YNGHGYDWKGSVKVTNAPFAVIK-------RPPISRRQLHLMV-----------------------------------------------------------------------------------------------------------------------------FSKGGKRRKYGGST-TRHGFRKGDLVSSPKG---------------IGYISG--------------------------------------------------------------------------------------------------------------------------------------------DTEKQLSVS--DTNGQRLGQIAV--------SKIQLIRRSNGLIVSR-----
Jnet  166367659                                            ---------------EEEEE-----------HHHHHHHHH----EEEEE---EEEEEEEE-------EEEEEEE-----EEEEEEE---------------------EEEEEEEEE-------------HHHHHHHHHHHHHHH---------------------------------------------------------------------------------------------------------------------------------------------------------------------------------------------------------------------------------------------------------------------------------------------------------------------------------------------------------------------------------------------------------------------------------------------------------------------------------------------------------------------------------------------------------------------------------------------------------------------------------------------------------------------------------------------------------------------------------------------------------------------------------------------------------------------------------------------------------------------------------------------------------------------------------------------------------------------------------------------------------------------------------------------------------------------HHHHHHHHHHHHHHHHHH--------------------EEEEEEE--HH-------------------------------------------------------------------------------------------------------------------------------------------------------------------------------------------------------------------------------------------HHHHHHHHHHHHHHHHH-----------E-----HHHHHHHH--------HHHHHH-------HHHHHHH---------------------------------------------------------------------------------------------------------------------------------------------------------------------------------------------H-------------EEEE---------EEEEE---EEEEE-----------------------------------------------------------------------------------------------------------------------------------------------------EEEE------------------EEEEEE------------------------------------------------------------------------------------------------------------------------------------------------EEEEE-------EEEEEE-----------EEEEEE----EE-------
Motifs                                                                                                                               D RNAseH I                                              [                    RRR                    ]                                                          E             R RNAseH III                                                                                                                                                                                                                                                                                                                                                                                                                                                                                                                                                                                                                                                                                                                                                                                                                                                                                                                                                                                           E                                                       {                                   ****                                    }                                                                                                                                        [           R                     *  * RNAseIV           ]                                                                                                                                                                                                                   H                                                                                                                                                                                                                                                                                                                                                  G

Cyan7822_6324 family

307591386|Chroo|Cyanothece_sp-_PCC_7822                    --------------SNFVFVLDAKKNPLSPCHPS-VARKLLKQGKAAVLRRYPFTIILK-KECQKPTETIKLKLDPGSKTTGIALVQQ------------------DKLIWGAELIHRG----------QQIKDNLLTRRQIRRSRRNRKTRYRQARFLNR---------TRLKGW---------------------------------------------------------------------------------------------------------------------------------------------------------------------------------------------------------------------------------------------------------------------------------------------------------------------------------------------------------------------------------------------------------------------------------------------------------------------------------------------------------------------------------------------------------------------------------------------------------------------------------------------------------------------------------------------------------------------------------------------------------------------------------------------------------------------------------------------------------------------------------------------------------------------------------------------------------------------------------------------------------------------------------LPPSLRHRVETTMTWVKRICKFVH---------------VTNISVELVKFDTQAL-----------------------------DNPEISGKEYQQGELFGY--EIREYLLEKWGRRCVYC---------GIKDVPLEVEHILAKSKGGS-----DRCSNLTISCRICNQLKGNQDIKDFLSN--------------------------------------------------------------------------------------QPSLLEKILKQSKQSLKNVAAVNTTRWALFNKLKETGLS------IETGTGGRTKYNRCR-------------LNLEKRHFIDAGCVGN---------------------------------------------------------------------------------------------------------------------------------------------------------------------------------------------------------LESLKLLTR------------QPLLIKA-------------------------------------------------------------------------------------------------------------------TGHGNRQMCGINKYGFPIRHRSRNKFYKGFQTGAQVKAVVTKG-----------KKVGVYLGRVL-------------------------------------------------------------------------------------------------------------------------------------------CRASGRF---DIASHQGRTT---GITYKF--CTAIQKKDGYNYEF-----
292491893|Gamma|Nitrosococcus_halophilus_Nc4               --------------MNRVFVLDTDRKPLMPCSPA-RARRLLRDGKAAVYRMQPFTIILK-YRVDPNPQPVEFKVDPGSKITGLALVGNFPQ-------------QGRVVLWAANLTHRG----------YAIRERLASRRSLRRGRRGRKTRYRAPRFLNR---------TKPKGW---------------------------------------------------------------------------------------------------------------------------------------------------------------------------------------------------------------------------------------------------------------------------------------------------------------------------------------------------------------------------------------------------------------------------------------------------------------------------------------------------------------------------------------------------------------------------------------------------------------------------------------------------------------------------------------------------------------------------------------------------------------------------------------------------------------------------------------------------------------------------------------------------------------------------------------------------------------------------------------------------------------------------------LPPSLNSRVENVSSWFNRLLDRVP---------------ISECHIETVRFDTQKI-----------------------------QNPEINGVEYQQGELMGY--EVREYLLEKWDRKCAYC---------NKKDIPLEVEHIIPRSRGGS-----NRVSNLTLARAPCNKKKNSKTAAEF--------------------------------------------------------------------------------------------GYTQIQSKSKLPLKDAAAVNATRYAIGCTIQSVGLP------TSFWSGGRTKKNRIS-------------QGYTKDHWIDAACVGE---------------------------------------------------------------------------------------------------------------------------------------------------------------------------------------------------------SAEQVTIT----------EGYRALHIKA-------------------------------------------------------------------------------------------------------------------TGRGTRQVVRTDKYGFPRGKAGRCRRVKGFQTGDLVRLSQPQG-----------KYAGDHVGILA------------------------------------------------------------------------------------------------------------------------------------------SIRASGTF---DVKAKAGKI----SANWIN--FKLIQRGDGYDYSLSAV--
187729743|Gamma|Acidithiobacillus_caldus                   --------------MQRVLVLDKNRQPLMPCHPA-RARQLLRRGKAAVFRRFPFTIILK-DRESGVTQPTVLKLDPGSNTTGLALVADFAR-------------RGKVLVWAAELRHRG----------AAIRKALADRRAHRRFRRFK-LRYRPARFNNR---------TRPSGW---------------------------------------------------------------------------------------------------------------------------------------------------------------------------------------------------------------------------------------------------------------------------------------------------------------------------------------------------------------------------------------------------------------------------------------------------------------------------------------------------------------------------------------------------------------------------------------------------------------------------------------------------------------------------------------------------------------------------------------------------------------------------------------------------------------------------------------------------------------------------------------------------------------------------------------------------------------------------------------------------------------------------------LAPSLQHRVDTTMTWVQRLMRWTP---------------VTSLSQELVRFDTQAM-----------------------------QNPEISGVEYQQGTLFGY--EVREYLLEKWVRKCAYC---------DAENVPLTIDHIHPRSKGGS-----NRVSNLTLACFPCNQRKGNRDVAEFLDR--------------------------------------------------------------------------------------DPKRLARIEAQRRAPLQDAAAVNSIRWALWRNLVATGLD------VEVGTGGRTKRNRSQ-------------QQYPKEHWIDAACVGE---------------------------------------------------------------------------------------------------------------------------------------------------------------------------------------------------------SGANVRLD----------PFHKPLAIQA-------------------------------------------------------------------------------------------------------------------MGHGERQRARLNRYGFPRGYKLRARSYLGFRTGDVVFCAKP--------------KIEVFAG-----------------------------------------------------------------------------------------------------------------------------------------------RVAIRF--RPSFVVTGADRKVESHPKY---LSMIQKGDGYAYA------
77362205|Gamma|Pseudoalteromonas_haloplanktis_TAC125       ---------------MLAYVLNKHGKPLMPCKAA-KARKLLKAGEAKVVKRTPFTIKLL-HGSSGHTQHVVAGMDTGSKHVGCAAIAN------------------GKVIYQSEVALR-----------TDVSKKMQQRAMYRRTRRNRKLRYRPARWLNRAS-------MRKEGR---------------------------------------------------------------------------------------------------------------------------------------------------------------------------------------------------------------------------------------------------------------------------------------------------------------------------------------------------------------------------------------------------------------------------------------------------------------------------------------------------------------------------------------------------------------------------------------------------------------------------------------------------------------------------------------------------------------------------------------------------------------------------------------------------------------------------------------------------------------------------------------------------------------------------------------------------------------------------------------------------------------------------------LAPSLKSKLDSHLREKKQVEAILP---------------ISHWKVETASFDIHKI-----------------------------TNPIVTSAGYQQGALLGY-YNVKAYVLQRDNYKCQSG-------RKTKHNAKLHVHHKVFRSQGGT-----DALSNLIALCETCHNDLHVGKF---------------------------------------------------------------------------------------------------ELKVKRSKTKHATEIGILK----AQLKQ-CWD------FEETFGYVTKFKREQV------------LGLPKTHYYDAVSICCE--------------------------------------------------------------------------------------------------------------------------------------------------------------------------------------------------------DGELVQQGK---------HVLRKRHVAS--------------------------------------------------------------------------------------------------------------------------GDYQQTKGGRSEKRIPVGKLFGLKKHDFVQTPQGT---------------GFVKG----------------------------------------------------------------------------------------------------------------------------------------------KRSSGYF---ALETILGDKVHA-SANIKKNTVRISARTTTLTQLMEAAIP
298675090|Metha|Methanohalobium_evestigatum_Z-7303         ---------------MRVFVISKNKKPLMPTRPA-KARRLLKSGKAKVVRRTPFTIKLL-YETTEYTQPVVAGMDSGSKHIGCAAVVN------------------DEVLYQSEVELR-----------DDVSRKMKDRADYRRNRRSRKTRYRKPRFDNRGN-------SKKENR---------------------------------------------------------------------------------------------------------------------------------------------------------------------------------------------------------------------------------------------------------------------------------------------------------------------------------------------------------------------------------------------------------------------------------------------------------------------------------------------------------------------------------------------------------------------------------------------------------------------------------------------------------------------------------------------------------------------------------------------------------------------------------------------------------------------------------------------------------------------------------------------------------------------------------------------------------------------------------------------------------------------------------IAPSIKNKVQSHDRERRFVESILP---------------VKKWIVETASFDIHKI-----------------------------TNPNVSGTGYQNGDLKGY-YNIRTYVLHRDNYTCQKC-------KNRSKDPKLECHHIVFRSNGGT-----DRPDNLITLCETCHGKLHDGEF---------------------------------------------------------------------------------------------------TINKKPSNTKHPTEMGIVR----SQIRKLNWK------FQETFGYITKYKREQK------------LNLEKTHYNDAVAICCDE-------------------------------------------------------------------------------------------------------------------------------------------------------------------------------------------------------NNPNIQLSD---------VVYYKKHVSK--------------------------------------------------------------------------------------------------------------------------GDYQQTKGVRSEKKIPTGKLHGLRKFDFIQTPDIS---------------GFVKG----------------------------------------------------------------------------------------------------------------------------------------------KRTSGNF---SIMDIFGNT-------FKKNCRRISARCTTLTQQIQI---
298675374|Metha|Methanohalobium_evestigatum_Z-7303         ---------------MHVYVLSKNKKPLMPTRPA-KARRLLKSGKAKVVRRTPFSIKLL-YETTEYTQPVIAGMDSGSKYIGCAAVAN------------------DEVMYQSEIKLR-----------DDVSKKMKDRADHRMNRRYRKTRYRKPRFNNRGN-------SKKENR---------------------------------------------------------------------------------------------------------------------------------------------------------------------------------------------------------------------------------------------------------------------------------------------------------------------------------------------------------------------------------------------------------------------------------------------------------------------------------------------------------------------------------------------------------------------------------------------------------------------------------------------------------------------------------------------------------------------------------------------------------------------------------------------------------------------------------------------------------------------------------------------------------------------------------------------------------------------------------------------------------------------------------IAPSIKSKVQSHERERRFVESILP---------------VKKWIVETTSFDIHKI-----------------------------TNPNVSGTGYQNGDLKGY-YNIRIYVLHRDDYTCQKC-------KNKSKDPKLECHHIIFRSKGGT-----DRPNNLITLCETCHSKLHKGEF---------------------------------------------------------------------------------------------------SINKNPSNTKHPTEMGIVR----SQIRKLNWK------FQETFGYITKYKREQK------------LKLEKTHYNDAVAICCDE-------------------------------------------------------------------------------------------------------------------------------------------------------------------------------------------------------NNPNLQLSN---------VVYYKKHVNK--------------------------------------------------------------------------------------------------------------------------GDYQQTKGVKSEKKIPTGKLHGLKKFDFIETPYVS---------------GFVKG----------------------------------------------------------------------------------------------------------------------------------------------KRTSGNF---SIMDIFGNTSKK-NPNVKKNCRRISARCTTLTQQIQI---
217077332|Therm|Thermosipho_africanus_TCF52B               ----------------MVYVISKHGKTLMPTKRHGKVRRLLKQGLAKVVRRGPFTIQLL-YDTTTYTQPLTVGIDIGSKTVGISAITE------------------KQELLSMEVELR-----------QDIKRLLLERREYRRNRRYRKRRYRKPRFLNR---------RRYEGW---------------------------------------------------------------------------------------------------------------------------------------------------------------------------------------------------------------------------------------------------------------------------------------------------------------------------------------------------------------------------------------------------------------------------------------------------------------------------------------------------------------------------------------------------------------------------------------------------------------------------------------------------------------------------------------------------------------------------------------------------------------------------------------------------------------------------------------------------------------------------------------------------------------------------------------------------------------------------------------------------------------------------------LAPSVQWKVDAHIRLVNLIAKILP---------------VTKIVIEIAPFDTHKI-----------------------------VNPDVEGIQYQEGPQKSF-SDVREYCLWRAGYKSELS----------GKKGILEVHHIIPRSKGGT-----DNPSNLIVLTAEEHKALHEGKI-----------------------------------------------------------------------------------------------KIPRSKLEKVRILKDASHVSTIGWHIVNRLKQQY-D------VGITFGSITKSKRIE-------------MGLEKTHRNDAFVIAD---------------------------------------------------------------------------------------------------------------------------------------------------------------------------------------------------------GNKNINRTTKWYFGKFFRRQNRSIHKAN-----------------------------------------------------------------------------------------------------------------------------PIKGGIRPSNTVKE--VRGFRRFDKVRYKNQI---------------GIIHG----------------------------------------------------------------------------------------------------------------------------------------------LRSSGYF---DIRTLSGEKIHS-SAKWSN--LKLLEKAKTLMLESRNQLI
160902616|Therm|Petrotoga_mobilis_SJ95                     ---------------MLVYVLNKHGEPLMPCKSS-KARKLLKDGKAKVVRKEPFTIQLL-YGSSGYKQPITLGVDAGSKTVGLSATTK------------------KKELFASEVEIR-----------DDITKLISQKRQYRRDRRLRKTRYRKPRFLNRVH-------SKNKGW---------------------------------------------------------------------------------------------------------------------------------------------------------------------------------------------------------------------------------------------------------------------------------------------------------------------------------------------------------------------------------------------------------------------------------------------------------------------------------------------------------------------------------------------------------------------------------------------------------------------------------------------------------------------------------------------------------------------------------------------------------------------------------------------------------------------------------------------------------------------------------------------------------------------------------------------------------------------------------------------------------------------------------IAPSVEHKIKSHIKLIDLVYRLLP---------------ITKIVVEVASFDIQKI-----------------------------KNPNIEGKQYQQGEQLDF-WNVREYVLWRDNYTCQHC-------KGKSKDKRLNVHHIESRQIGG------NAPSNLITLCETCHRDYHNGKI--------------------------------------------------------------------------------------------------KLNFKRGQKFKDATFMGIMRWTLYNRLKDLYSN------VHLTYGYITKNTRIQ-------------NNLPKTHRIDALCISG----------------------------------------------------------------------------------------------------------------------------------------------------------------------------------------------------------HPQAKQLDYYYHIKEVRRHNRQIHKAN-----------------------------------------------------------------------------------------------------------------------------ILKGGTRKLNQAPY-LVHGFRLFDKVRYNGIE---------------CFIFG----------------------------------------------------------------------------------------------------------------------------------------------RRSTGYF---DIRKLDGTVIHR-SAKSKD--LILVSKAKTLLWERRENSA
169823684|Clost|Finegoldia_magna_ATCC_29328                ---------------MVVYVLNIDNKPLMPTTRFGKVRRLLRNKKANVVKRTPFTIKLL-YRTDNNVQDITLGVDSGSKYIGLSASTE------------------NKEIFSAEYELR-----------NDIVKKLSSRRECRRTRRNR-LRHRKARFNNRVS-------SKKKGW---------------------------------------------------------------------------------------------------------------------------------------------------------------------------------------------------------------------------------------------------------------------------------------------------------------------------------------------------------------------------------------------------------------------------------------------------------------------------------------------------------------------------------------------------------------------------------------------------------------------------------------------------------------------------------------------------------------------------------------------------------------------------------------------------------------------------------------------------------------------------------------------------------------------------------------------------------------------------------------------------------------------------------LAPSIRHKVNSHLKIISDVCSIIP---------------IKKIIVEVASFDMQKI-----------------------------KNPDISGVEYQQGEQLGF-WNIREYVLFRDNHTCQHC-------KGKSKDPILNVHHIESRQTGG------NSPNNLITLCESCHNAYHKGKI--------------------------------------------------------------------------------------------------KLNIKRGKSLKDSAFMGIMRWALYNRLKEIYDD------VSLTYGYLTKNKRIE-------------NNLPKEHKIDAFCIAN----------------------------------------------------------------------------------------------------------------------------------------------------------------------------------------------------------NLSAKLSDTTFYFKKVRCHNRQIHKAN-----------------------------------------------------------------------------------------------------------------------------YLKGGIKKNNQASY-LVKGFRLFDRVKYQDKE---------------YFIFG----------------------------------------------------------------------------------------------------------------------------------------------RRSSGQF---HIRDLSGNKVNKGSISCKK--LEFIEPRKTVLVERR----
188587532|Clost|Natranaerobius_thermophilus_JW-NM-WN-LF    ----------------MVYVLAKNGKPLMPTKKHGKVRHLLKDGKAKIVKRTPFTIQLL-YESDNYTQPVNLGVDAGTKHVGLSATTG------------------NEVLFEGEAQLR-----------TNIQELLSTRREARRARRNRKTRYRKPRFNNR---------KKPNGW---------------------------------------------------------------------------------------------------------------------------------------------------------------------------------------------------------------------------------------------------------------------------------------------------------------------------------------------------------------------------------------------------------------------------------------------------------------------------------------------------------------------------------------------------------------------------------------------------------------------------------------------------------------------------------------------------------------------------------------------------------------------------------------------------------------------------------------------------------------------------------------------------------------------------------------------------------------------------------------------------------------------------------LAPSIQNKVDTHLKLVDMVCSILP---------------VSNIKVEVAQFDIHKI-----------------------------KNPEIEGEQYQQGEQLGF-WNVREYVLYRDNHTCQYC-------RGKSKDSILNVHHIRSRQSHG------DRPGNLVTLCETCHTKLHKESL-------------------------------------------------------------------------------------------------ENYFHPKDKGFKDESQFTILRWFIYNGIKEKYPD------VNLTFGYITKNTRIK-------------NNLPKSHAVDARCISG----------------------------------------------------------------------------------------------------------------------------------------------------------------------------------------------------------NPLAKPPVNTLYIKQVRKNNRQLHKFN-----------------------------------------------------------------------------------------------------------------------------PSKGGIRKANKAPY-LVKGFRLFDKVLYNNRK---------------CFIFG----------------------------------------------------------------------------------------------------------------------------------------------RRKSGYF---DLRLLDGTKIHA-SASHKR--LDLIESATSMLKEVS----
297585104|Bacil|Bacillus_selenitireducens_MLS10            ---------------MFVYVLNKNGQPLMPCKPR-KARLLLNEKKAKVVKQTPFTIQLL-YGSSGYKQPVSLGVDAGTKHIGFSAPTE------------------KDVLFEGDVQLR-----------TDIQDKLATRRQYRRSRRSRKTRYRQPRFDNR---------KKEKGW---------------------------------------------------------------------------------------------------------------------------------------------------------------------------------------------------------------------------------------------------------------------------------------------------------------------------------------------------------------------------------------------------------------------------------------------------------------------------------------------------------------------------------------------------------------------------------------------------------------------------------------------------------------------------------------------------------------------------------------------------------------------------------------------------------------------------------------------------------------------------------------------------------------------------------------------------------------------------------------------------------------------------------LAPSVQHKVDSHIRFVEKVHALLP---------------ITTITVEVAQFDIQKI-----------------------------KKPEIEGEGYQQGDQFGF-WNVREYVFFRDNHRCQHC-------KGKSKDKILNVHHIESRKTGG------DSPDNLLTLCETCHKKIHREGL-------------------------------------------------------------------------------------------------EHLFQRKKKPFRDASQMAVMRWFIYNGLKARYPD------AKLTYGYLTKNTRIE-------------HSLEKSHAVDARCISG----------------------------------------------------------------------------------------------------------------------------------------------------------------------------------------------------------HPTAKPSEATYQYKQVRKNNRQLHKTT-----------------------------------------------------------------------------------------------------------------------------ILKGGIRKANKAER-FVKGFQLFDKVLCEGQP---------------CFIFG----------------------------------------------------------------------------------------------------------------------------------------------RRKTGSF---DLRLLDGTVISR-GKSYKK--IALKEKATSWLVERSETVH
172057416|Bacil|Exiguobacterium_sibiricum_255-15           ---------------MFVFVLNYHGEPLMPCKPS-KARKLLNNGKAKLIKQTPFTIQLL-FGSSGYKQEISLGVDAGTKHIGFSATTS------------------TKVLLEGEVQLR-----------TDIQDLLATRRAMRSARRSRKTRYRQARFLNR---------KKPNGW---------------------------------------------------------------------------------------------------------------------------------------------------------------------------------------------------------------------------------------------------------------------------------------------------------------------------------------------------------------------------------------------------------------------------------------------------------------------------------------------------------------------------------------------------------------------------------------------------------------------------------------------------------------------------------------------------------------------------------------------------------------------------------------------------------------------------------------------------------------------------------------------------------------------------------------------------------------------------------------------------------------------------------LAPSVQHKVDSHLKLIRMIHRLLP---------------IKHLTIEVAQFDIQKI-----------------------------KSPDISGDLYRKGDQLGF-WNVREYVFFRDKHMCQHC-------KGKSKDKILNVHHIESRRTGG------DAPDNLITLCETCHKKIHKENL-------------------------------------------------------------------------------------------------EHLFQRKSRSFRDASQMTVMRWFIYNAVKETYPY------VKLTYGFLTKNRRIQ-------------NGLEKRHAVDARCISG----------------------------------------------------------------------------------------------------------------------------------------------------------------------------------------------------------NPLAEEPKVSYLFRQVRANNRQLHKMT-----------------------------------------------------------------------------------------------------------------------------VGKKGKRKANKAER-LVHGYQLFDKVQYEEQT---------------CFVFG----------------------------------------------------------------------------------------------------------------------------------------------RRKNGYF---DLRTLAGFSIHK-SASYKK--LILLEKAKTWLVDIQPEGG
Jnet  188587532                                            ----------------EEEE------------HHHHHHHHHH---EEEEE--EEEEEEE-E-----EEEEEEEE-----EEEEEEEE--------------------EEEEEEEEE-------------HHHHHHHHHHHHHHHH------------------------------------------------------------------------------------------------------------------------------------------------------------------------------------------------------------------------------------------------------------------------------------------------------------------------------------------------------------------------------------------------------------------------------------------------------------------------------------------------------------------------------------------------------------------------------------------------------------------------------------------------------------------------------------------------------------------------------------------------------------------------------------------------------------------------------------------------------------------------------------------------------------------------------------------------------------------------------------------------------------------------------------------------------------------HHHHHHHHHHHHHHHHHHHH--------------------EEEEEEE---------------------------------------EEEEEE-------H-HHHHHHHHHHHHHHHHH----------------EEEEEEEE-------------HHHHHHHHHH--------------------------------------------------------------------------------------------------------------------------HHH-HHHHHHHH-------------EEEEEEEEEEEEEEE--------------------EEEEEEE-------------------------------------------------------------------------------------------------------------------------------------------------------------------------------------------------------------------EEEEEEEE-----EEEEE-------------------------------------------------------------------------------------------------------------------------------------------EE-EEEEEE---EEEEE--E---------------EEEEE----------------------------------------------------------------------------------------------------------------------------------------------EEE--EE---EEEE----EEE-------E--EEEEEE--EEEEE------
Motifs                                                                                                                               D RNAseH I                                              [                    RRR                      ]                                                        E             R RNAseH III                                                                                                                                                                                                                                                                                                                                                                                                                                                                                                                                                                                                                                                                                                                                                                                                                                                                                                                                                                                           E                                                      {                                   ****                                    }                                                                                                                                         [           R                     *  * RNAseIV           ]                                                                                                                                                                                                                   H                                                                                                                                                                                                                                                                                                                                                   G

////////////////////////////////////////////////////////////////////////////////////////////////////////////////////////////////////////////////////////////////////////////////////////////////////////////////////////////////////////////////////////////////////////////////////////////////////////////////////////////////////////////////////////////////////////////////////////////////////////////////////////////////////////////////////////////////////////////////////////////////////////////////////////////////////////////////////////////////////////////////////////////////////////////////////////////////////////////////////////////////////////////////////////////////////////////////////////////////////////////////////////////////////////////////////////////////////////////////////////////////////////////////////////////////////////////////////////////////////////////////////////////////////////////////////////////////////////////////////////////////////////////////////////////////////////////////////////////////////////////////////////////////////////////////////////////////////////////////////////////////////////////////////////////////////////////////////////////////////////////////////////////////////////////////////////////////////////////////////////////////////////////////////////////////////////////////////////////////////////////////////////////////////////////////////////////////////////////////////////////////////////////////////////////////////////////////////////////////////////////////////////////////////////////////////////////////////////////////////////////////////////////////////////////////////////////////////////////////////////////////////////////////////////////////////////////////////////////////////////////////////////////////////////////////////////////////////////////////////////////////////////////////////////////////////////////////////////////////////////////////////////////////////////////////////////////////////////////////////////////////////////////////////////////////////////////////////////////////////////////////////////////////////////////////////////////////////////////////////////////////////////////////////////////////////////////////////////////////////////////////////////////////////////////////////////////////

Cas9 homologs list

GI			Organism		

297563003		Nocardiopsis dassonvillei subsp. dassonvillei DSM 43111
297193733		Streptomyces pristinaespiralis ATCC 25486
302552242		Streptomyces viridochromogenes DSM 40736
256802684		Streptomyces viridochromogenes DSM 40736
271963428		Streptosporangium roseum DSM 43021
271964894		Streptosporangium roseum DSM 43021
218291204		Alicyclobacillus acidocaldarius LAA1
218291532		Alicyclobacillus acidocaldarius LAA1
258511478		Alicyclobacillus acidocaldarius subsp. acidocaldarius DSM 446
228991087		Bacillus pseudomycoides DSM 12442
297585104		Bacillus selenitireducens MLS10
297582874		Bacillus selenitireducens MLS10
297584992		Bacillus selenitireducens MLS10
297583579		Bacillus selenitireducens MLS10
172057416		Exiguobacterium sibiricum 255-15
300811371		Lactobacillus delbrueckii subsp. bulgaricus PB2003/044-T3-4
300812262		Lactobacillus delbrueckii subsp. bulgaricus PB2003/044-T3-4
227890952		Lactobacillus salivarius ATCC 11741
124003405		Microscilla marina ATCC 23134
303257302		Burkholderiales bacterium 1_1_47
303258503		Burkholderiales bacterium 1_1_47
121582983		Polaromonas naphthalenivorans CJ2
121582916		Polaromonas naphthalenivorans CJ2
121604604		Polaromonas naphthalenivorans CJ2
121582913		Polaromonas naphthalenivorans CJ2
121604978		Polaromonas naphthalenivorans CJ2
91791204		Polaromonas sp. JS666
91791283		Polaromonas sp. JS666
80159829		Clostridium phage c-st
117530342		Microcystis phage Ma-LMM01
67922065		Crocosphaera watsonii WH 8501
67922474		Crocosphaera watsonii WH 8501
67924563		Crocosphaera watsonii WH 8501
172055147		Cyanothece sp. ATCC 51142
126660867		Cyanothece sp. CCY0110
218440244		Cyanothece sp. PCC 7424
307153352		Cyanothece sp. PCC 7822
307150343		Cyanothece sp. PCC 7822
307150700		[Cyan7822_0783] Cyanothece sp. PCC 7822
307150912		Cyanothece sp. PCC 7822
307153539		Cyanothece sp. PCC 7822
307591386		[Cyan7822_6324] Cyanothece sp. PCC 7822
166363864		Microcystis aeruginosa NIES-843
166367659		Microcystis aeruginosa NIES-843
166365691		Microcystis aeruginosa NIES-843
254426555		Synechococcus sp. PCC 7335
254422787		Synechococcus sp. PCC 7335
254426579		Synechococcus sp. PCC 7335
302391857		Acetohalobium arabaticum DSM 5501
302391131		Acetohalobium arabaticum DSM 5501
260892735		Ammonifex degensii KC4
260893993		Ammonifex degensii KC4
260892456		Ammonifex degensii KC4
260893631		Ammonifex degensii KC4
260892734		Ammonifex degensii KC4
222530402		Caldicelulosiruptor becscii DSM 6725
222530431		Caldicelulosiruptor becscii DSM 6725
222530385		Caldicelulosiruptor becscii DSM 6725
169830977		Candidatus Desulforudis audaxviator MP104C
169834784		Clostridium botulinum A3 str. Loch Maree
229587454		Clostridium botulinum Ba4 str. 657
255103222		Clostridium difficile QCD-63q42
169823684		Finegoldia magna ATCC 29328
188587532		Natranaerobius thermophilus JW/NM-WN-LF
188587528		Natranaerobius thermophilus JW/NM-WN-LF
147676498		Pelotomaculum thermopropionicum SI
187729743		Acidithiobacillus caldus
255022000		Acidithiobacillus caldus ATCC 51756
218667603		Acidithiobacillus ferrooxidans ATCC 23270
218667415		Acidithiobacillus ferrooxidans ATCC 23270
288940385		Allochromatium vinosum DSM 180
288940786		Allochromatium vinosum DSM 180
288941171		Allochromatium vinosum DSM 180
288941306		Allochromatium vinosum DSM 180
288941921		Allochromatium vinosum DSM 180
126668407		Marinobacter sp. ELB17
126665044		Marinobacter sp. ELB17
126666739		Marinobacter sp. ELB17
126666745		Marinobacter sp. ELB17
126667365		Marinobacter sp. ELB17
126667529		Marinobacter sp. ELB17
126667875		Marinobacter sp. ELB17
126668118		Marinobacter sp. ELB17
292490884		Nitrosococcus halophilus Nc4
292491036		Nitrosococcus halophilus Nc4
292491492		Nitrosococcus halophilus Nc4
292491781		Nitrosococcus halophilus Nc4
292491869		Nitrosococcus halophilus Nc4
292491893		Nitrosococcus halophilus Nc4
292490518		Nitrosococcus halophilus Nc4
300114477		Nitrosococcus watsoni C-113
77362205		Pseudoalteromonas haloplanktis TAC125
298243138		Ktedonobacter racemifer DSM 44963
298243167		Ktedonobacter racemifer DSM 44963
298247778		Ktedonobacter racemifer DSM 44963
298244666		Ktedonobacter racemifer DSM 44963
298241151		Ktedonobacter racemifer DSM 44963
298241587		Ktedonobacter racemifer DSM 44963
298242094		Ktedonobacter racemifer DSM 44963
298242399		Ktedonobacter racemifer DSM 44963
298243215		Ktedonobacter racemifer DSM 44963
298243430		Ktedonobacter racemifer DSM 44963
298243686		Ktedonobacter racemifer DSM 44963
298244161		Ktedonobacter racemifer DSM 44963
298245355		Ktedonobacter racemifer DSM 44963
298246428		Ktedonobacter racemifer DSM 44963
298247556		Ktedonobacter racemifer DSM 44963
298247736		Ktedonobacter racemifer DSM 44963
298248083		Ktedonobacter racemifer DSM 44963
298248625		Ktedonobacter racemifer DSM 44963
298251658		Ktedonobacter racemifer DSM 44963
298251834		Ktedonobacter racemifer DSM 44963
298252231		Ktedonobacter racemifer DSM 44963
298243563		Ktedonobacter racemifer DSM 44963
298250141		Ktedonobacter racemifer DSM 44963
298244605		Ktedonobacter racemifer DSM 44963
298249925		Ktedonobacter racemifer DSM 44963
298250416		Ktedonobacter racemifer DSM 44963
298242576		Ktedonobacter racemifer DSM 44963
298251771		Ktedonobacter racemifer DSM 44963
298241189		Ktedonobacter racemifer DSM 44963
298249432		Ktedonobacter racemifer DSM 44963
298250216		Ktedonobacter racemifer DSM 44963
298241886		Ktedonobacter racemifer DSM 44963
298243713		Ktedonobacter racemifer DSM 44963
298251612		Ktedonobacter racemifer DSM 44963
298243019		Ktedonobacter racemifer DSM 44963
298243041		Ktedonobacter racemifer DSM 44963
298252081		Ktedonobacter racemifer DSM 44963
298242509		Ktedonobacter racemifer DSM 44963
298242481		Ktedonobacter racemifer DSM 44963
298249674		Ktedonobacter racemifer DSM 44963
298242639		Ktedonobacter racemifer DSM 44963
298246312		Ktedonobacter racemifer DSM 44963
298241634		Ktedonobacter racemifer DSM 44963
298241215		Ktedonobacter racemifer DSM 44963
298248509		Ktedonobacter racemifer DSM 44963
298242305		Ktedonobacter racemifer DSM 44963
298249515		Ktedonobacter racemifer DSM 44963
298244856		Ktedonobacter racemifer DSM 44963
298249768		Ktedonobacter racemifer DSM 44963
298674707		Methanohalobium evestigatum Z-7303
298675374		Methanohalobium evestigatum Z-7303
298675090		Methanohalobium evestigatum Z-7303
298674346		Methanohalobium evestigatum Z-7303
298675173		Methanohalobium evestigatum Z-7303
75812341		Anabaena variabilis ATCC 29413
75812782		Anabaena variabilis ATCC 29413
119508909		Nodularia spumigena CCY9414
119509619		Nodularia spumigena CCY9414
119511435		Nodularia spumigena CCY9414
119510669		Nodularia spumigena CCY9414
119509781		Nodularia spumigena CCY9414
17233293		Nostoc sp. PCC 7120
17233043		Nostoc sp. PCC 7120
209522661		Arthrospira maxima CS-328
209524088		Arthrospira maxima CS-328
209524347		Arthrospira maxima CS-328
209525469		Arthrospira maxima CS-328
209525889		Arthrospira maxima CS-328
209527638		Arthrospira maxima CS-328
209527693		Arthrospira maxima CS-328
209527988		Arthrospira maxima CS-328
209525010		Arthrospira maxima CS-328
209522752		Arthrospira maxima CS-328
209526243		Arthrospira maxima CS-328
209526585		Arthrospira maxima CS-328
209527488		Arthrospira maxima CS-328
284054970		Arthrospira platensis str. Paraca
300941792		Arthrospira sp. PCC 8005
300941852		Arthrospira sp. PCC 8005
300943280		Arthrospira sp. PCC 8005
300943412		Arthrospira sp. PCC 8005
300944262		Arthrospira sp. PCC 8005
300944556		Arthrospira sp. PCC 8005
300952475		Arthrospira sp. PCC 8005
300944467		Arthrospira sp. PCC 8005
300944900		Arthrospira sp. PCC 8005
300943130		Arthrospira sp. PCC 8005
119484469		Lyngbya sp. PCC 8106
119488102		Lyngbya sp. PCC 8106
254411994		Microcoleus chthonoplastes PCC 7420
254409798		Microcoleus chthonoplastes PCC 7420
254412136		Microcoleus chthonoplastes PCC 7420
254415448		Microcoleus chthonoplastes PCC 7420
254410087		Microcoleus chthonoplastes PCC 7420
254412618		Microcoleus chthonoplastes PCC 7420
254414524		Microcoleus chthonoplastes PCC 7420
254409876		Microcoleus chthonoplastes PCC 7420
254412141		Microcoleus chthonoplastes PCC 7420
254416864		Microcoleus chthonoplastes PCC 7420
254413567		Microcoleus chthonoplastes PCC 7420
254410059		Microcoleus chthonoplastes PCC 7420
254415096		Microcoleus chthonoplastes PCC 7420
254414843		Microcoleus chthonoplastes PCC 7420
254410874		Microcoleus chthonoplastes PCC 7420
254413665		Microcoleus chthonoplastes PCC 7420
254410782		Microcoleus chthonoplastes PCC 7420
300868095		Oscillatoria sp. PCC 6506
300864538		Oscillatoria sp. PCC 6506
300864859		Oscillatoria sp. PCC 6506
160902522		Petrotoga mobilis SJ95
160902616		Petrotoga mobilis SJ95
160902264		Petrotoga mobilis SJ95
217077332		Thermosipho africanus TCF52B
158340109		Acaryochloris marina MBIC11017
