# Supplementary material for: Unification of Cas protein families and a simple scenario for the origin and evolution of CRISPR-Cas systems
Source: Biol Direct. 2011 Jul 14;6:38. doi: 10.1186/1745-6150-6-38 (PMC3150331; doi:10.1186/1745-6150-6-38)
Supplement: Additional file 7 — Proposed new names for cas gene families that currently have legacy names. This file contains a table with new proposed "numbered" assignments for cas genes. [file 1745-6150-6-38-S7.XLS]

## Sheet: Sheet1
New gene assignment and comment in parentheses	Gene name	Type/Subtype	Link to NCBI profile	NCBI profile	NCBI short name	NCBI profile name	Link to JCVI/Pfam profile	JCVI/Pfam profile	JCVI/Pfam profile ID	JCVI/Pfam annotation	JCVI gene name	Family by Makarova et al.	PMID	Comment
Cas11 (small subunit)	csa5	I-A		cd09653	Csa5_I-A	CRISPR/Cas system-associated protein Csa5	http://cmr.jcvi.org/cgi-bin/CMR/HmmReport.cgi?hmm_acc=TIGR01878	TIGR01878	cas_Csa5	CRISPR-associated protein, Csa5 family	Csa5	AF1870	16545108; 16292354	CRISPR (Clustered Regularly Interspaced Short Palindromic Repeats) and associated Cas proteins comprise a system for heritable host defense by prokaryotic cells against phage and other foreign DNA; Predicted transcriptional regulator of CRISPR/Cas system; contains DNA binding HTH domain; also known as Csa5 family
Cas5	csc1	I-D		cd09711	Csc1_I-D	CRISPR/Cas system-associated protein Csc1	http://cmr.jcvi.org/cgi-bin/CMR/HmmReport.cgi?hmm_acc=TIGR03159	TIGR03159	cas_Csc1	CRISPR-associated protein Csc1	Csc1	RAMP	16545108; 16292354	CRISPR (Clustered Regularly Interspaced Short Palindromic Repeats) and associated Cas proteins comprise a system for heritable host defense by prokaryotic cells against phage and other foreign DNA; RAMP superfamily protein; predicted Cas5 ortholog; also known as CasA/Cse1 family
Cas7	csc2	I-D		cd09709	Csc2_I-D	CRISPR/Cas system-associated protein Csc2	http://cmr.jcvi.org/cgi-bin/CMR/HmmReport.cgi?hmm_acc=TIGR03157	TIGR03157	cas_Csc2	CRISPR-associated protein Csc2	Csc2	RAMP	16545108; 16292354	CRISPR (Clustered Regularly Interspaced Short Palindromic Repeats) and associated Cas proteins comprise a system for heritable host defense by prokaryotic cells against phage and other foreign DNA; RAMP superfamily protein; predicted Cas7 ortholog; also known as Cse1 family
Cas8e	cse1	I-E		cd09669	Cse1_I-E	CRISPR/Cas system-associated protein Cse1	http://cmr.jcvi.org/cgi-bin/CMR/HmmReport.cgi?hmm_acc=TIGR02547	TIGR02547	casA_cse1	CRISPR system CASCADE complex protein CasA	cse1	YgcL	16545108; 16292354; 18703739	CRISPR (Clustered Regularly Interspaced Short Palindromic Repeats) and associated Cas proteins comprise a system for heritable host defense by prokaryotic cells against phage and other foreign DNA; Large proteins, some contain Zn-finger domain; subunit of the Cascade complex; signature gene for I-E subtype; also known as Cse1/CasA/YgcL family
Cas11 (small subunit)	cse2	I-E		cd09670	Cse2_I-E	CRISPR/Cas system-associated protein Cse2	http://cmr.jcvi.org/cgi-bin/CMR/HmmReport.cgi?hmm_acc=TIGR02548	TIGR02548	casB_cse2	CRISPR system CASCADE complex protein CasB	Cse2	YgcK	16545108; 16292354; 18703739	CRISPR (Clustered Regularly Interspaced Short Palindromic Repeats) and associated Cas proteins comprise a system for heritable host defense by prokaryotic cells against phage and other foreign DNA; Small alpha-helical protein; also known as Cse2/CasB/YgcK family; specific gene for I-E subtype;
Cas8f	csy1	I-F		cd09675	Csy1_I-F	CRISPR/Cas system-associated protein Csy1	http://cmr.jcvi.org/cgi-bin/CMR/HmmReport.cgi?hmm_acc=TIGR02564	TIGR02564	cas_Csy1	CRISPR-associated protein, Csy1 family	Csy1	y1724	16545108; 16292354	CRISPR (Clustered Regularly Interspaced Short Palindromic Repeats) and associated Cas proteins comprise a system for heritable host defense by prokaryotic cells against phage and other foreign DNA; Large proteins; Predicted subunit of the Cascade complex; signature gene for I-F subtype; also known as Csy1 family
Cas5f	csy2	I-F		cd09676	Csy2_I-F	CRISPR/Cas system-associated RAMP superfamily protein Csy2	http://cmr.jcvi.org/cgi-bin/CMR/HmmReport.cgi?hmm_acc=TIGR02565	TIGR02565	cas_Csy2	CRISPR-associated protein, Csy2 family	Csy2	RAMP	16545108; 16292354	CRISPR (Clustered Regularly Interspaced Short Palindromic Repeats) and associated Cas proteins comprise a system for heritable host defense by prokaryotic cells against phage and other foreign DNA; RAMP superfamily protein; predicted Cas5 ortholog
Cas7f	csy3	I-F		cd09677	Csy3_I-F	CRISPR/Cas system-associated RAMP superfamily protein Csy3	http://cmr.jcvi.org/cgi-bin/CMR/HmmReport.cgi?hmm_acc=TIGR02566	TIGR02566	cas_Csy3	CRISPR-associated protein, Csy3 family	Csy3	RAMP	16545108; 16292354	CRISPR (Clustered Regularly Interspaced Short Palindromic Repeats) and associated Cas proteins comprise a system for heritable host defense by prokaryotic cells against phage and other foreign DNA; RAMP superfamily protein; predicted Cas7 ortholog
Cas8c	Cas8c	I-C		cd09715	Csp2_I-U	CRISPR/Cas system-associated protein Cas8c	http://cmr.jcvi.org/cgi-bin/CMR/HmmReport.cgi?hmm_acc=TIGR03487	TIGR03487	cas_csp2	CRISPR-associated protein, Csp2 family	csp2	PG2018	16545108; 16292354	CRISPR (Clustered Regularly Interspaced Short Palindromic Repeats) and associated Cas proteins comprise a system for heritable host defense by prokaryotic cells against phage and other foreign DNA; Predicted Cas8 ortholog
Cas7	csb1	I-U		cd09678	Csb1_I-U	CRISPR/Cas system-associated protein Csb1	http://cmr.jcvi.org/cgi-bin/CMR/HmmReport.cgi?hmm_acc=TIGR02570	TIGR02570	cas_GSU0053	CRISPR-associated protein, GSU0053 family	GSU0053		16545108; 16292354	CRISPR (Clustered Regularly Interspaced Short Palindromic Repeats) and associated Cas proteins comprise a system for heritable host defense by prokaryotic cells against phage and other foreign DNA; RAMP superfamily protein; Contains several motifs similar to Cas7 family; also known as GSU0053 family
Cas5 and Cas6 (preliminary)	csb2	I-U		cd09667	Csb2_I-U	CRISPR/Cas system-associated protein Csb2	http://cmr.jcvi.org/cgi-bin/CMR/HmmReport.cgi?hmm_acc=TIGR02165	TIGR02165	cas_GSU0054	CRISPR-associated protein, GSU0054 family	GSU0054	GSU0054	16545108; 16292354	CRISPR (Clustered Regularly Interspaced Short Palindromic Repeats) and associated Cas proteins comprise a system for heritable host defense by prokaryotic cells against phage and other foreign DNA; Duplicated RAMP domains; also known as GSU0054 family
Cas5 (some fused to N-terminal Cas7)	csx10	I-U		cd09700	Cas_csx10	CRISPR/Cas system-associated RAMP superfamily protein Csx10	http://cmr.jcvi.org/cgi-bin/CMR/HmmReport.cgi?hmm_acc=TIGR02674	TIGR02674	cas_cyan_RAMP_2	CRISPR-associated RAMP protein, Csx10 family	cyan_RAMP_2	RAMP	16545108; 16292354	CRISPR (Clustered Regularly Interspaced Short Palindromic Repeats) and associated Cas proteins comprise a system for heritable host defense by prokaryotic cells against phage and other foreign DNA; Duplicated RAMP domains
(RAMP, maybe active ribonuclease)	csb3	I-U		cd09764	Csb3_I-U	CRISPR/Cas system-associated RAMP superfamily protein Csb3						Balac_1303	16545108; 16292354	CRISPR (Clustered Regularly Interspaced Short Palindromic Repeats) and associated Cas proteins comprise a system for heritable host defense by prokaryotic cells against phage and other foreign DNA; RAMP superfamily protein; Might be a catalytically active RNA endoribonuclease
Cas8 (deteriorated)	csx14	I-U		cd09765	Csx14_I-U	CRISPR/Cas system-associated protein Csx14						GSU0052	16545108; 16292354	CRISPR (Clustered Regularly Interspaced Short Palindromic Repeats) and associated Cas proteins comprise a system for heritable host defense by prokaryotic cells against phage and other foreign DNA; Protein containing C-terminal alpha-helical domain resembling Cas8a2, also known as GSU0052
Cas8 (Mbar_A3122 subfamily)	csx17	I-U		cd09767	Csx17_I-U	CRISPR/Cas system-associated protein Csx17						Btus_2683	16545108; 16292354	CRISPR (Clustered Regularly Interspaced Short Palindromic Repeats) and associated Cas proteins comprise a system for heritable host defense by prokaryotic cells against phage and other foreign DNA; Large proteins; Predicted subunit of the Cascade complex;
Cas11 (small subunit)	csm2	III-A		cd09647	Csm2_III-A	CRISPR/Cas system-associated protein Csm2	http://cmr.jcvi.org/cgi-bin/CMR/HmmReport.cgi?hmm_acc=TIGR01870	TIGR01870	cas_TM1810_Csm2	CRISPR-associated protein, Csm2 family	TM1810_Csm2	COG1421	16545108; 16292354	CRISPR (Clustered Regularly Interspaced Short Palindromic Repeats) and associated Cas proteins comprise a system for heritable host defense by prokaryotic cells against phage and other foreign DNA; Small alpha-helical protein; signature gene for subtype III-A
Cas7 group	csm3	III-A		cd09683	Csm3_III-A	CRISPR/Cas system-associated RAMP superfamily protein Csm3	http://cmr.jcvi.org/cgi-bin/CMR/HmmReport.cgi?hmm_acc=TIGR02581	TIGR02581	cas_cyan_RAMP	CRISPR-associated RAMP protein, SSO1426 family	cyan_RAMP	RAMP	16545108; 16292354	CRISPR (Clustered Regularly Interspaced Short Palindromic Repeats) and associated Cas proteins comprise a system for heritable host defense by prokaryotic cells against phage and other foreign DNA; RAMP superfamily protein
Cas7 group	csm3	III-A		cd09684	Csm3_III-A	CRISPR/Cas system-associated RAMP superfamily protein Csm3	http://cmr.jcvi.org/cgi-bin/CMR/HmmReport.cgi?hmm_acc=TIGR02582	TIGR02582	cas_TM1809	CRISPR-associated RAMP protein, Csm3 family	TM1809	RAMP	16545108; 16292354	CRISPR (Clustered Regularly Interspaced Short Palindromic Repeats) and associated Cas proteins comprise a system for heritable host defense by prokaryotic cells against phage and other foreign DNA; RAMP superfamily protein
Cas5 group	csm4	III-A		cd09663	Csm4_III-A	CRISPR/Cas system-associated RAMP superfamily protein Csm4	http://cmr.jcvi.org/cgi-bin/CMR/HmmReport.cgi?hmm_acc=TIGR01903	TIGR01903	cas_TM1808_csm4	CRISPR-associated RAMP protein, Csm4 family	TM1808_csm4	RAMP	16545108; 16292354	CRISPR (Clustered Regularly Interspaced Short Palindromic Repeats) and associated Cas proteins comprise a system for heritable host defense by prokaryotic cells against phage and other foreign DNA; RAMP superfamily protein
Cas7 group	csm5	III-A		cd09662	Csm5_III-A	CRISPR/Cas system-associated RAMP superfamily protein Csm5	http://cmr.jcvi.org/cgi-bin/CMR/HmmReport.cgi?hmm_acc=TIGR01899	TIGR01899	cas_TM1807_csm5	CRISPR-associated RAMP protein, Csm5 family	TM1807_csm5	RAMP	16545108; 16292354	CRISPR (Clustered Regularly Interspaced Short Palindromic Repeats) and associated Cas proteins comprise a system for heritable host defense by prokaryotic cells against phage and other foreign DNA; RAMP superfamily protein
Cas7 group	cmr1	III-B		cd09657	Cmr1_III-B	CRISPR/Cas system-associated RAMP superfamily protein Cmr1	http://cmr.jcvi.org/cgi-bin/CMR/HmmReport.cgi?hmm_acc=TIGR01894	TIGR01894	cas_TM1795_cmr1	CRISPR-associated RAMP protein, Cmr1 family	TM1795_cmr1	RAMP	16545108; 16292354; 19945378	CRISPR (Clustered Regularly Interspaced Short Palindromic Repeats) and associated Cas proteins comprise a system for heritable host defense by prokaryotic cells against phage and other foreign DNA; RAMP superfamily protein; This protein is a subunit of Cmr complex
Cas5 group	cmr3	III-B		cd09656	Cmr3_III-B	CRISPR/Cas system-associated RAMP superfamily protein Cmr3	http://cmr.jcvi.org/cgi-bin/CMR/HmmReport.cgi?hmm_acc=TIGR01888	TIGR01888	cas_cmr3	CRISPR-associated protein, Cmr3 family	cmr3	COG1769	16545108; 16292354; 19945378	CRISPR (Clustered Regularly Interspaced Short Palindromic Repeats) and associated Cas proteins comprise a system for heritable host defense by prokaryotic cells against phage and other foreign DNA; RAMP superfamily protein; This protein is a subunit of Cmr complex
Cas7 group	cmr4	III-B		cd09682	Cmr4_III-B	CRISPR/Cas system-associated RAMP superfamily protein Cmr4	http://cmr.jcvi.org/cgi-bin/CMR/HmmReport.cgi?hmm_acc=TIGR02580	TIGR02580	cas_RAMP_Cmr4	CRISPR-associated RAMP protein, Cmr4 family	RAMP_Cmr4	RAMP	16545108; 16292354; 19945378	CRISPR (Clustered Regularly Interspaced Short Palindromic Repeats) and associated Cas proteins comprise a system for heritable host defense by prokaryotic cells against phage and other foreign DNA; RAMP superfamily protein; This protein is a subunit of Cmr complex
Cas11 (small subunit)	cmr5	III-B		cd09654	Cmr5_III-B	CRISPR/Cas system-associated protein Cmr5	http://cmr.jcvi.org/cgi-bin/CMR/HmmReport.cgi?hmm_acc=TIGR01881	TIGR01881	cas_Cmr5	CRISPR-associated protein, Cmr5 family	Cmr5	COG3337	16545108; 16292354; 19945378	CRISPR (Clustered Regularly Interspaced Short Palindromic Repeats) and associated Cas proteins comprise a system for heritable host defense by prokaryotic cells against phage and other foreign DNA; Small alpha-helical protein; signature gene for subtype III-B
Cas7 group	cmr6	III-B		cd09661	Cmr6_III-B	CRISPR/Cas system-associated RAMP superfamily protein Cmr6	http://cmr.jcvi.org/cgi-bin/CMR/HmmReport.cgi?hmm_acc=TIGR01898	TIGR01898	cas_TM1791_cmr6	CRISPR-associated RAMP protein, Cmr6 family	TM1791_cmr6	RAMP	16545108; 16292354; 19945378	CRISPR (Clustered Regularly Interspaced Short Palindromic Repeats) and associated Cas proteins comprise a system for heritable host defense by prokaryotic cells against phage and other foreign DNA; RAMP superfamily protein; This protein is a subunit of Cmr complex
Cas8 group (low confidence)	csaX	III-U		cd09724	CsaX_III-U	CRISPR/Cas system-associated protein CsaX	http://cmr.jcvi.org/cgi-bin/CMR/HmmReport.cgi?hmm_acc=TIGR03876	TIGR03876	cas_csaX	CRISPR-associated protein, CsaX family	csaX	SSO1438	16545108; 16292354	CRISPR (Clustered Regularly Interspaced Short Palindromic Repeats) and associated Cas proteins comprise a system for heritable host defense by prokaryotic cells against phage and other foreign DNA; No prediction
Cas8 deteriorated	csf1	Type U		cd09705	csf1_Type-U	CRISPR/Cas system-associated protein Csf1	http://cmr.jcvi.org/cgi-bin/CMR/HmmReport.cgi?hmm_acc=TIGR03114	TIGR03114	cas_csf1	CRISPR-associated protein, Csf1 family	csf1	AFE_1038	16545108; 16292354	CRISPR (Clustered Regularly Interspaced Short Palindromic Repeats) and associated Cas proteins comprise a system for heritable host defense by prokaryotic cells against phage and other foreign DNA; Zn-finger domain containing protein; also known as Csf1 family
Cas7 group	csf2	Type U		cd09706	csf2_Type-U	CRISPR/Cas system-associated RAMP superfamily protein Csf2	http://cmr.jcvi.org/cgi-bin/CMR/HmmReport.cgi?hmm_acc=TIGR03115	TIGR03115	cas_csf2	CRISPR-associated protein, Csf2 family	csf2	AFE_1039	16545108; 16292354	CRISPR (Clustered Regularly Interspaced Short Palindromic Repeats) and associated Cas proteins comprise a system for heritable host defense by prokaryotic cells against phage and other foreign DNA; RAMP superfamily protein; Contains several motifs similar to Cas7 family
Cas5 group (low confidence)	csf3	Type U		cd09707	csf3_Type-U	CRISPR/Cas system-associated RAMP superfamily protein Csf3	http://cmr.jcvi.org/cgi-bin/CMR/HmmReport.cgi?hmm_acc=TIGR03116	TIGR03116	cas_csf3	CRISPR-associated protein, Csf3 family	csf3	AFE_1040	16545108; 16292354	CRISPR (Clustered Regularly Interspaced Short Palindromic Repeats) and associated Cas proteins comprise a system for heritable host defense by prokaryotic cells against phage and other foreign DNA; RAMP superfamily protein
